# Supplementary material for: Hybridizing carbonate and ether at molecular scales for high-energy and high-safety lithium metal batteries
Source: Nat Commun. 2024 Apr 15;15:3217. doi: 10.1038/s41467-024-47448-5 (PMC11018806; doi:10.1038/s41467-024-47448-5)
Supplement: Supplementary file 15 — Source data [file 41467_2024_47448_MOESM15_ESM.zip]

Archive with 5 entries (4 files):
- Source Data/
- Source Data/Fig. 2.xlsx
- Source Data/Fig. 3.xlsx
- Source Data/Fig. 4.xlsx
- Source Data/Fig. 5.xlsx
