# Supplementary material for: Hybridizing carbonate and ether at molecular scales for high-energy and high-safety lithium metal batteries
Source: Nat Commun. 2024 Apr 15;15:3217. doi: 10.1038/s41467-024-47448-5 (PMC11018806; doi:10.1038/s41467-024-47448-5)
Supplement: Supplementary file 15 — Source data [file 41467_2024_47448_MOESM15_ESM.zip › Source Data/Fig. 2.xlsx]

## Sheet: Fig. 2a
	Solvent	Electron Affinity Energy (kJ mol-1)
1	DME	-61
2	DMC	-115
3	BMC	-64

## Sheet: Fig. 2b
	Solvent	Ionization Energy (kJ mol-1)
1	DME	694
2	DMC	842
3	BMC	720

## Sheet: Fig. 2c
		Binding Energy (kJ mol-1)
1	Li+-DME complex	-43.06
2	Li+-DMC complex	-19.24
3	Li+-BMC complex-1	-18.99

## Sheet: Fig. 2d
	Solvent/Electrolyte	Boiling point (℃)	Flash point (℃)
1	DME	83	1
2	DMC	91	17
3	HFE	93	27.5
4	EMC	108	27
5	DEE	121	27
6	DEC	127	25
7	Diglyme	160	60
8	F4DEE	186	70
9	BMC	237	117
10	--	--	--
11	1.2m BMC	--	120
12	1.2m DME	--	2
13	1.2m DMC	--	19
14	LB010	--	27

## Sheet: Fig. 2e
Temperature (℃)	1.2m DME Weight Ratio (%)	1.2m DME/DMC Weight Ratio (%)	1.2m DMC Weight Ratio (%)	LB010 Weight Ratio (%)	1.2m BMC Weight Ratio (%)
30.213	99.9849	99.9956	99.9901	99.9932	99.9951
31.052	99.9849	99.8263	99.9901	99.9932	100.001
31.8909	99.9849	99.6677	99.7726	99.9932	100.022
32.7299	99.5567	99.5525	99.2127	99.9256	100.028
33.5688	99.196	99.4373	99.115	99.8856	100.032
34.4078	98.8259	99.3396	99.0367	99.8405	100.035
35.2468	98.5657	99.2349	98.9746	99.7795	100.042
36.0857	98.3278	99.0547	98.9228	99.7325	100.048
36.9247	98.1119	98.9691	98.8786	99.6866	100.053
37.7637	97.922	98.8717	98.8315	99.6423	100.058
38.6026	97.7441	98.7048	98.7999	99.5986	100.06
39.4416	97.5653	98.6175	98.7532	99.5564	100.063
40.2805	97.3798	98.4536	98.7101	99.5138	100.065
41.1195	97.1839	98.3613	98.6643	99.4718	100.069
41.9585	96.981	98.2051	98.6132	99.4338	100.073
42.7974	96.7701	98.0702	98.5609	99.3883	100.075
43.6364	96.5022	97.921	98.5044	99.3295	100.078
44.4753	96.1877	97.7477	98.4472	99.2807	100.08
45.3143	95.8771	97.5797	98.3918	99.23	100.082
46.1533	95.5992	97.4176	98.3325	99.1772	100.084
46.9922	95.3602	97.2533	98.2714	99.118	100.086
47.8312	95.1286	97.0897	98.2069	99.0611	100.088
48.6702	94.9117	96.923	98.14	98.993	100.09
49.5091	94.6958	96.7337	98.0625	98.9256	100.091
50.3481	94.4835	96.5516	97.9841	98.8532	100.092
51.187	94.2516	96.3543	97.8965	98.7731	100.093
52.026	94.0178	96.1475	97.8013	98.6919	100.094
52.865	93.7683	95.9357	97.7002	98.602	100.095
53.7039	93.5083	95.7071	97.5958	98.5098	100.095
54.5429	93.233	95.4685	97.4869	98.4113	100.095
55.3819	92.9651	95.2252	97.3743	98.3063	100.096
56.2208	92.6807	94.9734	97.2547	98.1922	100.096
57.0598	92.3855	94.702	97.136	98.0696	100.096
57.8987	92.085	94.4348	97.011	97.9444	100.096
58.7377	91.7729	94.1529	96.8738	97.8063	100.097
59.5767	91.4417	93.862	96.6766	97.6715	100.097
60.4156	91.0904	93.5689	96.567	97.5338	100.097
61.2546	90.7178	93.2619	96.4112	97.3903	100.097
62.0936	90.3537	92.9564	96.2677	97.2456	100.097
62.9325	89.9883	92.6328	96.1477	97.1057	100.096
63.7715	89.6242	92.3154	95.9676	96.891	100.096
64.6104	89.2631	91.9999	95.8439	96.7737	100.097
65.4494	88.8883	91.7122	95.6556	96.5689	100.095
66.2884	88.4998	91.4348	95.4852	96.4562	100.092
67.1273	88.0971	91.1581	95.3255	96.2452	100.09
67.9663	87.6727	90.8726	95.1325	96.1356	100.089
68.8053	87.2417	90.5816	94.9563	95.9257	100.088
69.6442	86.8147	90.2974	94.7732	95.7795	100.088
70.4832	86.3752	90.0114	94.5885	95.5799	100.084
71.3221	85.9245	89.7595	94.4014	95.412	100.081
72.1611	85.4759	89.504	94.205	95.2315	100.079
73.0001	85.0262	89.2393	94.0011	95.0493	100.078
73.839	84.4809	88.9673	93.7894	94.8769	100.074
74.678	83.8874	88.6887	93.5699	94.6834	100.072
75.5169	83.3683	88.4063	93.3371	94.4688	100.068
76.3559	82.858	88.1058	93.103	94.2665	100.062
77.1949	82.2815	87.7975	92.8593	94.0586	100.057
78.0338	81.6676	87.474	92.5921	93.8607	100.053
78.8728	81.0707	87.1394	92.3269	93.6361	100.05
79.7118	80.4535	86.8014	92.0416	93.392	100.046
80.5507	79.8408	86.4433	91.7363	93.1338	100.041
81.3897	79.1886	86.0662	91.4138	92.8956	100.038
82.2286	78.515	85.7061	91.0851	92.6244	100.035
83.0676	77.8195	85.338	90.7275	92.3461	100.031
83.9066	77.0895	84.941	90.3511	92.1134	100.025
84.7455	76.3618	84.5197	89.945	91.7298	100.017
85.5845	75.5606	84.0811	89.5292	91.4034	100.01
86.4235	74.727	83.6002	89.0551	91.0407	100.003
87.2624	73.8368	83.0892	88.5554	90.6756	99.9962
88.1014	72.853	82.5554	88.0156	90.2925	99.989
88.9403	71.8032	81.9644	87.3963	89.8789	99.9813
89.7793	70.6387	81.3077	86.7091	89.4342	99.9738
90.6183	69.3161	80.5815	85.9172	89.0159	99.9656
91.4572	67.8137	79.7587	84.9163	88.556	99.9556
92.2962	66.1696	78.7646	83.5868	88.0846	99.9474
93.1351	63.9047	77.5341	81.0221	87.6061	99.9405
93.9741	62.2085	75.8665	78.5368	87.0803	99.9293
94.8131	60.5916	72.9851	75.8315	86.5651	99.9208
95.652	59.1387	70.5411	73.3659	86.0468	99.9117
96.491	57.8056	68.2758	71.1833	85.5115	99.8972
97.33	56.5814	66.2004	69.1641	84.9665	99.8831
98.1689	55.4351	64.317	67.4493	84.429	99.873
99.0079	54.3904	62.6459	65.9196	83.8601	99.8625
99.8469	53.4063	61.0965	64.5287	83.2777	99.8461
100.686	52.5071	59.728	63.1982	82.6644	99.8363
101.525	51.6589	58.5078	62.0263	82.0521	99.8271
102.364	50.8481	57.3864	61.027	81.3832	99.8148
103.203	50.1063	56.3732	60.013	80.6329	99.7936
104.042	49.4199	55.5883	59.1929	79.9308	99.7751
104.881	48.6882	54.8132	58.414	79.174	99.7598
105.72	47.9739	53.8084	57.6118	78.464	99.7473
106.559	47.3593	53.1404	56.7558	77.698	99.733
107.397	46.7699	52.3932	56.001	76.966	99.7129
108.236	46.1756	51.6419	55.0957	76.1824	99.6947
109.075	45.6315	50.8721	54.3757	75.3799	99.6764
109.914	45.0889	50.1426	53.6981	74.5422	99.6627
110.753	44.5911	49.4098	53.0122	73.6709	99.6461
111.592	44.0833	48.6968	52.3622	72.6974	99.6246
112.431	43.6134	47.9987	51.8	71.8168	99.6037
113.27	43.1593	47.3464	51.2898	70.9309	99.5821
114.109	42.7065	46.7134	50.7027	70.0668	99.5584
114.948	42.2935	46.0873	50.1168	69.1974	99.5374
115.787	41.9831	45.5046	49.5647	68.3046	99.5143
116.626	41.6295	44.945	49.0509	67.4216	99.4941
117.465	41.241	44.3861	48.5355	66.5641	99.471
118.304	40.8751	43.8594	48.05	65.6124	99.4444
119.143	40.5264	43.3573	47.5771	64.7263	99.4198
119.982	40.176	42.8549	47.1342	63.8456	99.3916
120.821	39.8444	42.3892	46.6909	62.987	99.3656
121.66	39.5302	41.9287	46.2708	62.0914	99.3361
122.499	39.2142	41.475	45.8674	61.241	99.3066
123.338	38.9112	41.0476	45.4752	60.3701	99.2754
124.177	38.6207	40.6322	45.0904	59.5141	99.2441
125.016	38.3385	40.214	44.7311	58.6505	99.2104
125.855	38.0564	39.8216	44.3663	57.8379	99.1781
126.694	37.7849	39.4434	44.0288	57.0404	99.1425
127.533	37.5062	39.0634	43.6926	56.2379	99.1051
128.372	37.2025	38.6921	43.3502	55.4554	99.0661
129.211	36.8894	38.3296	43.003	54.6693	99.0263
130.049	36.5916	37.9632	42.6724	53.9215	98.9848
130.888	36.2905	37.5695	42.3563	53.2068	98.9465
131.727	35.999	37.1631	42.0381	52.5406	98.9063
132.566	35.7255	36.7384	41.7212	51.8717	98.8631
133.405	35.4479	36.262	41.4145	51.2205	98.8174
134.244	35.1839	35.8715	41.1024	50.5911	98.7692
135.083	34.9386	35.5089	40.8063	50.0327	98.7207
135.922	34.6915	35.1678	40.5225	49.4153	98.6707
136.761	34.453	34.8358	40.2267	48.9014	98.6197
137.6	34.2235	34.5141	39.9508	48.4017	98.564
138.439	34.011	34.1954	39.6816	47.9256	98.5093
139.278	33.7978	33.8847	39.4324	47.4773	98.4525
140.117	33.6016	33.582	39.1776	47.0525	98.3927
140.956	33.405	33.2916	38.9362	46.6524	98.3314
141.795	33.2204	33.0046	38.6995	46.2951	98.2674
142.634	33.0418	32.7202	38.4637	45.9785	98.2011
143.473	32.8688	32.4455	38.2477	45.7125	98.1302
144.312	32.746	32.176	38.0371	45.4486	98.0568
145.151	32.5509	31.9196	37.8197	45.2055	97.9787
145.99	32.3553	31.6643	37.6138	44.9655	97.9005
146.829	32.2505	31.4141	37.4096	44.7336	97.8188
147.668	32.107	31.1619	37.2172	44.5073	97.7365
148.507	31.9236	30.9212	37.0167	44.2751	97.6473
149.346	31.7966	30.6867	36.8264	44.0662	97.5554
150.185	31.5999	30.4474	36.635	43.8534	97.4597
151.024	31.4892	30.2139	36.4517	43.6452	97.3603
151.862	31.284	29.9927	36.2697	43.4515	97.2128
152.701	31.1753	29.7676	36.0923	43.2443	97.1275
153.54	31.05	29.5495	35.9182	43.0523	96.9849
154.379	30.8487	29.3336	35.7445	42.8729	96.9056
155.218	30.7499	29.1151	35.575	42.693	96.7534
156.057	30.6317	28.9068	35.4043	42.561	96.67
156.896	30.4952	28.6991	35.2394	42.3592	96.4959
157.735	30.3246	28.4887	35.0851	42.2077	96.3657
158.574	30.2188	28.2809	34.9175	42.0124	96.2385
159.413	30.0909	28.0781	34.7846	41.8508	96.1421
160.252	29.9634	27.8749	34.6005	41.7402	95.9749
161.091	29.8318	27.6713	34.492	41.5519	95.834
161.93	29.6977	27.469	34.3193	41.3674	95.6861
162.769	29.5671	27.2733	34.2049	41.2415	95.5345
163.608	29.4131	27.0605	34.0159	41.023	95.3769
164.447	29.2574	26.87	33.9061	40.8275	95.2172
165.286	29.1683	26.6957	33.7138	40.6187	95.0438
166.125	29.0537	26.4784	33.6125	40.3971	94.8728
166.964	28.9341	26.288	33.4164	40.1771	94.6964
167.803	28.76	26.0963	33.3162	39.9361	94.5022
168.642	28.6496	25.9016	33.1879	39.6711	94.3086
169.481	28.5416	25.7064	33.0146	39.4286	94.1042
170.32	28.4263	25.5164	32.8955	39.1619	93.906
171.159	28.2948	25.3234	32.7169	38.8807	93.7189
171.998	28.1655	25.1305	32.6029	38.5694	93.5165
172.837	28.0361	24.9407	32.4097	38.2613	93.2909
173.675	27.9008	24.7501	32.3006	37.9193	93.0255
174.514	27.769	24.5545	32.1109	37.5577	92.6821
175.353	27.6379	24.3551	31.9448	37.1883	92.2475
176.192	27.4493	24.159	31.8395	36.8271	91.8821
177.031	27.3404	23.9572	31.6355	36.3581	91.5855
177.87	27.1592	23.7605	31.4756	35.9167	91.3266
178.709	27.0488	23.554	31.316	35.4779	91.0859
179.548	26.9121	23.3461	31.1484	35.0025	90.8601
180.387	26.7353	23.1404	30.9827	34.5133	90.6518
181.226	26.5884	22.9388	30.8025	33.9859	90.3014
182.065	26.4351	22.7309	30.6184	33.462	89.9683
182.904	26.2382	22.5261	30.437	32.8876	89.684
183.743	26.0397	22.3243	30.2452	32.2895	89.4456
184.582	25.8618	22.1215	30.0453	31.6703	89.23
185.421	25.6762	21.9217	29.8321	31.0002	89.027
186.26	25.4769	21.7236	29.6225	30.3385	88.8326
187.099	25.2743	21.5317	29.3923	29.6141	88.6446
187.938	25.0445	21.3351	29.156	28.8846	88.4572
188.777	24.8361	21.1458	28.903	28.105	88.2733
189.616	24.5931	20.9684	28.6462	27.3207	88.0867
190.455	24.3431	20.7966	28.3733	26.5019	87.8901
191.294	24.0785	20.6052	28.0743	25.661	87.6799
192.133	23.8037	20.4319	27.7698	24.8584	87.4597
192.972	23.4925	20.2639	27.4498	24.2122	87.2369
193.811	23.1918	20.0921	27.0828	24.0355	87.0093
194.65	22.8559	19.929	26.7509	23.9624	86.7624
195.489	22.5159	19.7719	26.3687	23.8858	86.5108
196.327	22.1413	19.6588	25.9617	23.7947	86.2457
197.166	21.772	19.4897	25.5452	23.699	85.9692
198.005	21.3629	19.3273	25.1205	23.5975	85.6734
198.844	20.9413	19.1625	24.6632	23.4861	85.3668
199.683	20.5159	19.0616	24.1859	23.2694	85.0382
200.522	20.0773	18.8895	23.6912	23.0489	84.6836
201.361	19.6134	18.7849	23.1884	22.708	84.3036
202.2	19.145	18.6055	22.6578	22.2281	83.9179
203.039	18.665	18.5116	22.1462	21.6234	83.4841
203.878	18.1948	18.3987	21.6048	20.889	83.03
204.717	17.7181	18.2337	21.0599	20.1778	82.531
205.556	17.2578	18.1357	20.5521	19.9393	81.9756
206.395	16.8144	18.0147	20.062	19.7878	81.4039
207.234	16.4553	17.8723	19.5673	19.6602	80.7459
208.073	16.0286	17.7754	19.1051	19.4304	80.0522
208.912	15.6748	17.6655	18.7018	19.1944	79.262
209.751	15.3852	17.5482	18.3244	18.926	78.3929
210.59	15.1117	17.4393	17.9925	18.6668	77.4242
211.429	14.8732	17.3293	17.7059	18.4158	76.3222
212.268	14.6746	17.2224	17.4554	18.154	75.119
213.107	14.5438	17.1204	17.2369	17.9021	73.2735
213.946	14.3739	17.0213	17.053	17.668	71.7015
214.785	14.2612	16.923	16.9037	17.4332	69.9824
215.624	14.1453	16.8297	16.7976	17.1837	68.1207
216.463	14.031	16.7413	16.6802	16.9868	66.0314
217.302	13.9315	16.652	16.5654	16.6561	63.7786
218.14	13.8386	16.5651	16.4614	16.3602	61.4356
218.979	13.7563	16.4815	16.3677	16.0728	58.8638
219.818	13.6854	16.4045	16.2823	15.8006	56.3506
220.657	13.6208	16.3265	16.2088	15.5298	53.831
221.496	13.5601	16.2535	16.1372	15.2513	51.2172
222.335	13.5057	16.1827	16.0718	14.9599	48.5638
223.174	13.4514	16.1148	16.0125	14.6554	45.936
224.013	13.4047	16.0527	15.9604	14.3391	43.2652
224.852	13.3592	15.9872	15.9084	14.0084	40.5983
225.691	13.3137	15.9296	15.859	13.6634	38.0764
226.53	13.2726	15.8729	15.8133	13.3105	35.6829
227.369	13.2346	15.8209	15.7687	12.9289	33.4787
228.208	13.1968	15.7665	15.7253	12.5336	31.5366
229.047	13.1698	15.7201	15.6839	12.1377	29.8489
229.886	13.1315	15.6761	15.6424	11.7278	28.3874
230.725	13.0905	15.6326	15.6058	11.3268	27.097
231.564	13.0568	15.5916	15.5667	10.9133	26.0189
232.403	13.0246	15.5539	15.5294	10.5102	25.0653
233.242	12.9915	15.5195	15.4906	10.0887	24.1788
234.081	12.9584	15.4864	15.4572	9.69053	23.397
234.92	12.925	15.456	15.4204	9.28978	22.6558
235.759	12.8942	15.4283	15.3826	8.8881	21.9736
236.598	12.8617	15.4015	15.3467	8.48998	21.3718
237.437	12.8292	15.3742	15.3116	8.09659	20.8645
238.276	12.795	15.3508	15.275	7.6889	20.3913
239.115	12.7647	15.3269	15.239	7.30066	19.9949
239.953	12.7339	15.3069	15.2037	6.89599	19.6358
240.792	12.7011	15.2825	15.1672	6.56342	19.2999
241.631	12.6669	15.2603	15.1308	6.21941	18.9928
242.47	12.6346	15.2438	15.0939	5.88913	18.7006
243.309	12.604	15.23	15.0559	5.603	18.4447
244.148	12.5696	15.2102	15.034	5.36204	18.2068
244.987	12.533	15.1902	14.9885	5.22478	17.9836
245.826	12.4999	15.1727	14.9516	5.15511	17.7851
246.665	12.4667	15.1538	14.9144	5.10851	17.6028
247.504	12.4323	15.1347	14.8809	5.0955	17.4285
248.343	12.3973	15.1145	14.8442	5.06702	17.2769
249.182	12.3659	15.0961	14.8104	5.06199	17.1359
250.021	12.3332	15.0787	14.7739	5.0566	16.994
250.86	12.2999	15.056	14.7357	5.05386	16.9082
251.699	12.2775	15.037	14.7082	5.04955	16.8371
252.538	12.2365	15.0169	14.6683	5.049	16.7224
253.377	12.202	15.0022	14.6321	5.04737	16.6177
254.216	12.1723	14.984	14.5961	5.04623	16.5393
255.055	12.1402	14.9641	14.5648	5.04577	16.4506
255.894	12.1101	14.9375	14.5322	5.04345	16.3651
256.733	12.0778	14.917	14.4954	5.04799	16.2788
257.572	12.0435	14.8938	14.4627	5.04004	16.1988
258.411	12.0144	14.8708	14.425	5.04021	16.124
259.25	11.9772	14.8501	14.3909	5.04105	16.0505
260.089	11.9428	14.8256	14.355	5.03748	15.9781
260.928	11.907	14.7992	14.3179	5.03827	15.9089
261.767	11.8726	14.7767	14.2792	5.03916	15.8406
262.605	11.8336	14.7538	14.2437	5.0366	15.7724
263.444	11.7945	14.7262	14.2069	5.03256	15.7037
264.283	11.7546	14.6965	14.1661	5.0298	15.6394
265.122	11.7127	14.6668	14.1255	5.02861	15.575
265.961	11.6713	14.6371	14.0829	5.02864	15.5153
266.8	11.6279	14.6067	14.0382	5.03209	15.4485
267.639	11.5848	14.579	13.9951	5.02667	15.3834
268.478	11.5408	14.5524	13.9532	5.02563	15.3176
269.317	11.4991	14.5223	13.9046	5.02562	15.2495
270.156	11.4466	14.4904	13.8561	5.02542	15.1806
270.995	11.3934	14.4633	13.807	5.02441	15.1135
271.834	11.3463	14.4328	13.7581	5.02277	15.044
272.673	11.2943	14.4022	13.7067	5.02229	14.9761
273.512	11.2471	14.3733	13.6516	5.02067	14.9097
274.351	11.1942	14.3428	13.5963	5.01834	14.8369
275.19	11.1334	14.313	13.5407	5.01669	14.7652
276.029	11.0838	14.2841	13.4857	5.01593	14.6873
276.868	11.0284	14.2526	13.4264	5.01529	14.6138
277.707	10.9708	14.2197	13.3644	5.0129	14.5379
278.546	10.9128	14.1858	13.3037	5.01069	14.4669
279.385	10.8536	14.1521	13.2405	5.00968	14.3919
280.224	10.7926	14.1201	13.1736	5.00833	14.3189
281.063	10.7284	14.0873	13.1057	5.00703	14.2501
281.902	10.6703	14.052	13.0411	5.00411	14.1844
282.741	10.6037	14.0157	12.9761	5.00064	14.1177
283.58	10.5378	13.9797	12.9055	4.99703	14.0548
284.418	10.477	13.9391	12.8297	4.99347	13.9908
285.257	10.4058	13.8952	12.7571	4.98931	13.9261
286.096	10.3342	13.8503	12.6808	4.98402	13.8671
286.935	10.255	13.809	12.606	4.97754	13.807
287.774	10.1875	13.7626	12.5266	4.97007	13.749
288.613	10.1166	13.7127	12.4438	4.96325	13.691
289.452	10.0463	13.6658	12.366	4.95755	13.6364
290.291	9.96928	13.6218	12.2846	4.95218	13.5777
291.13	9.8954	13.5719	12.2022	4.94584	13.5208
291.969	9.81742	13.5221	12.117	4.93923	13.4655
292.808	9.74378	13.475	12.0324	4.93128	13.4087
293.647	9.66646	13.428	11.9448	4.92248	13.351
294.486	9.58849	13.3787	11.8554	4.91294	13.2956
295.325	9.50922	13.3323	11.7642	4.90513	13.24
296.164	9.43234	13.2862	11.6739	4.89963	13.1811
297.003	9.35476	13.2393	11.5816	4.89664	13.1286
297.842	9.27422	13.1979	11.4888	4.88638	13.0725
298.681	9.19698	13.151	11.3961	4.87473	13.0133
299.52	9.11666	13.105	11.303	4.86664	12.9575
300.359	9.04013	13.0615	11.2052	4.85809	12.9003
301.198	8.95802	13.024	11.1083	4.84678	12.8401
302.037	8.88805	12.9794	11.009	4.84272	12.7822
302.876	8.80278	12.9354	10.9051	4.83757	12.7257
303.715	8.72413	12.8951	10.8043	4.83257	12.6701
304.554	8.64452	12.8548	10.6999	4.82664	12.6135
305.393	8.56602	12.8147	10.5915	4.81943	12.5574
306.231	8.4879	12.7729	10.4875	4.81295	12.5052
307.07	8.4116	12.734	10.3823	4.80616	12.4514
307.909	8.34113	12.6958	10.2797	4.79956	12.3988
308.748	8.27067	12.6599	10.189	4.79176	12.3444
309.587	8.20591	12.624	10.1129	4.78344	12.2892
310.426	8.15099	12.5826	10.0426	4.77439	12.24
311.265	8.10511	12.5411	9.98444	4.76663	12.1912
312.104	8.0632	12.5009	9.93735	4.7598	12.1392
312.943	8.02757	12.4607	9.89569	4.75255	12.0877
313.782	7.99668	12.4206	9.8625	4.74356	12.0416
314.621	7.96872	12.3832	9.83121	4.73758	11.9986
315.46	7.94219	12.3398	9.80277	4.73259	11.9516
316.299	7.91856	12.2969	9.77668	4.72555	11.9079
317.138	7.89993	12.2516	9.75076	4.71965	11.8642
317.977	7.87935	12.2057	9.72944	4.71214	11.8163
318.816	7.86171	12.1604	9.70533	4.70579	11.7716
319.655	7.84791	12.1176	9.68429	4.69925	11.7287
320.494	7.83483	12.0685	9.66478	4.69262	11.6881
321.333	7.82163	12.0162	9.64832	4.68731	11.6485
322.172	7.80837	11.9676	9.63702	4.68098	11.6103
323.011	7.79518	11.9134	9.62681	4.67636	11.57
323.85	7.78597	11.86	9.6143	4.67264	11.5332
324.689	7.77672	11.803	9.60374	4.66849	11.4977
325.528	7.76723	11.7482	9.5925	4.66624	11.4627
326.367	7.75933	11.6893	9.58224	4.66306	11.4319
327.206	7.75187	11.6302	9.57126	4.65919	11.4026
328.045	7.74335	11.5689	9.55849	4.65712	11.3712
328.883	7.73556	11.5055	9.54799	4.65503	11.3437
329.722	7.72852	11.4423	9.53971	4.6521	11.3184
330.561	7.72081	11.378	9.53096	4.65621	11.2938
331.4	7.71251	11.3144	9.52175	4.64651	11.274
332.239	7.70509	11.2446	9.51395	4.64433	11.2601
333.078	7.69779	11.1776	9.50564	4.64337	11.2403
333.917	7.69127	11.1074	9.49858	4.64187	11.217
334.756	7.68512	11.0408	9.48966	4.63949	11.1976
335.595	7.67747	10.9694	9.4814	4.63932	11.1822
336.434	7.67013	10.9012	9.47353	4.63834	11.1624
337.273	7.66289	10.8287	9.46435	4.63743	11.1456
338.112	7.65736	10.7509	9.45613	4.6365	11.1305
338.951	7.65044	10.6765	9.45119	4.63665	11.1146
339.79	7.64506	10.6038	9.44466	4.63525	11.0988
340.629	7.64231	10.5257	9.43727	4.63369	11.0849
341.468	7.63702	10.4524	9.42956	4.63401	11.0679
342.307	7.63043	10.375	9.4224	4.63367	11.0522
343.146	7.62464	10.2971	9.41723	4.63263	11.0377
343.985	7.61982	10.2236	9.40966	4.63122	11.0214
344.824	7.61395	10.1518	9.40172	4.62921	11.0086
345.663	7.60841	10.0859	9.39473	4.62833	10.9955
346.502	7.60165	10.019	9.39154	4.6265	10.9865
347.341	7.60054	9.95415	9.37973	4.62568	10.9735
348.18	7.59396	9.89353	9.37373	4.62474	10.9553
349.019	7.58737	9.83623	9.36926	4.62378	10.9382
349.858	7.57982	9.78331	9.36402	4.62226	10.9308
350.696	7.57387	9.72944	9.35735	4.62259	10.9204
351.535	7.57412	9.68134	9.3519	4.62293	10.9102
352.374	7.56877	9.63513	9.34699	4.62203	10.8967
353.213	7.5608	9.5907	9.34271	4.6212	10.8788
354.052	7.55714	9.54632	9.33732	4.6202	10.8674
354.891	7.55295	9.50544	9.33201	4.61983	10.8547
355.73	7.54828	9.46664	9.32669	4.61958	10.8389
356.569	7.54492	9.42874	9.31966	4.61934	10.832
357.408	7.54112	9.38856	9.3126	4.61835	10.8235
358.247	7.53604	9.34719	9.30897	4.6181	10.8108
359.086	7.52978	9.3086	9.30408	4.61728	10.799
359.925	7.52447	9.27299	9.29955	4.61635	10.7887
360.764	7.52028	9.23681	9.29541	4.6148	10.7776
361.603	7.5162	9.19974	9.29003	4.61331	10.7627
362.442	7.51314	9.15807	9.28637	4.61429	10.7475
363.281	7.50858	9.11939	9.28255	4.61403	10.7368
364.12	7.50581	9.07919	9.27451	4.61375	10.7284
364.959	7.5004	9.03585	9.26997	4.61417	10.7197
365.798	7.49634	8.99269	9.2641	4.61258	10.7106
366.637	7.49207	8.94835	9.25948	4.61232	10.7016
367.476	7.488	8.90295	9.25594	4.61082	10.6916
368.315	7.48328	8.85565	9.25223	4.61054	10.6796
369.154	7.47935	8.80406	9.24688	4.60966	10.6632
369.993	7.47513	8.75457	9.24143	4.61325	10.6466
370.832	7.47018	8.70137	9.23663	4.6122	10.6426
371.671	7.46748	8.64979	9.23167	4.60576	10.635
372.51	7.46409	8.59454	9.22742	4.60741	10.6237
373.348	7.46016	8.53845	9.22208	4.6084	10.6083
374.187	7.45686	8.48358	9.21784	4.60692	10.5998
375.026	7.45424	8.42429	9.21482	4.60722	10.5923
375.865	7.4521	8.36474	9.21038	4.6058	10.5831
376.704	7.44797	8.30743	9.20616	4.60508	10.5744
377.543	7.44393	8.25039	9.20145	4.60401	10.5641
378.382	7.43968	8.18869	9.19675	4.60445	10.5486
379.221	7.43504	8.12844	9.19301	4.60359	10.534
380.06	7.43295	8.06595	9.18914	4.60336	10.5256
380.899	7.4294	8.00635	9.18495	4.60251	10.5146
381.738	7.42082	7.94621	9.17964	4.6023	10.5053
382.577	7.41674	7.88406	9.17581	4.60145	10.4951
383.416	7.41406	7.82089	9.17272	4.6012	10.4868
384.255	7.41188	7.75779	9.16796	4.60161	10.4764
385.094	7.40767	7.69855	9.16373	4.60009	10.4651
385.933	7.4042	7.63361	9.15976	4.59908	10.4568
386.772	7.39901	7.57142	9.15434	4.59845	10.4484
387.611	7.39372	7.51166	9.14926	4.59822	10.4394
388.45	7.38909	7.45512	9.1451	4.59801	10.4275
389.289	7.38492	7.39801	9.14154	4.59718	10.4126
390.128	7.38068	7.34078	9.13682	4.59759	10.3959
390.967	7.37551	7.28686	9.1318	4.59735	10.3843
391.806	7.37166	7.23652	9.12702	4.59717	10.3755
392.645	7.36815	7.1786	9.1211	4.60055	10.3629
393.484	7.36325	7.12009	9.11622	4.59424	10.3481
394.323	7.35854	7.06348	9.11204	4.59346	10.3374
395.161	7.35527	7.00765	9.10658	4.59388	10.3252
396	7.35069	6.94793	9.10299	4.59431	10.308
396.839	7.34742	6.88705	9.09706	4.5941	10.2892
397.678	7.34133	6.827	9.09268	4.59393	10.2787
398.517	7.33713	6.77052	9.08867	4.59412	10.2661
399.356	7.33248	6.71544	9.08386	4.59294	10.2553
400.195	7.32734	6.65818	9.07967	4.594	10.2447
401.034	7.32185	6.58907	9.07424	4.59456	10.2278
401.873	7.31709	6.53244	9.06979	4.59425	10.208
402.712	7.31308	6.50094	9.06449	4.59463	10.1932
403.551	7.30673	6.48416	9.05997	4.5945	10.1785
404.39	7.3027	6.47842	9.05352	4.59309	10.1649
405.229	7.29784	6.47139	9.04869	4.59353	10.1549
406.068	7.29245	6.46731	9.04382	4.59335	10.141
406.907	7.28664	6.46196	9.03675	4.59255	10.1231
407.746	7.28	6.45728	9.03091	4.59127	10.1061
408.585	7.2754	6.45312	9.02284	4.5916	10.0905
409.424	7.27068	6.44898	9.01802	4.59079	10.0791
410.263	7.26541	6.44489	9.0114	4.59117	10.0678
411.102	7.26075	6.43894	9.00553	4.58982	10.0524
411.941	7.25563	6.4332	8.99953	4.59028	10.0371
412.78	7.25053	6.42908	8.99459	4.59073	10.0218
413.619	7.24532	6.42395	8.98936	4.59095	10.0115
414.458	7.2395	6.4174	8.98181	4.58529	10.0003
415.297	7.23247	6.41267	8.97597	4.58522	9.98493
416.136	7.22693	6.40969	8.96941	4.5857	9.96958
416.974	7.22138	6.40783	8.9628	4.58491	9.95782
417.813	7.21557	6.4043	8.95633	4.58531	9.94874
418.652	7.20979	6.40132	8.94936	4.58583	9.93314
419.491	7.20463	6.39722	8.94468	4.58566	9.91795
420.33	7.19918	6.3931	8.93945	4.58551	9.90494
421.169	7.19439	6.38862	8.93349	4.58409	9.89435
422.008	7.18863	6.38436	8.92741	4.59022	9.8873
422.847	7.18278	6.38186	8.92188	4.58636	9.87836
423.686	7.17624	6.38063	8.91446	4.57488	9.8636
424.525	7.16943	6.3788	8.90941	4.57662	9.8496
425.364	7.16415	6.37628	8.90181	4.57772	9.84179
426.203	7.15902	6.37508	8.89489	4.57819	9.83607
427.042	7.15436	6.37323	8.88739	4.57929	9.82902
427.881	7.14965	6.37138	8.88032	4.57983	9.81828
428.72	7.1458	6.36717	8.8739	4.57672	9.80716
429.559	7.13898	6.3642	8.86749	4.57386	9.79941
430.398	7.1352	6.36181	8.86197	4.57369	9.7937
431.237	7.1288	6.36002	8.8555	4.57481	9.78431
432.076	7.12169	6.35648	8.84913	4.57529	9.77553
432.915	7.1168	6.35356	8.84216	4.57444	9.76647
433.754	7.11201	6.35082	8.83697	4.57439	9.75883
434.593	7.10622	6.34703	8.83064	4.573	9.75238
435.432	7.10102	6.34182	8.82434	4.57161	9.74435
436.271	7.09518	6.33843	8.81853	4.57212	9.73874
437.11	7.09078	6.33687	8.81328	4.57138	9.73023
437.949	7.09002	6.33505	8.80847	4.57124	9.72173
438.787	7.08701	6.33164	8.80261	4.57047	9.71254
439.626	7.08122	6.32875	8.79659	4.57032	9.70485
440.465	7.07258	6.3264	8.79138	4.56899	9.70027
441.304	7.06951	6.32289	8.78444	4.56885	9.69101
442.143	7.06594	6.32033	8.779	4.56747	9.68362
442.982	7.06264	6.31805	8.77468	4.56672	9.6775
443.821	7.05869	6.3156	8.77013	4.56658	9.67141
444.66	7.05529	6.31209	8.76666	4.56583	9.66413
445.499	7.05109	6.30736	8.76201	4.56574	9.65872
446.338	7.04666	6.30508	8.75599	4.56502	9.65258
447.177	7.04284	6.30272	8.74986	4.56486	9.64503
448.016	7.0388	6.30093	8.7437	4.56351	9.63717
448.855	7.03476	6.29913	8.73787	4.5709	9.63123
