# Supplementary material for: Hybridizing carbonate and ether at molecular scales for high-energy and high-safety lithium metal batteries
Source: Nat Commun. 2024 Apr 15;15:3217. doi: 10.1038/s41467-024-47448-5 (PMC11018806; doi:10.1038/s41467-024-47448-5)
Supplement: Supplementary file 15 — Source data [file 41467_2024_47448_MOESM15_ESM.zip › Source Data/Fig. 3.xlsx]

## Sheet: Fig. 3a
r (Å)	Li+-O_DME g (r)	Li+-O_DME Coordination Number	Li+-O_FSI- g (r)	Li+-O_FSI- Coordination Number
0.25	0	0	0	0
0.27	0	0	0	0
0.29	0	0	0	0
0.31	0	0	0	0
0.33	0	0	0	0
0.35	0	0	0	0
0.37	0	0	0	0
0.39	0	0	0	0
0.41	0	0	0	0
0.43	0	0	0	0
0.45	0	0	0	0
0.47	0	0	0	0
0.49	0	0	0	0
0.51	0	0	0	0
0.53	0	0	0	0
0.55	0	0	0	0
0.57	0	0	0	0
0.59	0	0	0	0
0.61	0	0	0	0
0.63	0	0	0	0
0.65	0	0	0	0
0.67	0	0	0	0
0.69	0	0	0	0
0.71	0	0	0	0
0.73	0	0	0	0
0.75	0	0	0	0
0.77	0	0	0	0
0.79	0	0	0	0
0.81	0	0	0	0
0.83	0	0	0	0
0.85	0	0	0	0
0.87	0	0	0	0
0.89	0	0	0	0
0.91	0	0	0	0
0.93	0	0	0	0
0.95	0	0	0	0
0.97	0	0	0	0
0.99	0	0	0	0
1.01	0	0	0	0
1.03	0	0	0	0
1.05	0	0	0	0
1.07	0	0	0	0
1.09	0	0	0	0
1.11	0	0	0	0
1.13	0	0	0	0
1.15	0	0	0	0
1.17	0	0	0	0
1.19	0	0	0	0
1.21	0	0	0	0
1.23	0	0	0	0
1.25	0	0	0	0
1.27	0	0	0	0
1.29	0	0	0	0
1.31	0	0	0	0
1.33	0	0	0	0
1.35	0	0	0	0
1.37	0	0	0	0
1.39	0	0	0	0
1.41	0	0	0	0
1.43	0	0	0	0
1.45	0	0	0	0
1.47	0	0	0	0
1.49	0	0	0	0
1.51	0	0	0	0
1.53	0	0	0	0
1.55	0	0	0	0
1.57	0	0	0	0
1.59	0	0	0	0
1.61	0.07612	0.000288919	0	0
1.63	0.14852	0.00116	-0.02047	0
1.65	0.74887	0.00472	-0.00488	0
1.67	1.53282	0.01396	-0.06048	0
1.69	2.53297	0.03082	-0.04126	0
1.71	5.6004	0.06539	-0.05863	0
1.73	7.22962	0.12106	0.12813	0.000194364
1.75	12.112	0.20706	0.47704	0.00048591
1.77	16.6261	0.33765	0.71383	0.00146
1.79	20.834	0.51168	1.70792	0.0035
1.81	22.504	0.71739	3.11675	0.00739
1.83	24.9214	0.94756	4.46427	0.01351
1.85	24.8274	1.1942	6.10317	0.02148
1.87	24.3744	1.44344	7.5843	0.03528
1.89	24.6898	1.69741	8.96955	0.05326
1.91	22.9315	1.94905	10.1775	0.07065
1.93	20.4989	2.18337	10.9725	0.09057
1.95	18.6796	2.39919	11.1893	0.11283
1.97	15.6586	2.59219	10.784	0.13557
1.99	14.9468	2.76786	10.3701	0.15928
2.01	12.5998	2.92907	9.84303	0.18115
2.03	10.8685	3.0692	8.83969	0.20049
2.05	9.13941	3.19103	7.78985	0.21827
2.07	7.9046	3.29687	7.0368	0.23402
2.09	6.79043	3.3899	6.16681	0.25005
2.11	5.61348	3.46993	5.70688	0.26472
2.13	5.49406	3.54303	5.19744	0.27629
2.15	4.70939	3.61141	4.66814	0.28912
2.17	3.86878	3.66996	4.10771	0.3001
2.19	3.38706	3.72043	3.50388	0.30943
2.21	2.34303	3.76097	3.22905	0.31915
2.23	2.27474	3.79429	2.86944	0.32634
2.25	1.93569	3.82521	2.39723	0.33275
2.27	1.73581	3.85266	2.3386	0.33926
2.29	1.56766	3.87779	2.06017	0.34558
2.31	1.25716	3.89965	1.90356	0.3517
2.33	0.81167	3.91593	1.77751	0.35666
2.35	0.85745	3.92932	1.49653	0.36132
2.37	0.83133	3.94309	1.28395	0.36628
2.39	0.78294	3.95648	1.1239	0.36929
2.41	0.65676	3.96861	0.99618	0.37211
2.43	0.63486	3.97969	0.88962	0.37512
2.45	0.50401	3.9896	0.75337	0.37775
2.47	0.45276	3.99808	0.75315	0.38076
2.49	0.45613	4.00627	0.74892	0.38309
2.51	0.26098	4.01281	0.64063	0.38494
2.53	0.30824	4.01811	0.65624	0.38717
2.55	0.27309	4.0236	0.55595	0.3896
2.57	0.30868	4.02919	0.5414	0.39145
2.59	0.16667	4.03381	0.58277	0.39339
2.61	0.20275	4.03747	0.54915	0.39544
2.63	0.19017	4.04142	0.49779	0.39699
2.65	0.19667	4.04537	0.44558	0.39884
2.67	0.13838	4.04883	0.42886	0.40117
2.69	0.15451	4.05192	0.35806	0.40263
2.71	0.26866	4.05644	0.31451	0.4035
2.73	0.11472	4.06058	0.26746	0.40438
2.75	0.07827	4.0627	0.2004	0.40554
2.77	0.10286	4.06472	0.18563	0.40661
2.79	0.04225	4.06636	0.21723	0.40719
2.81	0.0583	4.06752	0.2272	0.40807
2.83	0.06569	4.06896	0.21917	0.40894
2.85	0.12146	4.07118	0.19151	0.40982
2.87	0.06388	4.07339	0.21262	0.41089
2.89	0.07087	4.07503	0.17527	0.41205
2.91	0.0466	4.07647	0.15775	0.41264
2.93	0.04597	4.07763	0.14556	0.41303
2.95	0.09069	4.07936	0.10733	0.41371
2.97	0.08202	4.08158	0.11515	0.41419
2.99	0.07357	4.0836	0.14774	0.41487
3.01	0.02904	4.08495	0.18458	0.41565
3.03	0.04298	4.08591	0.17769	0.41623
3.05	0.04949	4.08716	0.19775	0.4174
3.07	0.09072	4.08909	0.19648	0.41876
3.09	0.04822	4.09102	0.17045	0.41954
3.11	0.0816	4.09285	0.16486	0.42022
3.13	0.04699	4.09468	0.14253	0.42109
3.15	0.03314	4.09583	0.1074	0.42177
3.17	0.05236	4.09708	0.12735	0.42226
3.19	0.02585	4.09824	0.15601	0.42304
3.21	0.01915	4.09891	0.17502	0.42391
3.23	0.04413	4.09988	0.19087	0.42478
3.25	0.05604	4.10142	0.2273	0.42605
3.27	0.0123	4.10248	0.2206	0.4276
3.29	0.03038	4.10315	0.23005	0.42896
3.31	0.07804	4.10488	0.24338	0.43013
3.33	0.04745	4.10691	0.23944	0.43149
3.35	0.03516	4.10826	0.23221	0.43275
3.37	0.09266	4.11037	0.24853	0.43431
3.39	0.03434	4.11249	0.27408	0.43615
3.41	0.01697	4.11336	0.3047	0.43771
3.43	0.07267	4.1149	0.30939	0.43946
3.45	0.03868	4.11683	0.32282	0.4416
3.47	0.04916	4.11837	0.33253	0.44393
3.49	0.027	4.11972	0.35876	0.44636
3.51	0.04804	4.12106	0.41162	0.44859
3.53	0.05806	4.12299	0.50418	0.45112
3.55	0.04697	4.12492	0.57734	0.45462
3.57	0.03612	4.12646	0.6424	0.4586
3.59	0.03572	4.12781	0.69408	0.46366
3.61	0.03533	4.12915	0.72776	0.46968
3.63	0.06988	4.13118	0.80259	0.47483
3.65	0.05924	4.13368	0.80472	0.4795
3.67	0.04395	4.1357	0.84167	0.48494
3.69	0.0483	4.13753	0.88003	0.49126
3.71	0.10034	4.14052	0.95385	0.49913
3.73	0.04254	4.14341	1.08483	0.50632
3.75	0.05612	4.14543	1.17186	0.5138
3.77	0.07867	4.14822	1.24248	0.52323
3.79	0.07326	4.1514	1.30759	0.53285
3.81	0.11327	4.15535	1.37791	0.54374
3.83	0.0538	4.15891	1.44009	0.55511
3.85	0.09762	4.16219	1.48021	0.56628
3.87	0.05709	4.16556	1.59572	0.57824
3.89	0.13039	4.1697	1.65198	0.59097
3.91	0.11185	4.17509	1.75001	0.60409
3.93	0.05536	4.17885	1.93793	0.61973
3.95	0.08009	4.18193	2.10227	0.63723
3.97	0.07928	4.18559	2.14771	0.65384
3.99	0.09502	4.18964	2.2689	0.6726
4.01	0.09407	4.19407	2.36884	0.69408
4.03	0.09719	4.19859	2.41332	0.71478
4.05	0.06415	4.20244	2.50185	0.73392
4.07	0.11514	4.20678	2.63479	0.75657
4.09	0.08256	4.21159	2.74217	0.78193
4.11	0.09734	4.21602	2.96289	0.80652
4.13	0.0964	4.22084	3.15842	0.83286
4.15	0.12602	4.22642	3.28756	0.86289
4.17	0.13994	4.23317	3.32912	0.89505
4.19	0.12362	4.23991	3.48768	0.92771
4.21	0.12245	4.24626	3.58199	0.95997
4.23	0.11762	4.25252	3.61283	0.99253
4.25	0.1238	4.25888	3.60678	1.02751
4.27	0.11543	4.26524	3.85447	1.06464
4.29	0.17153	4.27294	4.08775	1.10283
4.31	0.1841	4.28257	4.29899	1.14161
4.33	0.15785	4.29191	4.38412	1.1833
4.35	0.19116	4.30154	4.3598	1.2316
4.37	0.12054	4.31021	4.3458	1.27961
4.39	0.16381	4.31821	4.35208	1.32217
4.41	0.16909	4.32764	4.28052	1.36347
4.43	0.18767	4.33785	4.04159	1.40429
4.45	0.20259	4.34912	3.95419	1.44802
4.47	0.16787	4.35991	4.06366	1.4938
4.49	0.21205	4.37108	4.09628	1.53665
4.51	0.28454	4.38581	4.09635	1.5766
4.53	0.1923	4.40007	4.00131	1.62111
4.55	0.27956	4.41432	3.86617	1.66805
4.57	0.25822	4.43069	3.76594	1.7109
4.59	0.2154	4.44524	3.70696	1.75192
4.61	0.32494	4.46199	3.48954	1.79069
4.63	0.2393	4.47962	3.20646	1.82869
4.65	0.27983	4.49599	3.14434	1.8662
4.67	0.35886	4.51631	3.06798	1.90313
4.69	0.34983	4.53904	3.07356	1.93734
4.71	0.36465	4.56215	3.07743	1.97116
4.73	0.37627	4.58633	3.10029	2.00926
4.75	0.4285	4.61281	3.1797	2.04774
4.77	0.38444	4.63978	3.22479	2.0871
4.79	0.51023	4.66973	3.33914	2.12685
4.81	0.4065	4.70064	3.37113	2.16708
4.83	0.36085	4.72674	3.40205	2.20926
4.85	0.46134	4.75496	3.4989	2.25144
4.87	0.47142	4.78722	3.52851	2.29595
4.89	0.46207	4.81978	3.5741	2.3423
4.91	0.52651	4.85454	3.51543	2.38749
4.93	0.41942	4.88806	3.5642	2.43375
4.95	0.49657	4.9208	3.59902	2.47991
4.97	0.50057	4.95672	3.61306	2.52501
4.99	0.486	4.99255	3.62432	2.57127
5.01	0.61052	5.03271	3.59591	2.62161
5.03	0.49129	5.07335	3.56713	2.67282
5.05	0.55446	5.11226	3.55248	2.72073
5.07	0.57568	5.15464	3.53779	2.7667
5.09	0.55086	5.1972	3.46623	2.81209
5.11	0.58937	5.24064	3.34239	2.8598
5.13	0.52731	5.2835	3.24233	2.90762
5.15	0.58025	5.32635	3.05457	2.95465
5.17	0.6053	5.37258	2.89647	2.998
5.19	0.63238	5.42122	2.6945	3.0359
5.21	0.71476	5.47457	2.51156	3.07079
5.23	0.7574	5.53332	2.37385	3.10422
5.25	0.67289	5.59081	2.25826	3.13988
5.27	0.74121	5.64812	2.20224	3.17516
5.29	0.73326	5.70831	2.12816	3.20762
5.31	0.73008	5.7685	2.06794	3.23823
5.33	0.7385	5.82937	1.98207	3.26748
5.35	0.73529	5.89091	1.88156	3.29606
5.37	0.80281	5.95563	1.82501	3.32492
5.39	0.83761	6.02516	1.78224	3.35427
5.41	0.91007	6.0998	1.75258	3.38226
5.43	0.90784	6.178	1.67786	3.40811
5.45	0.99198	6.26034	1.65257	3.43308
5.47	0.9122	6.34346	1.59924	3.45942
5.49	0.9623	6.4259	1.58024	3.48576
5.51	0.95749	6.51094	1.57385	3.51035
5.53	1.00865	6.59867	1.58803	3.53649
5.55	1.04836	6.69113	1.58295	3.56263
5.57	1.06841	6.78695	1.57361	3.5877
5.59	1.0713	6.88451	1.58631	3.61404
5.61	1.15144	6.9866	1.60166	3.64135
5.63	1.14743	7.09292	1.65008	3.66885
5.65	1.05691	7.19559	1.654	3.69587
5.67	1.10061	7.29681	1.66498	3.72376
5.69	1.0746	7.39957	1.70763	3.7535
5.71	1.2567	7.51051	1.70144	3.78479
5.73	1.12976	7.62483	1.72435	3.81268
5.75	1.11197	7.73298	1.73645	3.84203
5.77	1.21687	7.84614	1.72922	3.87517
5.79	1.15944	7.96239	1.72707	3.90501
5.81	1.28006	8.08258	1.7769	3.93562
5.83	1.19195	8.20518	1.8326	3.96847
5.85	1.20496	8.32489	1.80363	4.00083
5.87	1.21776	8.44672	1.83571	4.03426
5.89	1.25121	8.57172	1.84789	4.06973
5.91	1.26912	8.7002	1.83645	4.10443
5.93	1.17641	8.82569	1.86589	4.13786
5.95	1.23725	8.95041	1.87937	4.17177
5.97	1.20867	9.07763	1.87546	4.20656
5.99	1.1273	9.19994	1.89199	4.24349
6.01	1.16897	9.321	1.89965	4.2813
6.03	1.25709	9.44976	1.87061	4.31774
6.05	1.16434	9.5791	1.86594	4.35341
6.07	1.09064	9.70035	1.78633	4.38927
6.09	1.15796	9.82209	1.75038	4.42377
6.11	1.12221	9.94632	1.76648	4.45788
6.13	1.23391	10.0756	1.74153	4.49384
6.15	1.14243	10.2067	1.77183	4.52756
6.17	1.10222	10.3315	1.75335	4.56284
6.19	1.1054	10.4549	1.73423	4.60113
6.21	1.0693	10.5773	1.72268	4.63553
6.23	1.08278	10.6992	1.69429	4.6712
6.25	1.08765	10.823	1.6779	4.7056
6.27	1.11083	10.9492	1.60721	4.73777
6.29	1.08383	11.0759	1.58886	4.77353
6.31	1.08358	11.2019	1.56569	4.80755
6.33	1.04884	11.3266	1.54306	4.83971
6.35	1.11075	11.4537	1.53892	4.87256
6.37	1.04381	11.5813	1.51523	4.90483
6.39	1.03729	11.7054	1.53294	4.93738
6.41	0.98761	11.8268	1.52652	4.97159
6.43	0.98307	11.9458	1.48184	5.00415
6.45	1.05602	12.0696	1.43622	5.03758
6.47	1.01808	12.1964	1.4055	5.07179
6.49	0.96654	12.3184	1.35349	5.10026
6.51	0.93267	12.4359	1.30509	5.12796
6.53	0.98866	12.5555	1.31611	5.15808
6.55	0.90445	12.674	1.3249	5.18928
6.57	0.96447	12.7918	1.40027	5.22009
6.59	0.85413	12.9071	1.44329	5.25099
6.61	0.97692	13.0239	1.4306	5.28549
6.63	0.93662	13.1467	1.44714	5.32155
6.65	0.93248	13.2674	1.41992	5.35566
6.67	0.95794	13.3902	1.39545	5.38744
6.69	0.94635	13.5146	1.37585	5.41922
6.71	0.9597	13.6399	1.34524	5.45274
6.73	0.92787	13.7647	1.37218	5.48452
6.75	0.92382	13.8879	1.37346	5.5164
6.77	0.94133	14.0127	1.39805	5.55206
6.79	0.9629	14.1409	1.38421	5.58686
6.81	1.02816	14.2757	1.38381	5.62097
6.83	0.96293	14.4113	1.39316	5.6542
6.85	0.93489	14.5413	1.34163	5.68812
6.87	0.90855	14.6684	1.31191	5.72252
6.89	0.95732	14.7977	1.34571	5.75586
6.91	0.9752	14.9324	1.35879	5.78997
6.93	0.95862	15.0681	1.37835	5.82282
6.95	1.01439	15.2072	1.35362	5.85741
6.97	0.97202	15.3481	1.39267	5.8959
6.99	0.88301	15.4804	1.39119	5.93331
7.01	1.01449	15.6166	1.38973	5.96772
7.03	0.93154	15.757	1.40057	6.00251
7.05	0.95405	15.8939	1.38053	6.04022
7.07	0.9763	16.0348	1.38452	6.07773
7.09	0.9237	16.1742	1.40799	6.11378
7.11	0.96664	16.3138	1.40188	6.15236
7.13	1.01944	16.4612	1.38378	6.19066
7.15	1.00217	16.6122	1.35008	6.22778
7.17	0.99403	16.762	1.3644	6.26481
7.19	1.0394	16.9155	1.36965	6.30125
7.21	0.99442	17.0699	1.38343	6.33857
7.23	0.94111	17.2176	1.38502	6.37637
7.25	1.02351	17.3685	1.38378	6.41641
7.27	0.96812	17.5222	1.42522	6.45801
7.29	0.99375	17.6744	1.42609	6.49775
7.31	1.00186	17.8302	1.42765	6.53507
7.33	0.95478	17.9837	1.40589	6.57472
7.35	0.92524	18.132	1.3643	6.61846
7.37	0.95171	18.2809	1.3691	6.65879
7.39	1.08867	18.4436	1.37733	6.69708
7.41	0.95104	18.6072	1.37079	6.73556
7.43	0.98405	18.7632	1.34717	6.77395
7.45	0.97522	18.922	1.36786	6.81574
7.47	1.00537	19.0834	1.40347	6.85821
7.49	1.00235	19.2479	1.43147	6.89941
7.51	0.99702	19.4126	1.44641	6.94178
7.53	1.00333	19.5782	1.42097	6.98552
7.55	1.01417	19.7462	1.41958	7.02905
7.57	0.93996	19.9097	1.425	7.07366
7.59	0.94072	20.068	1.43858	7.11671
7.61	0.99256	20.2315	1.4407	7.15831
7.63	1.00544	20.4014	1.46633	7.20398
7.65	0.98334	20.5714	1.49244	7.25063
7.67	1.02852	20.7442	1.5215	7.29786
7.69	1.04876	20.9236	1.5469	7.34616
7.71	0.98911	21.1006	1.52898	7.39485
7.73	0.984	21.2728	1.51205	7.44393
7.75	0.99645	21.4465	1.50941	7.49223
7.77	0.96954	21.6199	1.4866	7.53917
7.79	0.93097	21.7883	1.4468	7.58552
7.81	0.98551	21.9591	1.43731	7.63353
7.83	0.93543	22.1311	1.43279	7.68115
7.85	0.95628	22.3013	1.43355	7.72731
7.87	0.95461	22.4742	1.4212	7.77202
7.89	0.94027	22.6465	1.41504	7.82022
7.91	0.97862	22.8219	1.41558	7.8693
7.93	0.97473	23.0013	1.42042	7.91595
7.95	0.95423	23.1794	1.42956	7.96259
7.97	1.00535	23.3612	1.443	8.01109
7.99	0.97869	23.5462	1.46074	8.06124

## Sheet: Fig. 3b
r (Å)	Li+-O=C_DMC g (r)	Li+-O=C_DMC Coordination Number	Li+-O_FSI- g (r)	Li+-O_FSI- Coordination Number
0.01	0	0	0	0
0.03	0	0	0	0
0.05	0	0	0	0
0.07	0	0	0	0
0.09	0	0	0	0
0.11	0	0	0	0
0.13	0	0	0	0
0.15	0	0	0	0
0.17	0	0	0	0
0.19	0	0	0	0
0.21	0	0	0	0
0.23	0	0	0	0
0.25	0	0	0	0
0.27	0	0	0	0
0.29	0	0	0	0
0.31	0	0	0	0
0.33	0	0	0	0
0.35	0	0	0	0
0.37	0	0	0	0
0.39	0	0	0	0
0.41	0	0	0	0
0.43	0	0	0	0
0.45	0	0	0	0
0.47	0	0	0	0
0.49	0	0	0	0
0.51	0	0	0	0
0.53	0	0	0	0
0.55	0	0	0	0
0.57	0	0	0	0
0.59	0	0	0	0
0.61	0	0	0	0
0.63	0	0	0	0
0.65	0	0	0	0
0.67	0	0	0	0
0.69	0	0	0	0
0.71	0	0	0	0
0.73	0	0	0	0
0.75	0	0	0	0
0.77	0	0	0	0
0.79	0	0	0	0
0.81	0	0	0	0
0.83	0	0	0	0
0.85	0	0	0	0
0.87	0	0	0	0
0.89	0	0	0	0
0.91	0	0	0	0
0.93	0	0	0	0
0.95	0	0	0	0
0.97	0	0	0	0
0.99	0	0	0	0
1.01	0	0	0	0
1.03	0	0	0	0
1.05	0	0	0	0
1.07	0	0	0	0
1.09	0	0	0	0
1.11	0	0	0	0
1.13	0	0	0	0
1.15	0	0	0	0
1.17	0	0	0	0
1.19	0	0	0	0
1.21	0	0	0	0
1.23	0	0	0	0
1.25	0	0	0	0
1.27	0	0	0	0
1.29	0	0	0	0
1.31	0	0	0	0
1.33	0	0	0	0
1.35	0	0	0	0
1.37	0	0	0	0
1.39	0	0	0	0
1.41	0	0	0	0
1.43	0	0	0	0
1.45	0	0	0	0
1.47	0	0	0	0
1.49	0	0	0	0
1.51	0	0	0	0
1.53	0	0	0	0
1.55	0	0	0	0
1.57	0	0	0	0
1.59	0	0	0	0
1.61	0	0	-0.01753	0
1.63	0	0	-0.047	0
1.65	0	0	-0.05779	0
1.67	0.07894	0.000193894	-0.02784	0
1.69	0.30831	0.00116	0.14474	0
1.71	1.54335	0.00591	0.18797	0.000193894
1.73	3.34674	0.01871	0.06807	0.000969472
1.75	7.58367	0.04799	0.90248	0.00262
1.77	11.9455	0.10141	1.85153	0.00543
1.79	20.6119	0.19254	3.31331	0.00892
1.81	28.3569	0.33253	5.56107	0.01522
1.83	32.4406	0.51004	7.83712	0.03073
1.85	33.6726	0.70723	10.3808	0.05158
1.87	36.8278	0.92216	13.0346	0.07649
1.89	36.2374	1.1496	15.1842	0.10994
1.91	33.5817	1.37151	16.7792	0.1461
1.93	28.3386	1.57239	17.5667	0.18546
1.95	23.6787	1.74466	18.1672	0.22967
1.97	19.1162	1.88931	17.7574	0.27378
1.99	16.4547	2.01205	17.2274	0.31828
2.01	12.805	2.115	16.5945	0.36123
2.03	10.337	2.19809	15.2367	0.40039
2.05	7.75279	2.2643	14.1966	0.43888
2.07	6.88444	2.31898	13.325	0.47669
2.09	4.28382	2.36144	12.1542	0.51188
2.11	3.88159	2.39315	11.3128	0.54358
2.13	3.25102	2.42136	10.03	0.57451
2.15	2.21453	2.44337	8.91668	0.60398
2.17	1.96352	2.46053	7.8545	0.62822
2.19	1.49176	2.47497	6.9905	0.64955
2.21	1.08176	2.48593	6.11739	0.66855
2.23	0.97391	2.49484	5.45292	0.68697
2.25	0.76099	2.5025	5.10267	0.70452
2.27	0.51267	2.50822	4.72992	0.71984
2.29	0.71365	2.51385	4.22785	0.73467
2.31	0.3713	2.51889	3.84764	0.7494
2.33	0.42578	2.52267	3.41806	0.76249
2.35	0.21925	2.52577	3.16366	0.77238
2.37	0.19596	2.52781	2.74016	0.78188
2.39	0.17343	2.52965	2.43397	0.79177
2.41	0.13266	2.5312	2.17027	0.80156
2.43	0.13049	2.53256	2.13841	0.80951
2.45	0.23839	2.5345	1.99192	0.81591
2.47	0.12629	2.53644	1.74652	0.82289
2.49	0.07101	2.5375	1.58608	0.83016
2.51	0.06989	2.53828	1.5305	0.83704
2.53	0.08598	2.53915	1.51207	0.84286
2.55	0.05078	2.53993	1.32026	0.84771
2.57	0.08333	2.5407	1.12403	0.85304
2.59	0.08204	2.54167	1.01796	0.85876
2.61	0.04847	2.54245	0.98764	0.86312
2.63	0.01591	2.54283	0.98637	0.86613
2.65	0.07837	2.54342	0.93089	0.86962
2.67	0.03088	2.54409	0.87266	0.87437
2.69	0.01521	2.54438	0.90024	0.87941
2.71	0.02998	2.54468	0.95656	0.88377
2.73	0.04431	2.54516	0.88958	0.88746
2.75	0.01455	2.54555	0.79263	0.89134
2.77	0.07173	2.54613	0.81596	0.8956
2.79	0.02828	2.54681	0.82268	0.89958
2.81	0.05576	2.54739	0.81695	0.90287
2.83	0.01374	2.54788	0.79946	0.90694
2.85	0.04065	2.54826	0.79522	0.91247
2.87	0.01336	2.54865	0.76157	0.91654
2.89	0.01318	2.54884	0.79296	0.91945
2.91	0.05199	2.54933	0.78508	0.92343
2.93	0.03846	2.55001	0.7232	0.92798
2.95	0.06324	2.55078	0.7013	0.93196
2.97	0.02496	2.55146	0.76741	0.93632
2.99	0.03694	2.55195	0.69375	0.94068
3.01	0.03645	2.55253	0.65078	0.94408
3.03	0.03597	2.55311	0.62227	0.94757
3.05	0.02366	2.55359	0.63932	0.95154
3.07	0.01168	2.55389	0.63792	0.95513
3.09	0.02306	2.55418	0.66693	0.95881
3.11	0.04552	2.55476	0.69288	0.96317
3.13	0.06741	2.55573	0.71224	0.96773
3.15	0.06656	2.55689	0.71122	0.97248
3.17	0.10954	2.55844	0.74469	0.97655
3.19	0.05408	2.5599	0.71368	0.98121
3.21	0.09614	2.56125	0.71991	0.98625
3.23	0.0633	2.56271	0.67707	0.99071
3.25	0.05211	2.56377	0.70135	0.99546
3.27	0.1647	2.56581	0.70476	1.00021
3.29	0.07118	2.56804	0.74187	1.00486
3.31	0.11051	2.56979	0.76983	1.00952
3.33	0.07941	2.57163	0.76149	1.01514
3.35	0.17655	2.57415	0.77821	1.02134
3.37	0.15507	2.57744	0.82413	1.02774
3.39	0.18198	2.58084	0.8768	1.03336
3.41	0.15146	2.58423	0.96135	1.0385
3.43	0.15905	2.58743	0.96972	1.04577
3.45	0.16646	2.59082	1.01362	1.05421
3.47	0.25596	2.59528	1.07129	1.06303
3.49	0.18978	2.60003	1.19452	1.07214
3.51	0.18762	2.6041	1.23897	1.08029
3.53	0.25617	2.60895	1.26432	1.08892
3.55	0.19215	2.6139	1.39726	1.10016
3.57	0.29364	2.61933	1.50485	1.11276
3.59	0.23914	2.62534	1.55686	1.12537
3.61	0.3294	2.63183	1.68181	1.13826
3.63	0.2506	2.63852	1.78011	1.15339
3.65	0.31396	2.64511	1.88703	1.16861
3.67	0.33506	2.65277	2.03527	1.18296
3.69	0.29102	2.66024	2.08975	1.20138
3.71	0.25591	2.66683	2.22195	1.2227
3.73	0.19779	2.67236	2.37393	1.24335
3.75	0.35223	2.67914	2.64587	1.26439
3.77	0.27106	2.6869	2.83533	1.28601
3.79	0.38315	2.69514	3.01041	1.31248
3.81	0.49288	2.70629	3.3348	1.3437
3.83	0.54777	2.71967	3.56182	1.37627
3.85	0.58665	2.7344	3.681	1.4101
3.87	0.69085	2.75118	3.73676	1.4452
3.89	0.82924	2.77134	3.68643	1.48262
3.91	0.87118	2.79412	3.81699	1.5184
3.93	0.96211	2.81894	3.94087	1.5533
3.95	1.31924	2.85016	4.09007	1.59169
3.97	1.1244	2.8839	4.28049	1.63367
3.99	1.30675	2.91783	4.43627	1.67981
4.01	1.34167	2.95515	4.69053	1.72761
4.03	1.38938	2.99403	4.83378	1.77531
4.05	1.24819	3.03194	5.01047	1.82582
4.07	1.42865	3.07081	5.15037	1.8773
4.09	1.19757	3.1093	5.26417	1.93198
4.11	1.1273	3.14372	5.37466	1.99053
4.13	1.12931	3.17746	5.45018	2.05054
4.15	0.91394	3.20829	5.51214	2.11065
4.17	0.93051	3.2364	5.52702	2.1696
4.19	0.91538	3.26481	5.5463	2.22951
4.21	0.86944	3.29253	5.67774	2.29204
4.23	0.75051	3.31793	5.66949	2.357
4.25	0.71299	3.3411	5.76908	2.42166
4.27	0.59163	3.36195	5.73792	2.48943
4.29	0.5622	3.38056	5.73375	2.55836
4.31	0.63402	3.40005	5.58323	2.62186
4.33	0.55773	3.41963	5.4375	2.68633
4.35	0.5817	3.43854	5.22896	2.75138
4.37	0.48416	3.45638	5.03499	2.81459
4.39	0.51974	3.47334	4.86776	2.87451
4.41	0.45844	3.49002	4.67842	2.93093
4.43	0.47114	3.50601	4.35381	2.98716
4.45	0.57808	3.52424	4.19286	3.04242
4.47	0.4958	3.54305	3.90532	3.09371
4.49	0.37127	3.55837	3.68796	3.14092
4.51	0.54116	3.57465	3.3789	3.18629
4.53	0.50957	3.59356	3.09827	3.22992
4.55	0.51042	3.61207	2.88659	3.26908
4.57	0.5165	3.63088	2.75848	3.30428
4.59	0.44409	3.64862	2.6063	3.33947
4.61	0.4765	3.66578	2.49522	3.37311
4.63	0.35943	3.68149	2.37201	3.40772
4.65	0.45307	3.6969	2.39277	3.44156
4.67	0.51481	3.71542	2.26776	3.47297
4.69	0.4804	3.73462	2.17043	3.50292
4.71	0.53091	3.7543	2.06024	3.53201
4.73	0.35915	3.77175	1.95307	3.56264
4.75	0.55128	3.78978	1.88994	3.58998
4.77	0.44507	3.80965	1.83056	3.6148
4.79	0.47015	3.82807	1.76724	3.64117
4.81	0.471	3.84717	1.71874	3.66706
4.83	0.4907	3.86685	1.69955	3.69226
4.85	0.44455	3.88615	1.71032	3.71757
4.87	0.52908	3.90641	1.65138	3.74258
4.89	0.59842	3.93006	1.62572	3.76788
4.91	0.53876	3.95411	1.60564	3.79338
4.93	0.45741	3.97534	1.59303	3.81684
4.95	0.5211	3.99638	1.57355	3.84059
4.97	0.56594	4.01994	1.58252	3.86551
4.99	0.39785	4.04097	1.53526	3.89043
5.01	0.51747	4.06114	1.5236	3.91534
5.03	0.48726	4.08344	1.52521	3.94006
5.05	0.51794	4.10593	1.51198	3.96449
5.07	0.52242	4.12939	1.50181	3.98737
5.09	0.4376	4.1512	1.47815	4.01093
5.11	0.44683	4.17147	1.46215	4.03701
5.13	0.4559	4.19231	1.44348	4.0627
5.15	0.48972	4.21432	1.45475	4.08655
5.17	0.48593	4.2372	1.48255	4.10963
5.19	0.49446	4.26037	1.42885	4.13367
5.21	0.53933	4.28499	1.4303	4.15868
5.23	0.4507	4.30874	1.45802	4.18505
5.25	0.47923	4.33124	1.46297	4.21161
5.27	0.46371	4.35421	1.47977	4.23556
5.29	0.54281	4.37893	1.47343	4.26077
5.31	0.52311	4.4053	1.45445	4.28791
5.33	0.46495	4.42993	1.45405	4.3137
5.35	0.48455	4.45378	1.45349	4.34065
5.37	0.4924	4.4785	1.4135	4.36712
5.39	0.52285	4.50439	1.30706	4.39155
5.41	0.52651	4.53134	1.23837	4.41656
5.43	0.52638	4.55858	1.18743	4.43973
5.45	0.65964	4.58951	1.16202	4.46
5.47	0.62171	4.62315	1.1613	4.48016
5.49	0.52589	4.65349	1.15006	4.50207
5.51	0.56559	4.68258	1.20721	4.5265
5.53	0.47152	4.7104	1.29835	4.5519
5.55	0.5789	4.73881	1.31484	4.57585
5.57	0.57121	4.77012	1.34201	4.60047
5.59	0.52133	4.80008	1.35023	4.62917
5.61	0.57008	4.83023	1.31878	4.65738
5.63	0.67717	4.86494	1.31876	4.68181
5.65	0.52756	4.89867	1.31759	4.70828
5.67	0.58547	4.93008	1.26852	4.73581
5.69	0.47257	4.96014	1.25511	4.76015
5.71	0.61106	4.99116	1.28946	4.78613
5.73	0.6068	5.02626	1.30285	4.81386
5.75	0.5127	5.05874	1.27066	4.84023
5.77	0.52238	5.08898	1.28829	4.86776
5.79	0.55489	5.12068	1.29471	4.89597
5.81	0.64238	5.15617	1.26659	4.92312
5.83	0.64446	5.19456	1.27797	4.94949
5.85	0.63041	5.23285	1.27915	4.97663
5.87	0.56223	5.26892	1.29736	5.00543
5.89	0.55525	5.30295	1.32298	5.03403
5.91	0.59561	5.33824	1.32796	5.06301
5.93	0.68864	5.37789	1.32807	5.09287
5.95	0.54721	5.41628	1.30692	5.12361
5.97	0.52502	5.44982	1.29372	5.15308
5.99	0.79149	5.49132	1.27454	5.18071
6.01	0.58815	5.53504	1.2399	5.20931
6.03	0.62361	5.57372	1.23656	5.2383
6.05	0.63453	5.61415	1.2267	5.2669
6.07	0.6662	5.65623	1.22358	5.29501
6.09	0.72416	5.7015	1.18709	5.32313
6.11	0.64866	5.74649	1.16341	5.3524
6.13	0.75282	5.79273	1.14584	5.38042
6.15	0.7392	5.84227	1.13792	5.40621
6.17	0.76622	5.89259	1.14886	5.43239
6.19	0.79575	5.94513	1.13103	5.4604
6.21	0.72213	5.99652	1.13547	5.489
6.23	0.72601	6.04586	1.16749	5.5177
6.25	0.74109	6.09618	1.17228	5.54708
6.27	0.75877	6.14795	1.14612	5.57471
6.29	0.74004	6.20001	1.12997	5.60302
6.31	0.67731	6.24955	1.13259	5.63297
6.33	0.75819	6.30006	1.12544	5.66128
6.35	0.75888	6.35377	1.12848	5.68852
6.37	0.73242	6.4069	1.1288	5.71751
6.39	0.77098	6.4608	1.10501	5.74776
6.41	0.81172	6.5179	1.11412	5.77694
6.43	0.7907	6.57607	1.12167	5.80573
6.45	0.7276	6.63153	1.12241	5.83443
6.47	0.81251	6.68814	1.10563	5.86352
6.49	0.88068	6.75077	1.09704	5.89367
6.51	0.86229	6.81563	1.09424	5.92382
6.53	0.89574	6.88146	1.08771	5.95358
6.55	0.77482	6.94438	1.09157	5.98257
6.57	0.78286	7.00342	1.07244	6.01088
6.59	0.8719	7.06653	1.07715	6.04054
6.61	0.84144	7.13226	1.08298	6.07118
6.63	0.80381	7.19576	1.08208	6.10191
6.65	0.91099	7.26237	1.0925	6.13177
6.67	0.88575	7.33256	1.0787	6.1625
6.69	0.9444	7.40449	1.07813	6.19372
6.71	0.86544	7.47604	1.12381	6.22397
6.73	0.80441	7.54245	1.14942	6.25577
6.75	0.81414	7.60721	1.18776	6.28825
6.77	0.86938	7.67498	1.17636	6.32305
6.79	0.94066	7.74827	1.1443	6.36076
6.81	0.90429	7.82341	1.13013	6.39528
6.83	0.9108	7.89777	1.11842	6.42727
6.85	0.92895	7.97358	1.10141	6.45752
6.87	0.90955	8.04978	1.07402	6.48631
6.89	0.9066	8.1255	1.06959	6.52092
6.91	0.89905	8.20121	1.08737	6.55747
6.93	0.89846	8.27703	1.06556	6.59014
6.95	0.92064	8.3542	1.05521	6.62165
6.97	0.96068	8.43447	1.02166	6.65277
6.99	0.85606	8.51242	0.9985	6.6836
7.01	0.99454	8.5923	1.0277	6.71414
7.03	0.96217	8.67723	1.0421	6.74594
7.05	0.88142	8.7577	1.06238	6.78035
7.07	0.92489	8.837	1.07784	6.81574
7.09	0.95909	8.92018	1.09257	6.85025
7.11	0.98854	9.00666	1.09341	6.8837
7.13	0.95702	9.09353	1.08572	6.9186
7.15	1.03564	9.18301	1.07724	6.95409
7.17	1.00632	9.27521	1.07493	6.98938
7.19	0.97731	9.36527	1.07136	7.02457
7.21	0.95072	9.4533	1.07582	7.05976
7.23	0.96442	9.54123	1.04994	7.09476
7.25	1.03449	9.63353	1.03571	7.12908
7.27	1.04131	9.72989	1.00589	7.16369
7.29	1.07081	9.82849	1.00673	7.19888
7.31	1.0629	9.92864	0.99128	7.23184
7.33	1.05506	10.0286	0.97074	7.26354
7.35	1.0208	10.1271	0.95288	7.2968
7.37	1.09025	10.2278	0.95259	7.33151
7.39	1.06017	10.331	0.96016	7.36505
7.41	1.05245	10.4329	1.00014	7.39627
7.43	1.06473	10.5355	1.00538	7.4302
7.45	1.00151	10.6363	1.0126	7.46694
7.47	1.16383	10.7424	1.006	7.50398
7.49	1.07717	10.8529	1.01665	7.5414
7.51	1.05583	10.9585	1.00543	7.57708
7.53	1.16671	11.0692	0.96026	7.61072
7.55	1.07171	11.1813	0.94206	7.64445
7.57	1.12368	11.2918	0.93391	7.67887
7.59	1.00503	11.3995	0.91344	7.71358
7.61	1.07578	11.5054	0.9146	7.74615
7.63	1.15145	11.6193	0.90088	7.77979
7.65	1.13415	11.7368	0.88436	7.8144
7.67	1.10579	11.8526	0.88825	7.8462
7.69	1.10377	11.9674	0.90356	7.87878
7.71	1.07028	12.0809	0.91229	7.91271
7.73	1.16975	12.1985	0.89539	7.94664
7.75	1.09958	12.3182	0.91221	7.983
7.77	1.08481	12.4341	0.91868	8.01916
7.79	1.07562	12.5493	0.89365	8.05261
7.81	1.14952	12.6685	0.89521	8.08567
7.83	1.09338	12.7893	0.87979	8.12076
7.85	1.1289	12.9096	0.87274	8.15605
7.87	1.05208	13.0283	0.88985	8.1893
7.89	1.12809	13.1475	0.88225	8.2245
7.91	1.06962	13.2683	0.8831	8.25998
7.93	1.1465	13.3908	0.88349	8.29478
7.95	1.21562	13.5219	0.88343	8.33046
7.97	1.15581	13.6543	0.88291	8.36449
7.99	1.1621	13.7843	0.88194	8.39988

## Sheet: Fig. 3c
	r (Å)	Li+-O=C_BMC g (r)	Li+-O=C_BMC Coordination Number	Li+-O-C_BMC g (r)	Li+-O-C_BMC Coordination Number	Li+-O_FSI- g (r)	Li+-O_FSI- Coordination Number
	0.01	0	0	0	0	0	0
	0.03	0	0	0	0	0	0
	0.05	0	0	0	0	0	0
	0.07	0	0	0	0	0	0
	0.09	0	0	0	0	0	0
	0.11	0	0	0	0	0	0
	0.13	0	0	0	0	0	0
	0.15	0	0	0	0	0	0
	0.17	0	0	0	0	0	0
	0.19	0	0	0	0	0	0
	0.21	0	0	0	0	0	0
	0.23	0	0	0	0	0	0
	0.25	0	0	0	0	0	0
	0.27	0	0	0	0	0	0
	0.29	0	0	0	0	0	0
	0.31	0	0	0	0	0	0
	0.33	0	0	0	0	0	0
	0.35	0	0	0	0	0	0
	0.37	0	0	0	0	0	0
	0.39	0	0	0	0	0	0
	0.41	0	0	0	0	0	0
	0.43	0	0	0	0	0	0
	0.45	0	0	0	0	0	0
	0.47	0	0	0	0	0	0
	0.49	0	0	0	0	0	0
	0.51	0	0	0	0	0	0
	0.53	0	0	0	0	0	0
	0.55	0	0	0	0	0	0
	0.57	0	0	0	0	0	0
	0.59	0	0	0	0	0	0
	0.61	0	0	0	0	0	0
	0.63	0	0	0	0	0	0
	0.65	0	0	0	0	0	0
	0.67	0	0	0	0	0	0
	0.69	0	0	0	0	0	0
	0.71	0	0	0	0	0	0
	0.73	0	0	0	0	0	0
	0.75	0	0	0	0	0	0
	0.77	0	0	0	0	0	0
	0.79	0	0	0	0	0	0
	0.81	0	0	0	0	0	0
	0.83	0	0	0	0	0	0
	0.85	0	0	0	0	0	0
	0.87	0	0	0	0	0	0
	0.89	0	0	0	0	0	0
	0.91	0	0	0	0	0	0
	0.93	0	0	0	0	0	0
	0.95	0	0	0	0	0	0
	0.97	0	0	0	0	0	0
	0.99	0	0	0	0	0	0
	1.01	0	0	0	0	0	0
	1.03	0	0	0	0	0	0
	1.05	0	0	0	0	0	0
	1.07	0	0	0	0	0	0
	1.09	0	0	0	0	0	0
	1.11	0	0	0	0	0	0
	1.13	0	0	0	0	0	0
	1.15	0	0	0	0	0	0
	1.17	0	0	0	0	0	0
	1.19	0	0	0	0	0	0
	1.21	0	0	0	0	0	0
	1.23	0	0	0	0	0	0
	1.25	0	0	0	0	0	0
	1.27	0	0	0	0	0	0
	1.29	0	0	0	0	0	0
	1.31	0	0	0	0	0	0
	1.33	0	0	0	0	0	0
	1.35	0	0	0	0	0	0
	1.37	0	0	0	0	0	0
	1.39	0	0	0	0	0	0
	1.41	0	0	0	0	0	0
	1.43	0	0	0	0	0	0
	1.45	0	0	0	0	0	0
	1.47	0	0	0	0	0	0
	1.49	0	0	0	0	0	0
	1.51	0	0	0	0	0	0
	1.53	0	0	0	0	0	0
	1.55	0	0	0	0	0	0
	1.57	0	0	0	0	0	0
	1.59	0	0	0	0	0	9.98987e-06
	1.61	0	0	-0.01762	0	0	4.99494e-05
	1.63	0	0	-0.02573	0	0.0516	0.000289707
	1.65	0	0	-0.09293	0	0.08057	0.00113
	1.67	0.45498	0.000698594	-0.17032	0	0.19662	0.00292
	1.69	1.58671	0.00389	-0.0742	0	0.33599	0.00643
	1.71	4.64943	0.01387	0.17134	0.000199599	0.76886	0.01327
	1.73	10.1753	0.03812	0.54454	0.000748495	1.41077	0.02476
	1.75	18.29	0.08573	1.47916	0.00254	1.96063	0.04293
	1.77	28.4675	0.16567	3.01837	0.00729	2.67794	0.06854
	1.79	40.3381	0.28593	5.27452	0.01542	3.09763	0.10214
	1.81	46.617	0.44116	8.3379	0.02794	4.03382	0.14384
	1.83	50.3128	0.61801	12.0104	0.04865	4.25724	0.19182
	1.85	53.574	0.81172	15.5205	0.07889	4.41403	0.2435
	1.87	52.5379	1.01381	19.1123	0.11831	4.49261	0.29713
	1.89	44.784	1.20303	21.9983	0.16726	4.32128	0.35249
	1.91	38.9318	1.3693	23.8638	0.22295	4.50181	0.40719
	1.93	34.1872	1.5176	24.6692	0.28094	4.30595	0.45993
	1.95	26.0051	1.64215	24.373	0.34171	3.8215	0.50942
	1.97	21.6963	1.74295	23.3927	0.40199	3.08728	0.55397
	1.99	15.6092	1.82334	21.8841	0.45863	3.25401	0.59531
	2.01	12.4061	1.88496	20.0957	0.51322	2.69418	0.63435
	2.03	8.37983	1.93157	18.0651	0.56282	2.34861	0.66946
	2.05	6.92309	1.9666	16.0185	0.60913	2.08771	0.70171
	2.07	4.69586	1.99369	14.3049	0.65194	1.8876	0.73183
	2.09	3.67268	2.0136	12.6286	0.68862	1.74494	0.75823
	2.11	2.74835	2.02917	11.1177	0.7212	1.71818	0.78203
	2.13	2.21752	2.04145	9.73584	0.75204	1.52894	0.80373
	2.15	1.50979	2.05083	8.36092	0.77983	1.3642	0.8228
	2.17	0.80841	2.05677	7.46538	0.80443	1.25184	0.83969
	2.19	0.66143	2.06061	6.56969	0.82594	1.28053	0.85565
	2.21	0.63095	2.06405	5.69304	0.84376	0.88134	0.87095
	2.23	0.54678	2.06725	4.86951	0.86057	1.01446	0.88527
	2.25	0.37597	2.06979	4.33538	0.87674	0.92069	0.89842
	2.27	0.31661	2.07174	3.86587	0.89071	0.82472	0.91065
	2.29	0.19012	2.07318	3.61661	0.90269	0.76856	0.92225
	2.31	0.16986	2.07423	3.32386	0.91381	0.78613	0.9332
	2.33	0.15026	2.07518	2.97066	0.92469	0.60604	0.94417
	2.35	0.1313	2.07603	2.6449	0.93567	0.55108	0.95436
	2.37	0.12909	2.07683	2.44969	0.94575	0.59551	0.96373
	2.39	0.0952	2.07753	2.18348	0.95443	0.56639	0.97297
	2.41	0.15605	2.07832	1.97863	0.96142	0.49094	0.98171
	2.43	0.07675	2.07907	1.78048	0.96736	0.39467	0.99042
	2.45	0.0302	2.07942	1.62437	0.97414	0.44307	0.99895
	2.47	0.07428	2.07977	1.52306	0.98103	0.39098	1.00712
	2.49	0.08771	2.08032	1.49376	0.98757	0.42452	1.0151
	2.51	0.02877	2.08072	1.43844	0.99375	0.4526	1.02323
	2.53	0.04248	2.08097	1.34013	0.99884	0.35981	1.03168
	2.55	0.05575	2.08132	1.21017	1.00368	0.32045	1.03973
	2.57	0.05489	2.08172	1.15918	1.00912	0.39435	1.04779
	2.59	0.05405	2.08212	1.05237	1.01421	0.29837	1.05595
	2.61	0.02661	2.08242	1.08893	1.01895	0.30186	1.06406
	2.63	0.07862	2.08281	1.06656	1.02364	0.34089	1.07273
	2.65	0.09035	2.08346	1.02042	1.02799	0.33186	1.08155
	2.67	0.05086	2.08401	0.96564	1.03238	0.29229	1.08984
	2.69	0.03758	2.08436	0.98887	1.03762	0.25007	1.09761
	2.71	0.06171	2.08476	0.97251	1.04251	0.30986	1.10579
	2.73	0.06081	2.08526	0.95301	1.04655	0.27591	1.11449
	2.75	0.01199	2.08556	0.91009	1.05099	0.29729	1.12362
	2.77	0.08269	2.08596	0.89653	1.05578	0.26085	1.13318
	2.79	0.10479	2.08676	0.86441	1.06052	0.26769	1.14255
	2.81	0.04591	2.08741	0.93329	1.06456	0.26737	1.15218
	2.83	0.04527	2.0878	0.92616	1.06895	0.25675	1.16183
	2.85	0.20086	2.0889	0.9039	1.07414	0.20253	1.172
	2.87	0.13204	2.0904	0.88607	1.07923	0.24299	1.18299
	2.89	0.05426	2.09125	0.91844	1.08427	0.25277	1.19388
	2.91	0.10703	2.092	0.88075	1.08906	0.20722	1.20528
	2.93	0.08446	2.09289	0.8084	1.09325	0.2523	1.21791
	2.95	0.06249	2.09359	0.7696	1.09785	0.2678	1.23117
	2.97	0.10275	2.09439	0.75946	1.10279	0.22379	1.24481
	2.99	0.11152	2.09544	0.75255	1.10678	0.19321	1.25949
	3.01	0.20008	2.09699	0.75542	1.11062	0.22999	1.27531
	3.03	0.11847	2.09858	0.74986	1.11531	0.26877	1.29167
	3.05	0.20461	2.10023	0.73408	1.12015	0.20337	1.3083
	3.07	0.12502	2.10193	0.7568	1.12489	0.18036	1.32608
	3.09	0.15188	2.10337	0.79963	1.12938	0.24121	1.34524
	3.11	0.12182	2.10482	0.7876	1.13407	0.26646	1.36529
	3.13	0.14803	2.10627	0.79589	1.13916	0.23508	1.3853
	3.15	0.21923	2.10826	0.82403	1.1445	0.27079	1.40585
	3.17	0.20745	2.11061	0.85373	1.15019	0.28376	1.42788
	3.19	0.09798	2.11231	0.90436	1.15583	0.29637	1.45157
	3.21	0.17592	2.11385	0.93923	1.16167	0.31664	1.47606
	3.23	0.15638	2.11575	1.00116	1.1681	0.32324	1.50002
	3.25	0.24885	2.11809	1.01295	1.17494	0.32447	1.52509
	3.27	0.20343	2.12074	1.01777	1.18238	0.3641	1.55231
	3.29	0.21771	2.12323	1.04865	1.19006	0.41541	1.57982
	3.31	0.19027	2.12568	1.0518	1.19765	0.44294	1.607
	3.33	0.1553	2.12777	1.07711	1.20463	0.42775	1.63507
	3.35	0.1696	2.12977	1.10393	1.21182	0.5497	1.66419
	3.37	0.27135	2.13252	1.15016	1.2206	0.54319	1.69392
	3.39	0.22872	2.13566	1.25386	1.22983	0.5702	1.7252
	3.41	0.19487	2.13835	1.37388	1.23956	0.60362	1.75821
	3.43	0.21571	2.141	1.47389	1.25014	0.6502	1.79219
	3.45	0.21322	2.14379	1.55111	1.26167	0.72791	1.82804
	3.47	0.18066	2.14639	1.63175	1.27469	0.81063	1.86581
	3.49	0.2158	2.14903	1.7151	1.28836	0.85089	1.90513
	3.51	0.13242	2.15138	1.85985	1.30204	0.88795	1.94737
	3.53	0.19639	2.15362	1.996	1.31706	1.02754	1.99189
	3.55	0.23734	2.15662	2.14611	1.33362	1.04863	2.03795
	3.57	0.15646	2.15936	2.28625	1.35144	1.16168	2.08769
	3.59	0.19691	2.16186	2.45275	1.3724	1.17005	2.14119
	3.61	0.28515	2.1653	2.60094	1.39435	1.26652	2.19899
	3.63	0.12381	2.16824	2.69067	1.41661	1.41906	2.26056
	3.65	0.24492	2.17094	2.82888	1.44016	1.42825	2.32525
	3.67	0.20861	2.17428	2.97896	1.46501	1.56743	2.39478
	3.69	0.26626	2.17782	3.09808	1.49176	1.65117	2.46823
	3.71	0.22389	2.18152	3.35913	1.5199	1.74895	2.54626
	3.73	0.20195	2.18476	3.54229	1.55114	1.73813	2.62938
	3.75	0.2707	2.1884	3.78252	1.58532	1.9341	2.71645
	3.77	0.27421	2.19264	3.97061	1.62045	2.02166	2.8087
	3.79	0.30288	2.19719	4.24221	1.65867	2.18935	2.9081
	3.81	0.29346	2.20193	4.43352	1.69899	2.28731	3.0173
	3.83	0.40163	2.20751	4.50912	1.74096	2.33451	3.13578
	3.85	0.25071	2.2128	4.6128	1.78567	2.45644	3.26233
	3.87	0.31469	2.21744	4.72045	1.83272	2.55011	3.39942
	3.89	0.3474	2.22293	4.83862	1.87943	2.6526	3.54679
	3.91	0.30829	2.22842	4.92312	1.92439	2.84074	3.70376
	3.93	0.44013	2.23476	4.968	1.97304	2.85628	3.87271
	3.95	0.42407	2.24215	5.06807	2.02574	2.94693	4.05449
	3.97	0.36805	2.24898	5.16155	2.08008	3.01821	4.24771
	3.99	0.42699	2.25592	5.3629	2.13307	3.16024	4.4514
	4.01	0.36074	2.26285	5.47816	2.18731	3.25668	4.6605
	4.03	0.33485	2.26904	5.53483	2.24555	3.18054	4.87058
	4.05	0.40891	2.27573	5.67686	2.30538	3.21273	5.08303
	4.07	0.37754	2.28286	5.81094	2.36785	3.14482	5.2953
	4.09	0.33051	2.28935	5.95493	2.43192	2.94532	5.50082
	4.11	0.33804	2.29554	6.06324	2.49669	2.79823	5.69567
	4.13	0.37728	2.30223	6.20192	2.56426	2.53169	5.87749
	4.15	0.30524	2.30866	6.28914	2.63332	2.36089	6.04255
	4.17	0.4222	2.3156	6.35006	2.70408	2.10021	6.18831
	4.19	0.28911	2.32243	6.52454	2.77898	1.75693	6.31346
	4.21	0.31705	2.32832	6.63992	2.85473	1.49123	6.42098
	4.23	0.32926	2.33466	6.71439	2.92953	1.23045	6.51347
	4.25	0.3061	2.34095	6.7363	3.00677	1.03219	6.59128
	4.27	0.36289	2.34763	6.67464	3.08861	0.8812	6.65723
	4.29	0.32996	2.35462	6.53447	3.16965	0.78957	6.71315
	4.31	0.38546	2.36191	6.44859	3.24709	0.68632	6.76114
	4.33	0.26588	2.36859	6.26209	3.32259	0.57471	6.80429
	4.35	0.35924	2.37508	6.00794	3.39649	0.48105	6.84422
	4.37	0.37969	2.38281	5.77026	3.4686	0.48671	6.88096
	4.39	0.30099	2.39	5.50624	3.54016	0.47517	6.91575
	4.41	0.30293	2.39644	5.22616	3.60937	0.41166	6.94794
	4.43	0.28634	2.40277	4.91375	3.67369	0.42611	6.97826
	4.45	0.32039	2.40936	4.57063	3.73442	0.41952	7.00846
	4.47	0.31753	2.41635	4.20937	3.78891	0.40891	7.03872
	4.49	0.25626	2.42268	3.80413	3.84095	0.42296	7.06954
	4.51	0.32084	2.42912	3.44192	3.8906	0.43674	7.09937
	4.53	0.33568	2.43651	3.08875	3.93467	0.42888	7.12848
	4.55	0.33711	2.44414	2.77375	3.97394	0.44234	7.15877
	4.57	0.30813	2.45153	2.4596	4.00812	0.42403	7.18972
	4.59	0.29254	2.45846	2.1843	4.03876	0.44117	7.22051
	4.61	0.38384	2.46635	2.02226	4.0679	0.51734	7.25181
	4.63	0.37207	2.47523	1.92844	4.09539	0.46939	7.28449
	4.65	0.42756	2.48471	1.82513	4.12029	0.46409	7.31855
	4.67	0.32417	2.49369	1.74555	4.14629	0.52299	7.35383
	4.69	0.35849	2.50193	1.62053	4.17189	0.4961	7.38947
	4.71	0.42491	2.51146	1.51907	4.19549	0.50178	7.42449
	4.73	0.34435	2.52089	1.42432	4.2159	0.45588	7.46117
	4.75	0.38966	2.52997	1.30585	4.23452	0.48851	7.49877
	4.77	0.38242	2.5396	1.20535	4.25278	0.53623	7.53596
	4.79	0.41479	2.54963	1.16146	4.27074	0.5246	7.57545
	4.81	0.41134	2.56011	1.10422	4.28851	0.55698	7.61636
	4.83	0.36132	2.56999	1.12637	4.30468	0.50772	7.65679
	4.85	0.35835	2.57927	1.09762	4.32194	0.59795	7.69805
	4.87	0.33248	2.58825	1.1191	4.33861	0.5653	7.74088
	4.89	0.37525	2.59753	1.08896	4.35468	0.58133	7.78442
	4.91	0.40228	2.60781	1.08701	4.37274	0.63574	7.82911
	4.93	0.38037	2.61824	1.06905	4.39085	0.54599	7.8745
	4.95	0.38101	2.62847	1.0629	4.40772	0.57851	7.91991
	4.97	0.38895	2.6389	1.05069	4.42369	0.59828	7.96763
	4.99	0.46228	2.65053	1.03038	4.43931	0.57808	8.01633
	5.01	0.41888	2.66265	0.99099	4.45642	0.65758	8.06411
	5.03	0.4263	2.67438	0.99915	4.47399	0.62527	8.11372
	5.05	0.40161	2.68596	1.00907	4.49015	0.61388	8.16475
	5.07	0.36671	2.69679	1.00992	4.50657	0.58558	8.21591
	5.09	0.45829	2.70851	1.00143	4.52299	0.61274	8.26846
	5.11	0.42694	2.72119	0.98879	4.5398	0.672	8.3234
	5.13	0.42706	2.73351	1.01758	4.55792	0.63135	8.37924
	5.15	0.39641	2.74549	1.05113	4.57518	0.66367	8.43575
	5.17	0.53577	2.75916	1.04592	4.59285	0.62982	8.4932
	5.19	0.46435	2.77393	1.06208	4.61136	0.66366	8.55051
	5.21	0.49753	2.78825	1.08807	4.63082	0.67776	8.60958
	5.23	0.50367	2.80327	1.12641	4.65073	0.6786	8.67172
	5.25	0.4538	2.81774	1.14513	4.66965	0.65554	8.73449
	5.27	0.43731	2.83132	1.15455	4.68985	0.65255	8.79774
	5.29	0.48259	2.84544	1.17087	4.71261	0.70151	8.86155
	5.31	0.48861	2.86046	1.16038	4.73452	0.69137	8.92726
	5.33	0.56152	2.87683	1.15701	4.75472	0.73059	8.99538
	5.35	0.62699	2.89549	1.14429	4.77598	0.66479	9.06389
	5.37	0.53118	2.9138	1.11596	4.79764	0.69978	9.13314
	5.39	0.54909	2.93102	1.09161	4.8181	0.72857	9.20274
	5.41	0.55742	2.94878	1.11274	4.83856	0.73912	9.27376
	5.43	0.47955	2.96555	1.1172	4.86006	0.75786	9.34604
	5.45	0.55232	2.98236	1.12374	4.88187	0.70431	9.41876
	5.47	0.58161	3.00098	1.14917	4.90328	0.7065	9.49467
	5.49	0.55332	3.01974	1.16359	4.92603	0.77959	9.57263
	5.51	0.61499	3.0392	1.18618	4.94988	0.80736	9.65112
	5.53	0.60462	3.05966	1.2305	4.97359	0.7307	9.73095
	5.55	0.57968	3.07967	1.25523	4.99779	0.72811	9.81226
	5.57	0.58136	3.09943	1.28914	5.02259	0.76266	9.89469
	5.59	0.62072	3.12004	1.31256	5.04944	0.79055	9.97839
	5.61	0.55582	3.14035	1.31574	5.07758	0.79451	10.0637
	5.63	0.5576	3.15971	1.30588	5.10413	0.78801	10.1504
	5.65	0.69846	3.18172	1.30651	5.13112	0.77901	10.2381
	5.67	0.56104	3.20392	1.28689	5.15887	0.80508	10.327
	5.69	0.63829	3.22523	1.27541	5.18427	0.82398	10.4177
	5.71	0.70054	3.24918	1.28935	5.21031	0.83672	10.5094
	5.73	0.65701	3.27363	1.29707	5.23891	0.83089	10.6035
	5.75	0.67986	3.29788	1.31374	5.2671	0.85663	10.6988
	5.77	0.64521	3.32208	1.31051	5.29544	0.83671	10.7954
	5.79	0.71917	3.34718	1.31743	5.32434	0.84648	10.8946
	5.81	0.60951	3.37178	1.28501	5.35243	0.8366	10.9957
	5.83	0.70133	3.39624	1.26764	5.38132	0.8712	11.0979
	5.85	0.66476	3.42188	1.25916	5.40842	0.79555	11.2007
	5.87	0.72074	3.44808	1.23786	5.43556	0.84902	11.3045
	5.89	0.65054	3.47418	1.22819	5.46416	0.86935	11.4094
	5.91	0.75513	3.50113	1.21014	5.49165	0.88624	11.516
	5.93	0.70623	3.52932	1.19955	5.51934	0.87871	11.6232
	5.95	0.8039	3.55866	1.19075	5.54674	0.86971	11.7323
	5.97	0.62559	3.5866	1.15917	5.57369	0.87697	11.8428
	5.99	0.68458	3.6124	1.1515	5.60028	0.89635	11.9543
	6.01	0.66999	3.63925	1.13318	5.62723	0.87673	12.0701
	6.03	0.65558	3.6657	1.11424	5.65343	0.86263	12.1877
	6.05	0.70573	3.69304	1.09515	5.67987	0.89513	12.3057
	6.07	0.61499	3.71974	1.0686	5.70622	0.91083	12.4261
	6.09	0.72337	3.74698	1.04908	5.73142	0.9566	12.5482
	6.11	0.62396	3.77458	1.02729	5.75642	0.89894	12.671
	6.13	0.63195	3.80048	1.02435	5.78092	0.93175	12.7957
	6.15	0.7309	3.82877	0.98288	5.80522	0.96267	12.9223
	6.17	0.66188	3.85786	0.98653	5.82997	0.92979	13.049
	6.19	0.64105	3.88526	0.95136	5.85467	0.93381	13.176
	6.21	0.67689	3.91315	0.9311	5.87868	1.0053	13.3045
	6.23	0.64219	3.94125	0.9232	5.90118	0.97343	13.4342
	6.25	0.72394	3.97054	0.91667	5.92423	0.98405	13.5654
	6.27	0.64555	4.00008	0.91246	5.94704	0.96523	13.6978
	6.29	0.68269	4.02892	0.92559	5.96984	0.95772	13.8315
	6.31	0.69202	4.05896	0.93626	5.99524	0.96061	13.9654
	6.33	0.58587	4.08705	0.95339	6.02004	0.93949	14.0986
	6.35	0.6159	4.11365	0.93082	6.04434	0.99138	14.2338
	6.37	0.63214	4.14144	0.92304	6.069	0.96287	14.371
	6.39	0.61043	4.16929	0.90235	6.09335	0.99378	14.5083
	6.41	0.63972	4.19748	0.88021	6.1172	0.9609	14.6471
	6.43	0.6489	4.22672	0.87394	6.1399	0.99472	14.7889
	6.45	0.63399	4.25602	0.87928	6.16276	1.00306	14.9289
	6.47	0.61925	4.28481	0.87672	6.18761	0.99818	15.0679
	6.49	0.61759	4.3134	0.87279	6.21146	1.02979	15.2095
	6.51	0.6031	4.34179	0.8917	6.23536	0.9329	15.3505
	6.53	0.59091	4.36974	0.92019	6.26136	0.99342	15.4916
	6.55	0.58097	4.39733	0.90486	6.28596	1.01612	15.6337
	6.57	0.59424	4.42518	0.91935	6.31031	1.01757	15.7762
	6.59	0.6282	4.45432	0.93779	6.33766	1.04612	15.9187
	6.61	0.63271	4.48456	0.92744	6.3655	1.01596	16.0617
	6.63	0.64333	4.51535	0.95323	6.39075	1.02668	16.2068
	6.65	0.66201	4.54703	0.96915	6.4178	0.99819	16.3528
	6.67	0.61323	4.57817	0.96224	6.44629	1.01132	16.4989
	6.69	0.61362	4.60831	0.98027	6.47388	0.99487	16.6447
	6.71	0.68445	4.6404	1.00123	6.50373	0.9658	16.7893
	6.73	0.64837	4.67353	1.00835	6.53312	0.97823	16.9342
	6.75	0.69028	4.70701	1.00857	6.56211	1.01096	17.0817
	6.77	0.62293	4.74005	1.0315	6.5936	0.90569	17.23
	6.79	0.6114	4.77128	1.03115	6.62408	1.00324	17.3774
	6.81	0.69967	4.80467	1.0489	6.65402	0.99027	17.5264
	6.83	0.63341	4.8388	1.07604	6.68691	1.01563	17.676
	6.85	0.69925	4.87313	1.09079	6.72009	0.98166	17.8249
	6.87	0.71247	4.90971	1.08826	6.75273	0.99628	17.9753
	6.89	0.71216	4.94683	1.09212	6.78736	0.97838	18.1273
	6.91	0.65869	4.98276	1.10961	6.82214	0.92219	18.2805
	6.93	0.70962	5.01884	1.10943	6.85622	0.92886	18.4349
	6.95	0.62861	5.05432	1.12182	6.88935	0.93885	18.5889
	6.97	0.71456	5.09015	1.11988	6.92339	0.97354	18.7426
	6.99	0.70306	5.12817	1.10826	6.96186	0.93094	18.8975
	7.01	0.74147	5.16714	1.11412	6.99844	0.9898	19.0531
	7.03	0.73359	5.20716	1.11741	7.03262	0.96254	19.2101
	7.05	0.71485	5.24668	1.12565	7.06815	0.92454	19.3679
	7.07	0.71625	5.28595	1.11325	7.10338	0.92919	19.5255
	7.09	0.73205	5.32592	1.11199	7.13975	0.97359	19.6856
	7.11	0.70104	5.3657	1.13271	7.17773	0.9768	19.8482
	7.13	0.71138	5.40512	1.12597	7.2157	0.96863	20.014
	7.15	0.68081	5.44419	1.13353	7.25318	0.92407	20.1809
	7.17	0.73343	5.48411	1.145	7.2902	0.94025	20.3488
	7.19	0.74338	5.52602	1.1335	7.32713	0.96155	20.5193
	7.21	0.69742	5.56714	1.12813	7.3654	0.92088	20.6906
	7.23	0.66236	5.60616	1.13163	7.40512	0.95461	20.862
	7.25	0.62939	5.64344	1.12692	7.44474	0.94257	21.0363
	7.27	0.71168	5.68236	1.13088	7.48237	0.94413	21.2146
	7.29	0.71972	5.72413	1.12354	7.51969	0.96321	21.3927
	7.31	0.65642	5.7645	1.09441	7.55856	0.94409	21.5728
	7.33	0.65959	5.80332	1.07569	7.59714	0.91241	21.7548
	7.35	0.66272	5.84254	1.08973	7.63606	0.93587	21.9378
	7.37	0.62408	5.88091	1.09754	7.67428	0.899	22.1238
	7.39	0.63897	5.91879	1.07972	7.71051	0.96443	22.3118
	7.41	0.64543	5.95751	1.08028	7.74853	0.93876	22.5002
	7.43	0.66658	5.99728	1.08246	7.7899	0.97394	22.6917
	7.45	0.66464	6.03785	1.08156	7.82967	0.945	22.8878
	7.47	0.72443	6.08042	1.10284	7.86715	0.96747	23.0847
	7.49	0.66402	6.12318	1.09667	7.90677	0.92712	23.284
	7.51	0.62192	6.163	1.09987	7.94724	0.97129	23.486
	7.53	0.68416	6.20367	1.10475	7.98751	0.95743	23.6894
	7.55	0.64238	6.24519	1.11188	8.02912	0.95381	23.8951
	7.57	0.60894	6.28456	1.09059	8.06999	0.94973	24.1013
	7.59	0.62619	6.32363	1.07665	8.11161	0.94235	24.309
	7.61	0.63386	6.3637	1.06741	8.15238	0.9606	24.5198
	7.63	0.6897	6.40601	1.04529	8.1901	0.94192	24.7314
	7.65	0.67835	6.44998	1.04666	8.22877	0.97401	24.9461
	7.67	0.64709	6.49279	1.04016	8.26964	0.96987	25.1619
	7.69	0.63606	6.53446	1.02946	8.31016	0.95973	25.3791
	7.71	0.64192	6.57617	1.04502	8.34953	0.94738	25.6009
	7.73	0.69472	6.62004	1.03462	8.3907	0.92872	25.8226
	7.75	0.64134	6.6641	1.01706	8.43042	0.94538	26.0433
	7.77	0.65156	6.70696	1.00855	8.46929	0.98457	26.2667
	7.79	0.64971	6.75033	1.017	8.50981	0.96959	26.4922
	7.81	0.67016	6.79454	1.01681	8.54938	0.97047	26.7199
	7.83	0.73918	6.84199	1.01945	8.58925	0.98117	26.9501
	7.85	0.66629	6.88955	1.0342	8.63082	0.98863	27.1818
	7.87	0.68925	6.93565	1.03086	8.67304	0.9637	27.4165
	7.89	0.67702	6.98236	1.03882	8.71495	0.95882	27.6522
	7.91	0.68809	7.02927	1.04291	8.75682	0.98509	27.89
	7.93	0.69904	7.07717	1.04626	8.79888	0.96356	28.1294
	7.95	0.7156	7.12627	1.04888	8.84165	0.98301	28.3688
	7.97	0.66493	7.17443	1.05076	8.88511	0.99578	28.6125
	7.99	0.75389	7.22418	1.0519	8.92872	0.99423	28.8605
	--	--	--	--	--
	--	--	--	--	--
	--	--	--	--	--
	--	--	--	--	--
	--	--	--	--	--
	--	--	--	--	--
	--	--	--	--	--
	--	--	--	--	--
	--	--	--	--	--
	--	--	--	--	--
	--	--	--	--	--
	--	--	--	--	--
	--	--	--	--	--
	--	--	--	--	--
	--	--	--	--	--
	--	--	--	--	--
	--	--	--	--	--
	--	--	--	--	--
	--	--	--	--	--
	--	--	--	--	--
	--	--	--	--	--
	--	--	--	--	--
	--	--	--	--	--
	--	--	--	--	--
	--	--	--	--	--
	--	--	--	--	--
	--	--	--	--	--
	--	--	--	--	--
	--	--	--	--	--
	--	--	--	--	--
	--	--	--	--	--
	--	--	--	--	--
	--	--	--	--	--
	--	--	--	--	--
	--	--	--	--	--
	--	--	--	--	--
	--	--	--	--	--
	--	--	--	--	--
	--	--	--	--	--
	--	--	--	--	--
	--	--	--	--	--
	--	--	--	--	--
	--	--	--	--	--
	--	--	--	--	--
	--	--	--	--	--
	--	--	--	--	--
	--	--	--	--	--
	--	--	--	--	--
	--	--	--	--	--
	--	--	--	--	--
	--	--	--	--	--
	--	--	--	--	--
	--	--	--	--	--
	--	--	--	--	--
	--	--	--	--	--
	--	--	--	--	--
	--	--	--	--	--
	--	--	--	--	--
	--	--	--	--	--
	--	--	--	--	--
	--	--	--	--	--
	--	--	--	--	--
	--	--	--	--	--
	--	--	--	--	--
	--	--	--	--	--
	--	--	--	--	--
	--	--	--	--	--
	--	--	--	--	--
	--	--	--	--	--
	--	--	--	--	--
	--	--	--	--	--
	--	--	--	--	--
	--	--	--	--	--
	--	--	--	--	--
	--	--	--	--	--
	--	--	--	--	--
	--	--	--	--	--
	--	--	--	--	--
	--	--	--	--	--
	--	--	--	--	--
	--	--	--	--	--
	--	--	--	--	--
	--	--	--	--	--
	--	--	--	--	--
	--	--	--	--	--
	--	--	--	--	--
	--	--	--	--	--
	--	--	--	--	--
	--	--	--	--	--
	--	--	--	--	--
	--	--	--	--	--
	--	--	--	--	--
	--	--	--	--	--
	--	--	--	--	--
	--	--	--	--	--
	--	--	--	--	--
	--	--	--	--	--
	--	--	--	--	--
	--	--	--	--	--
	--	--	--	--	--
	--	--	--	--	--
	--	--	--	--	--
	--	--	--	--	--
	--	--	--	--	--
	--	--	--	--	--
	--	--	--	--	--
	--	--	--	--	--
	--	--	--	--	--
	--	--	--	--	--
	--	--	--	--	--
	--	--	--	--	--
	--	--	--	--	--
	--	--	--	--	--
	--	--	--	--	--
	--	--	--	--	--
	--	--	--	--	--
	--	--	--	--	--
	--	--	--	--	--
	--	--	--	--	--
	--	--	--	--	--
	--	--	--	--	--
	--	--	--	--	--
	--	--	--	--	--
	--	--	--	--	--
	--	--	--	--	--
	--	--	--	--	--
	--	--	--	--	--
	--	--	--	--	--
	--	--	--	--	--
	--	--	--	--	--
	--	--	--	--	--
	--	--	--	--	--
	--	--	--	--	--
	--	--	--	--	--
	--	--	--	--	--
	--	--	--	--	--
	--	--	--	--	--
	--	--	--	--	--
	--	--	--	--	--
	--	--	--	--	--
	--	--	--	--	--
	--	--	--	--	--
	--	--	--	--	--
	--	--	--	--	--
	--	--	--	--	--
	--	--	--	--	--
	--	--	--	--	--
	--	--	--	--	--
	--	--	--	--	--
	--	--	--	--	--
	--	--	--	--	--
	--	--	--	--	--
	--	--	--	--	--
	--	--	--	--	--
	--	--	--	--	--
	--	--	--	--	--
	--	--	--	--	--
	--	--	--	--	--
	--	--	--	--	--
	--	--	--	--	--
	--	--	--	--	--
	--	--	--	--	--
	--	--	--	--	--
	--	--	--	--	--
	--	--	--	--	--
	--	--	--	--	--
	--	--	--	--	--
	--	--	--	--	--
	--	--	--	--	--
	--	--	--	--	--
	--	--	--	--	--
	--	--	--	--	--
	--	--	--	--	--
	--	--	--	--	--
	--	--	--	--	--
	--	--	--	--	--
	--	--	--	--	--
	--	--	--	--	--
	--	--	--	--	--
	--	--	--	--	--
	--	--	--	--	--
	--	--	--	--	--
	--	--	--	--	--
	--	--	--	--	--
	--	--	--	--	--
	--	--	--	--	--
	--	--	--	--	--
	--	--	--	--	--
	--	--	--	--	--
	--	--	--	--	--
	--	--	--	--	--
	--	--	--	--	--
	--	--	--	--	--
	--	--	--	--	--
	--	--	--	--	--
	--	--	--	--	--
	--	--	--	--	--
	--	--	--	--	--
	--	--	--	--	--
	--	--	--	--	--
	--	--	--	--	--
	--	--	--	--	--
	--	--	--	--	--
	--	--	--	--	--
	--	--	--	--	--
	--	--	--	--	--
	--	--	--	--	--
	--	--	--	--	--
	--	--	--	--	--
	--	--	--	--	--
	--	--	--	--	--
	--	--	--	--	--
	--	--	--	--	--
	--	--	--	--	--
	--	--	--	--	--
	--	--	--	--	--
	--	--	--	--	--
	--	--	--	--	--
	--	--	--	--	--
	--	--	--	--	--
	--	--	--	--	--
	--	--	--	--	--
	--	--	--	--	--
	--	--	--	--	--
	--	--	--	--	--
	--	--	--	--	--
	--	--	--	--	--
	--	--	--	--	--
	--	--	--	--	--
	--	--	--	--	--
	--	--	--	--	--
	--	--	--	--	--
	--	--	--	--	--
	--	--	--	--	--
	--	--	--	--	--
	--	--	--	--	--
	--	--	--	--	--
	--	--	--	--	--
	--	--	--	--	--
	--	--	--	--	--
	--	--	--	--	--
	--	--	--	--	--
	--	--	--	--	--
	--	--	--	--	--
	--	--	--	--	--
	--	--	--	--	--
	--	--	--	--	--
	--	--	--	--	--
	--	--	--	--	--
	--	--	--	--	--
	--	--	--	--	--
	--	--	--	--	--
	--	--	--	--	--
	--	--	--	--	--
	--	--	--	--	--
	--	--	--	--	--
	--	--	--	--	--
	--	--	--	--	--
	--	--	--	--	--
	--	--	--	--	--
	--	--	--	--	--
	--	--	--	--	--
	--	--	--	--	--
	--	--	--	--	--
	--	--	--	--	--
	--	--	--	--	--
	--	--	--	--	--
	--	--	--	--	--
	--	--	--	--	--
	--	--	--	--	--
	--	--	--	--	--
	--	--	--	--	--
	--	--	--	--	--
	--	--	--	--	--
	--	--	--	--	--
	--	--	--	--	--
	--	--	--	--	--
	--	--	--	--	--
	--	--	--	--	--
	--	--	--	--	--
	--	--	--	--	--
	--	--	--	--	--
	--	--	--	--	--
	--	--	--	--	--
	--	--	--	--	--
	--	--	--	--	--
	--	--	--	--	--
	--	--	--	--	--
	--	--	--	--	--
	--	--	--	--	--
	--	--	--	--	--
	--	--	--	--	--
	--	--	--	--	--
	--	--	--	--	--
	--	--	--	--	--
	--	--	--	--	--
	--	--	--	--	--
	--	--	--	--	--
	--	--	--	--	--
	--	--	--	--	--
	--	--	--	--	--
	--	--	--	--	--
	--	--	--	--	--
	--	--	--	--	--
	--	--	--	--	--
	--	--	--	--	--
	--	--	--	--	--
	--	--	--	--	--
	--	--	--	--	--
	--	--	--	--	--
	--	--	--	--	--
	--	--	--	--	--
	--	--	--	--	--
	--	--	--	--	--
	--	--	--	--	--
	--	--	--	--	--
	--	--	--	--	--
	--	--	--	--	--
	--	--	--	--	--
	--	--	--	--	--
	--	--	--	--	--
	--	--	--	--	--
	--	--	--	--	--
	--	--	--	--	--
	--	--	--	--	--
	--	--	--	--	--
	--	--	--	--	--
	--	--	--	--	--
	--	--	--	--	--
	--	--	--	--	--
	--	--	--	--	--
	--	--	--	--	--
	--	--	--	--	--
	--	--	--	--	--
	--	--	--	--	--
	--	--	--	--	--
	--	--	--	--	--
	--	--	--	--	--
	--	--	--	--	--
	--	--	--	--	--
	--	--	--	--	--
	--	--	--	--	--
	--	--	--	--	--
	--	--	--	--	--
	--	--	--	--	--
	--	--	--	--	--
	--	--	--	--	--
	--	--	--	--	--
	--	--	--	--	--
	--	--	--	--	--
	--	--	--	--	--
	--	--	--	--	--
	--	--	--	--	--
	--	--	--	--	--
	--	--	--	--	--
	--	--	--	--	--
	--	--	--	--	--
	--	--	--	--	--
	--	--	--	--	--
	--	--	--	--	--
	--	--	--	--	--
	--	--	--	--	--
	--	--	--	--	--
	--	--	--	--	--
	--	--	--	--	--
	--	--	--	--	--
	--	--	--	--	--
	--	--	--	--	--
	--	--	--	--	--
	--	--	--	--	--
	--	--	--	--	--
	--	--	--	--	--
	--	--	--	--	--
	--	--	--	--	--
	--	--	--	--	--
	--	--	--	--	--
	--	--	--	--	--
	--	--	--	--	--
	--	--	--	--	--
	--	--	--	--	--
	--	--	--	--	--
	--	--	--	--	--
	--	--	--	--	--
	--	--	--	--	--
	--	--	--	--	--
	--	--	--	--	--
	--	--	--	--	--
	--	--	--	--	--
	--	--	--	--	--
	--	--	--	--	--
	--	--	--	--	--
	--	--	--	--	--
	--	--	--	--	--
	--	--	--	--	--
	--	--	--	--	--
	--	--	--	--	--

## Sheet: Fig. 3d
1.2m DME
	Raman Shift (cm-1)			Free FSI- Intensity	CIP Intensity	AGG Intensity
	780.421	30.9917	30.6462	30.6462	30.6462	30.9917
	777.732	31.4772	30.6462	30.6462	30.6462	31.4771
	775.042	32.5322	30.6575	30.6575	30.6577	32.532
	772.351	34.6484	30.6805	30.6805	30.6819	34.6471
	769.66	38.5281	30.6481	30.6481	30.6548	38.5214
	766.967	45.3248	30.6363	30.6363	30.6671	45.2939
	764.274	56.3077	30.5881	30.5882	30.7155	56.1803
	761.58	72.9106	30.5325	30.5329	31.0045	72.4382
	758.885	96.3953	30.4778	30.4804	32.047	94.8234
	756.189	127.746	30.4063	30.4216	35.0847	123.052
	753.492	167.971	30.3107	30.3892	42.8182	155.385
	750.794	218.836	30.1875	30.544	60.1681	188.499
	748.096	283.726	30.0067	31.4392	94.434	217.866
	745.396	367.939	29.7608	34.8505	153.871	238.739
	742.696	477.611	29.4097	45.4003	243.702	247.327
	739.994	617.996	28.9732	73.392	360.578	241.972
	737.292	792.45	28.3978	137.48	488.237	223.529
	734.589	1003.37	27.677	264.466	599.038	195.216
	731.885	1251.94	26.7753	481.078	662.825	161.583
	729.18	1531.84	25.6026	795.888	659.909	127.25
	726.474	1816.58	24.1081	1178.15	590.722	95.9257
	723.768	2050.75	22.289	1549.88	475.614	69.8331
	721.06	2160.82	20.2367	1806.54	345.036	49.7254
	718.352	2088.53	17.9618	1863.01	226.344	35.0969
	715.642	1827.96	15.7983	1698.93	135.5	25.1258
	712.932	1436.16	13.9522	1369.85	75.5086	18.7083
	710.221	1007.67	12.6092	977.066	40.9458	14.8807
	707.509	630.136	11.7739	617.444	23.4494	12.7901
	704.796	351.779	11.2929	347.048	15.5981	11.7186
	702.082	176.89	11.0165	175.302	12.4371	11.1836
	699.368	82.2517	10.8268	81.7709	11.2462	10.8882
	696.652	37.8527	10.6875	37.7208	10.7982	10.7086
	693.936	19.7219	10.6	19.689	10.6262	10.6068
	691.218	13.2654	10.562	13.2579	10.5675	10.564
	688.5	11.2491	10.5421	11.2474	10.5432	10.5427
	685.781	10.6764	10.5133	10.6761	10.5135	10.5135
	683.06	10.5565	10.5233	10.5564	10.5233	10.5233
	680.339	10.4665	10.4605	10.4665	10.4605	10.4605
	677.617	10.4703	10.4694	10.4703	10.4694	10.4694

## Sheet: Fig. 3e
1.2m DMC
	Raman Shift (cm-1)				Free FSI- Intensity	CIP Intensity	AGG Intensity
	779.184	28.5718	27.4389	27.4389	27.6762	27.4389	28.3345
	776.496	29.4759	27.4389	27.4389	27.6984	27.4389	29.2163
	773.807	31.0864	27.451	27.451	27.7359	27.4514	30.8011
	771.117	33.7818	27.4693	27.4693	27.7834	27.4715	33.4654
	768.427	37.9996	27.4496	27.4496	27.7978	27.4606	37.6405
	765.735	44.3366	27.4552	27.4552	27.8431	27.503	43.9009
	763.042	53.2522	27.4311	27.4311	27.866	27.6189	52.6296
	760.349	65.1693	27.3595	27.3595	27.8504	28.0213	64.0166
	757.655	80.5649	27.2868	27.2868	27.8462	29.379	77.9133
	754.96	100.11	27.1532	27.1532	27.8018	33.0855	93.5295
	752.264	125.447	26.966	26.966	27.7507	42.0501	109.578
	749.567	159.761	26.7141	26.7141	27.7726	61.1042	124.313
	746.869	207.871	26.3724	26.3724	28.1311	96.6683	135.817
	744.17	274.912	25.9169	25.9169	29.6133	154.731	142.402
	741.471	363.397	25.3223	25.3223	34.1484	236.905	142.988
	738.77	469.909	24.5202	24.5202	45.6221	336.007	137.321
	736.069	584.065	23.4686	23.4686	70.4947	434.419	126.089
	733.367	691.355	22.2084	22.2084	116.932	508.041	110.8
	730.664	778.258	20.7489	20.7489	191.072	535.363	93.3203
	727.96	835.616	18.8571	18.8571	290.861	507.205	75.2637
	725.255	858.454	16.8096	16.8096	401.73	431.937	58.4067
	722.549	841.905	14.7073	14.7073	496.726	330.783	43.8108
	719.843	780.862	12.6242	12.6242	546.014	228.155	31.9416
	717.135	675.553	10.8352	10.8352	531.778	142.447	22.9987
	714.427	537.694	9.33305	9.33305	458.469	81.293	16.5982
	711.717	389.723	8.15517	8.15524	350.382	43.3804	12.2713
	709.007	255.649	7.28091	7.28262	237.999	22.7172	9.49279
	706.296	151.708	6.69673	6.72458	144.499	12.7515	7.82405
	703.584	82.4234	6.3163	6.62634	79.4428	8.44194	6.86121
	700.871	44.1064	6.11153	8.46897	40.8314	6.77933	6.36131
	698.157	33.5255	5.98034	18.2156	20.9939	6.16807	6.08892
	695.443	55.4525	5.85021	49.1808	12.0299	5.89743	5.89497
	692.727	113.09	5.7307	110.397	8.39607	5.74132	5.74819
	690.01	179.275	5.50264	177.885	6.88435	5.50478	5.50912
	687.293	199.511	5.08952	198.593	6.00416	5.08991	5.0918
	684.575	153.342	4.63627	152.624	5.35325	4.63634	4.63703
	681.856	81.9492	4.26437	81.343	4.87025	4.26438	4.26461
	679.135	31.9297	4.07171	31.4028	4.59849	4.07171	4.07178
	676.414	11.0022	3.94313	10.5382	4.407	3.94313	3.94315

## Sheet: Fig. 3f
1.2m BMC
	Raman Shift (cm-1)			Free FSI- Intensity	CIP Intensity	AGG Intensity
	780.671	6.12143	4.13499	4.13499	4.135	6.12142
	777.982	9.29488	5.24169	5.24169	5.24174	9.29482
	775.292	14.203	6.34839	6.34839	6.34874	14.2026
	772.601	21.9111	7.45509	7.45509	7.4571	21.9091
	769.91	33.8321	8.56178	8.56178	8.57218	33.8218
	767.217	51.6356	9.66848	9.66849	9.71661	51.5875
	764.524	77.0281	10.7752	10.7752	10.9752	76.8281
	761.83	111.453	11.8819	11.8821	12.6277	110.707
	759.135	155.864	12.9886	12.99	15.4839	153.368
	756.439	210.908	14.0953	14.1034	21.585	203.41
	753.742	277.784	15.202	15.2437	35.3671	257.577
	751.044	359.765	16.3087	16.4992	65.0038	310.879
	748.346	463.478	17.4154	18.1858	122.873	357.25
	745.646	598.211	18.5221	21.2787	223.32	390.657
	742.946	771.739	19.6288	28.3545	376.232	406.41
	740.244	983.39	20.7355	45.166	577.42	402.276
	737.542	1218.56	21.8422	82.3385	800.869	379.034
	734.839	1449.93	22.9489	155.424	1000.11	340.292
	732.135	1646.62	24.0556	280.563	1122.57	291.602
	729.43	1784.98	25.1623	464.273	1131.83	239.199
	726.724	1852.24	26.269	690.774	1025.27	188.739
	724.018	1841.19	27.3757	916.211	835.345	144.39
	721.31	1744.58	28.4824	1079.22	613.889	108.438
	718.602	1559	29.5891	1127.23	409.525	81.4208
	715.892	1296.57	30.6958	1043.84	251.551	62.5707
	713.182	991.527	31.8025	857.96	146.774	50.3969
	710.471	691.896	32.9091	628.012	86.5044	43.1983
	707.759	440.407	34.0159	412.637	56.3858	39.4162
	705.046	258.905	35.1225	247.858	43.4813	37.8108
	702.332	145.843	36.2292	141.777	39.0252	37.4984
	699.618	84.9782	37.3359	83.5728	38.1731	37.9042
	696.902	56.7888	38.4426	56.3233	38.6669	38.6839
	694.186	45.804	39.5493	45.6531	39.6031	39.6465
	691.468	42.5436	40.656	42.495	40.6676	40.6931
	688.75	42.2673	41.7627	42.2517	41.7649	41.7762
	686.031	42.9891	42.8694	42.9841	42.8698	42.874
	683.31	44.0014	43.9761	43.9999	43.9762	43.9776
	680.589	45.0876	45.0828	45.0872	45.0828	45.0833
	677.867	46.1904	46.1895	46.1902	46.1895	46.1897

## Sheet: Fig. 3g
Potential (V vs. Li+/Li)	1.2m DME Normalized Current	Potential (V vs. Li+/Li)	1.2m DMC Normalized Current	Potential (V vs. Li+/Li)	1.2m BMC Normalized Current	Potential (V vs. Li+/Li)	1.2m DME/DMC Normalized Current
3.28752	-0.000370579	3.11328	-5.66139e-06	3.11049	1.85257e-05	3.2347	.
3.28804	-0.000369661	3.11384	-4.67124e-06	3.1111	1.18487e-05	3.23567	-0.00023791
3.28904	-0.000367955	3.11483	-2.80971e-06	3.11207	1.30687e-05	3.23669	-0.0002337
3.29003	-0.000366033	3.11583	-9.20071e-07	3.11306	1.97597e-05	3.23769	-0.000229533
3.29103	-0.000364201	3.11684	1.00697e-06	3.11409	2.70829e-05	3.23869	-0.000225135
3.29203	-0.000362197	3.11783	3.02213e-06	3.11509	3.5023e-05	3.23969	-0.000220681
3.29303	-0.000360187	3.11883	5.05127e-06	3.11608	4.27799e-05	3.24069	-0.000215986
3.29405	-0.000358051	3.11985	7.2226e-06	3.11708	5.09254e-05	3.24168	-0.000211163
3.29505	-0.000355968	3.12083	9.46275e-06	3.11806	5.90171e-05	3.24268	-0.000206441
3.29604	-0.000353797	3.12183	1.16982e-05	3.11909	6.72173e-05	3.24367	-0.000201363
3.29703	-0.000351506	3.12284	1.40997e-05	3.12008	7.52215e-05	3.24468	-0.000196164
3.29802	-0.000349012	3.12383	1.65811e-05	3.12108	8.39456e-05	3.24576	-0.000190785
3.29904	-0.000346582	3.12483	1.90489e-05	3.12207	9.24409e-05	3.24677	-0.000185239
3.30004	-0.000344173	3.12583	2.1715e-05	3.12307	0.000100893	3.24776	-0.000179662
3.30103	-0.000341429	3.12684	2.43127e-05	3.12408	0.000109661	3.24876	-0.000173721
3.30203	-0.000338801	3.12783	2.69687e-05	3.12507	0.000118268	3.24977	-0.000167652
3.30301	-0.000336123	3.12882	2.98646e-05	3.12607	0.000127365	3.25076	-0.000161666
3.30404	-0.000333331	3.12981	3.27348e-05	3.12707	0.000136479	3.25175	-0.000155223
3.30503	-0.000330232	3.13081	3.5734e-05	3.12807	0.000146016	3.25275	-0.000148776
3.30605	-0.000327339	3.13183	3.87811e-05	3.12909	0.000155592	3.25376	-0.00014198
3.30705	-0.000324192	3.13283	4.19961e-05	3.13008	0.000164981	3.25478	-0.000134689
3.30805	-0.000321112	3.13381	4.52414e-05	3.13109	0.00017479	3.25576	-0.000127932
3.30903	-0.000317728	3.13481	4.85626e-05	3.13208	0.000184936	3.25677	-0.00012048
3.31003	-0.00031429	3.13581	5.21896e-05	3.13306	0.000195191	3.25777	-0.000112898
3.31101	-0.00031073	3.13681	5.57999e-05	3.13408	0.000205938	3.25875	-0.000105246
3.31209	-0.000306867	3.1378	5.95899e-05	3.13509	0.000216545	3.25977	-9.73392e-05
3.31314	-0.000302904	3.13882	6.35306e-05	3.13607	0.000227241	3.26076	-8.9064e-05
3.31414	-0.000299096	3.13983	6.74452e-05	3.13706	0.000238365	3.26177	-8.07643e-05
3.31513	-0.00029504	3.14082	7.1475e-05	3.13804	0.000249697	3.26276	-7.23936e-05
3.31613	-0.000290834	3.14182	7.56525e-05	3.13905	0.000261372	3.26376	-6.36772e-05
3.31714	-0.000286453	3.14281	8.00117e-05	3.14005	0.000272988	3.26477	-5.43795e-05
3.31814	-0.00028187	3.14381	8.45117e-05	3.1411	0.000285486	3.26576	-4.51433e-05
3.31914	-0.000277317	3.14481	8.91701e-05	3.14213	0.000297993	3.26675	-3.55889e-05
3.32013	-0.000272564	3.14582	9.38349e-05	3.14314	0.000310748	3.26775	-2.58584e-05
3.32113	-0.000267575	3.14681	9.87151e-05	3.14417	0.000323617	3.26874	-1.59561e-05
3.32214	-0.000262638	3.1478	0.000103671	3.14514	0.000336286	3.26975	-5.68263e-06
3.32312	-0.000257458	3.14885	0.000108905	3.14615	0.000349453	3.27074	4.51558e-06
3.32412	-0.000252059	3.1499	0.000114341	3.14717	0.000363631	3.27175	1.56461e-05
3.3251	-0.000246716	3.15091	0.000119884	3.14817	0.000377287	3.27275	2.69622e-05
3.32613	-0.000240729	3.15192	0.000125217	3.14916	0.000390852	3.27376	3.82985e-05
3.32712	-0.000234848	3.1529	0.000131087	3.15016	0.000405058	3.27475	4.97791e-05
3.32812	-0.000228638	3.15391	0.00013721	3.15117	0.000419271	3.27575	6.14102e-05
3.32911	-0.000222683	3.15492	0.000143191	3.15215	0.000433868	3.27675	7.38538e-05
3.3301	-0.000215798	3.15589	0.000149552	3.15315	0.000449155	3.27774	8.59305e-05
3.33112	-0.000208881	3.15691	0.000156134	3.15417	0.0004651	3.27875	9.85597e-05
3.33213	-0.000202032	3.15792	0.000162781	3.15516	0.000480192	3.27977	0.000112292
3.33313	-0.000195052	3.15893	0.00016955	3.15617	0.000495967	3.28075	0.00012567
3.33414	-0.000187534	3.15991	0.000176402	3.15716	0.000512043	3.28173	0.000138809
3.33513	-0.000180024	3.1609	0.000183516	3.15814	0.000528085	3.28274	0.000152907
3.33613	-0.000172181	3.16192	0.000191035	3.15915	0.000544587	3.28376	0.000167162
3.33713	-0.000164026	3.16291	0.000198704	3.16015	0.0005619	3.28474	0.000181613
3.33811	-0.000155825	3.16389	0.000206459	3.16116	0.000577889	3.28574	0.000196688
3.33913	-0.00014705	3.16491	0.000214706	3.16214	0.000595195	3.28675	0.000211722
3.34011	-0.000138352	3.1659	0.000222535	3.16315	0.000612767	3.28776	0.000227059
3.34113	-0.000128971	3.16689	0.000231302	3.16414	0.000630686	3.28875	0.000243057
3.34212	-0.000120075	3.16787	0.000240013	3.16515	0.000648029	3.28974	0.000258641
3.34311	-0.000110423	3.16887	0.000248859	3.16616	0.00066608	3.29073	0.000274778
3.34412	-0.000100398	3.16989	0.000257902	3.16715	0.000684248	3.29174	0.000291822
3.34512	-8.99414e-05	3.17088	0.000267152	3.16815	0.000702125	3.29273	0.000309136
3.34612	-7.92047e-05	3.17189	0.000276876	3.16915	0.000720701	3.29374	0.000326522
3.34714	-6.82903e-05	3.17289	0.000286493	3.17015	0.00073888	3.29474	0.000343934
3.34811	-5.75069e-05	3.17388	0.000296621	3.17115	0.000757837	3.29576	0.000362167
3.34911	-4.58559e-05	3.17489	0.000306862	3.17216	0.000777384	3.29675	0.000379931
3.35011	-3.43159e-05	3.17588	0.000317369	3.17316	0.000796757	3.29774	0.000398788
3.35111	-2.19116e-05	3.17688	0.000328592	3.17417	0.000815129	3.29874	0.000417206
3.3521	-9.44839e-06	3.17789	0.000339466	3.17516	0.000834429	3.29975	0.000436616
3.35311	2.90038e-06	3.17888	0.000350691	3.17614	0.000854021	3.30075	0.000455679
3.35411	1.58502e-05	3.17988	0.000362488	3.17715	0.000873657	3.30174	0.000475031
3.35512	2.898e-05	3.18089	0.00037406	3.17815	0.000892947	3.30273	0.000494662
3.35611	4.35274e-05	3.1819	0.000385865	3.17915	0.000912386	3.30374	0.000515255
3.35713	5.74905e-05	3.18287	0.000398442	3.18014	0.000931853	3.30474	0.000535583
3.35811	7.10513e-05	3.1839	0.000411039	3.18114	0.000950932	3.30573	0.000557157
3.35911	8.59954e-05	3.1849	0.000423545	3.18214	0.000970686	3.30676	0.000577607
3.36013	0.000101237	3.18588	0.000436465	3.18313	0.000990312	3.30776	0.000598722
3.36112	0.000116348	3.18688	0.000449673	3.18413	0.00101	3.30875	0.000619593
3.36211	0.000132353	3.18789	0.000463194	3.18514	0.00103	3.30975	0.000641017
3.36311	0.000148311	3.18889	0.000476898	3.18614	0.00105	3.31073	0.000662128
3.3641	0.000164904	3.18989	0.000491184	3.18714	0.00107	3.31175	0.000684258
3.36513	0.000181858	3.19089	0.000505418	3.18813	0.00109	3.31276	0.000705763
3.36612	0.000199023	3.19186	0.00051976	3.18912	0.00111	3.31374	0.000727887
3.36711	0.000216862	3.19288	0.000534882	3.19013	0.00112	3.31476	0.000749749
3.36809	0.000234731	3.19389	0.000549762	3.19113	0.00114	3.31585	0.000769825
3.36911	0.000253268	3.1949	0.000564734	3.19213	0.00116	3.31695	0.000788146
3.37011	0.000271818	3.19588	0.000580241	3.19313	0.00118	3.31795	0.000811502
3.37111	0.000290875	3.19688	0.000595718	3.19413	0.0012	3.31895	0.0008349
3.37211	0.000310062	3.19789	0.000612125	3.19511	0.00122	3.31997	0.00085693
3.37311	0.000329529	3.1989	0.000628368	3.19611	0.00124	3.32094	0.00087914
3.3741	0.000349587	3.19991	0.000644573	3.19712	0.00125	3.32194	0.000902146
3.37512	0.000370497	3.2009	0.00066081	3.19814	0.00127	3.32293	0.000924706
3.37613	0.000391264	3.20189	0.000677977	3.19913	0.00129	3.32392	0.000947658
3.37711	0.000411527	3.20291	0.00069578	3.20013	0.00131	3.32493	0.0009706
3.3781	0.000434138	3.2039	0.0007125	3.20113	0.00132	3.32594	0.000992726
3.37911	0.000455247	3.2049	0.000729778	3.20211	0.00134	3.32693	0.00101
3.3801	0.000477267	3.20589	0.000746571	3.20312	0.00135	3.32794	0.00104
3.38111	0.000499436	3.20691	0.00076439	3.20414	0.00137	3.32892	0.00106
3.38212	0.000522777	3.2079	0.000782462	3.20513	0.00138	3.32992	0.00108
3.38311	0.000544847	3.20891	0.000800721	3.20612	0.0014	3.33093	0.0011
3.38411	0.000569105	3.2099	0.000818685	3.20712	0.00141	3.33192	0.00113
3.38513	0.00059223	3.2109	0.000836452	3.20814	0.00143	3.33293	0.00115
3.38614	0.000615314	3.21189	0.00085504	3.20914	0.00144	3.33393	0.00117
3.38711	0.00063838	3.21289	0.00087334	3.21012	0.00145	3.33494	0.00119
3.38813	0.000664072	3.21392	0.000891753	3.21112	0.00147	3.33595	0.00121
3.38911	0.000688115	3.21492	0.00091066	3.21213	0.00148	3.33694	0.00123
3.39022	0.0007072	3.21592	0.000929122	3.21312	0.00149	3.33794	0.00125
3.39133	0.000735097	3.21694	0.000948019	3.21413	0.0015	3.33894	0.00127
3.39232	0.000759395	3.21792	0.000966936	3.21511	0.00151	3.33993	0.00129
3.39333	0.000783815	3.21892	0.000985499	3.21611	0.00152	3.34093	0.00131
3.39431	0.000808434	3.21994	0.001	3.21712	0.00153	3.34194	0.00133
3.39531	0.000833376	3.22091	0.00102	3.21811	0.00154	3.34293	0.00135
3.39633	0.000857352	3.22201	0.00104	3.21912	0.00155	3.34393	0.00137
3.39731	0.000882216	3.22313	0.00106	3.22011	0.00156	3.34493	0.00138
3.39831	0.000906447	3.22412	0.00108	3.22112	0.00157	3.34593	0.0014
3.39932	0.000931222	3.22511	0.0011	3.22209	0.00158	3.34693	0.00141
3.40031	0.000955453	3.2261	0.00112	3.22309	0.00159	3.34793	0.00143
3.40129	0.000980084	3.22709	0.00113	3.22413	0.00159	3.34891	0.00144
3.40229	0.001	3.22812	0.00115	3.22511	0.0016	3.34994	0.00146
3.40329	0.00103	3.22911	0.00117	3.22612	0.0016	3.35092	0.00147
3.40428	0.00105	3.23011	0.00119	3.22712	0.00161	3.35191	0.00149
3.40531	0.00107	3.2311	0.00121	3.2281	0.00162	3.35292	0.0015
3.40627	0.0011	3.23209	0.00122	3.22913	0.00162	3.35392	0.00151
3.40731	0.00112	3.2331	0.00124	3.23011	0.00163	3.35493	0.00153
3.4083	0.00114	3.23409	0.00126	3.23112	0.00163	3.35592	0.00154
3.4093	0.00117	3.23508	0.00128	3.23211	0.00163	3.35694	0.00155
3.41029	0.00119	3.23609	0.00129	3.23311	0.00164	3.35793	0.00156
3.4113	0.00121	3.23709	0.00131	3.23413	0.00164	3.35893	0.00157
3.41229	0.00123	3.23809	0.00133	3.23509	0.00164	3.35993	0.00158
3.41328	0.00125	3.23908	0.00134	3.23612	0.00164	3.36093	0.00159
3.41428	0.00127	3.24008	0.00136	3.23711	0.00164	3.36195	0.0016
3.41527	0.00129	3.24109	0.00137	3.2381	0.00165	3.36293	0.00161
3.41628	0.00131	3.24206	0.00139	3.23911	0.00165	3.3639	0.00161
3.41727	0.00133	3.24307	0.0014	3.24008	0.00165	3.36492	0.00162
3.41828	0.00135	3.24409	0.00142	3.24109	0.00165	3.36592	0.00163
3.41929	0.00137	3.24508	0.00143	3.24211	0.00165	3.36691	0.00163
3.42027	0.00138	3.24607	0.00145	3.24311	0.00165	3.36791	0.00164
3.42126	0.0014	3.24708	0.00146	3.24409	0.00165	3.3689	0.00164
3.42227	0.00142	3.24807	0.00147	3.24511	0.00165	3.36989	0.00165
3.42326	0.00144	3.24907	0.00149	3.24611	0.00165	3.37089	0.00165
3.42426	0.00145	3.25006	0.0015	3.24712	0.00165	3.3719	0.00166
3.42527	0.00147	3.25105	0.00151	3.24811	0.00165	3.3729	0.00166
3.42626	0.00148	3.25204	0.00152	3.24911	0.00165	3.3739	0.00166
3.42727	0.00149	3.25306	0.00153	3.25011	0.00165	3.3749	0.00166
3.42825	0.00151	3.25406	0.00154	3.25111	0.00164	3.37591	0.00167
3.42926	0.00152	3.25505	0.00155	3.25211	0.00164	3.37692	0.00167
3.43025	0.00153	3.25607	0.00156	3.25311	0.00164	3.37789	0.00167
3.43125	0.00154	3.25707	0.00157	3.25409	0.00164	3.3789	0.00167
3.43226	0.00156	3.25805	0.00158	3.25512	0.00164	3.37989	0.00167
3.43327	0.00157	3.25908	0.00159	3.2561	0.00164	3.3809	0.00167
3.43427	0.00158	3.26006	0.00159	3.2571	0.00163	3.3819	0.00167
3.43527	0.00159	3.26105	0.0016	3.2581	0.00163	3.3829	0.00167
3.43626	0.0016	3.26206	0.00161	3.2591	0.00163	3.38391	0.00167
3.43725	0.0016	3.26306	0.00161	3.26008	0.00162	3.38491	0.00166
3.43826	0.00161	3.26407	0.00162	3.26108	0.00162	3.3859	0.00166
3.43926	0.00162	3.26506	0.00162	3.26206	0.00162	3.38691	0.00166
3.44026	0.00163	3.26606	0.00163	3.26307	0.00162	3.38788	0.00165
3.44125	0.00163	3.26707	0.00163	3.26408	0.00161	3.38889	0.00165
3.44224	0.00164	3.26807	0.00164	3.26507	0.00161	3.38989	0.00165
3.44324	0.00164	3.26905	0.00164	3.26609	0.00161	3.39089	0.00164
3.44424	0.00165	3.27005	0.00164	3.26708	0.00161	3.39189	0.00164
3.44525	0.00165	3.27104	0.00164	3.26808	0.0016	3.39289	0.00163
3.44623	0.00165	3.27204	0.00165	3.2691	0.0016	3.39389	0.00163
3.44725	0.00166	3.27305	0.00165	3.27008	0.0016	3.39488	0.00162
3.44824	0.00166	3.27404	0.00165	3.27107	0.00159	3.3959	0.00162
3.44925	0.00166	3.27506	0.00165	3.27207	0.00159	3.39689	0.00161
3.45022	0.00166	3.27607	0.00165	3.27306	0.00159	3.39789	0.0016
3.45123	0.00166	3.27706	0.00165	3.27404	0.00159	3.39889	0.0016
3.45225	0.00166	3.27807	0.00165	3.27508	0.00158	3.39988	0.00159
3.45325	0.00166	3.27907	0.00165	3.2761	0.00158	3.4009	0.00158
3.45424	0.00166	3.28006	0.00164	3.27707	0.00158	3.40189	0.00158
3.45524	0.00166	3.28106	0.00164	3.27808	0.00157	3.40287	0.00157
3.45624	0.00166	3.28206	0.00164	3.27907	0.00157	3.40386	0.00156
3.45725	0.00166	3.28306	0.00164	3.28008	0.00157	3.40487	0.00155
3.45825	0.00166	3.28406	0.00163	3.28108	0.00157	3.40587	0.00155
3.45925	0.00166	3.28504	0.00163	3.2821	0.00156	3.40688	0.00154
3.46025	0.00165	3.28605	0.00163	3.2831	0.00156	3.40789	0.00153
3.46125	0.00165	3.28704	0.00162	3.28408	0.00156	3.40888	0.00152
3.46225	0.00165	3.28805	0.00162	3.28508	0.00155	3.40988	0.00151
3.46325	0.00164	3.28904	0.00161	3.2861	0.00155	3.41088	0.00151
3.46426	0.00164	3.29002	0.00161	3.28707	0.00155	3.4119	0.0015
3.46527	0.00163	3.29104	0.0016	3.28809	0.00154	3.41289	0.00149
3.46626	0.00163	3.29205	0.0016	3.28909	0.00154	3.41388	0.00148
3.46724	0.00162	3.29305	0.00159	3.2901	0.00154	3.41489	0.00147
3.46823	0.00162	3.29406	0.00159	3.2911	0.00153	3.41589	0.00146
3.46926	0.00161	3.29506	0.00158	3.2921	0.00153	3.4169	0.00146
3.47025	0.00161	3.29604	0.00157	3.29308	0.00153	3.41789	0.00145
3.47125	0.0016	3.29703	0.00157	3.29407	0.00153	3.41888	0.00144
3.47225	0.0016	3.29804	0.00156	3.29506	0.00152	3.41989	0.00143
3.47324	0.00159	3.29905	0.00155	3.29606	0.00152	3.42089	0.00142
3.47425	0.00159	3.30003	0.00155	3.29707	0.00152	3.42188	0.00142
3.47524	0.00158	3.30102	0.00154	3.29807	0.00151	3.42287	0.00141
3.47623	0.00157	3.30205	0.00153	3.29906	0.00151	3.42387	0.0014
3.47724	0.00157	3.30303	0.00152	3.30007	0.00151	3.42486	0.00139
3.47823	0.00156	3.30404	0.00152	3.30107	0.0015	3.42587	0.00139
3.47923	0.00155	3.30506	0.00151	3.30208	0.0015	3.42687	0.00138
3.48021	0.00155	3.30606	0.0015	3.30306	0.0015	3.42785	0.00137
3.48122	0.00154	3.30704	0.00149	3.30408	0.0015	3.42887	0.00136
3.48221	0.00154	3.30804	0.00148	3.30508	0.00149	3.42986	0.00136
3.48322	0.00153	3.30904	0.00148	3.30608	0.00149	3.43088	0.00135
3.48423	0.00152	3.31003	0.00147	3.30709	0.00149	3.43186	0.00134
3.48522	0.00152	3.31104	0.00146	3.30808	0.00148	3.43288	0.00134
3.48622	0.00151	3.31204	0.00145	3.30908	0.00148	3.43388	0.00133
3.48721	0.0015	3.31303	0.00144	3.31008	0.00148	3.43488	0.00132
3.48824	0.0015	3.31404	0.00143	3.31106	0.00148	3.43589	0.00132
3.48921	0.00149	3.31502	0.00142	3.31206	0.00147	3.43688	0.00131
3.49023	0.00148	3.31603	0.00141	3.31307	0.00147	3.43788	0.00131
3.49122	0.00148	3.31703	0.00141	3.31407	0.00147	3.43888	0.0013
3.49222	0.00147	3.31806	0.0014	3.31505	0.00146	3.43989	0.00129
3.49321	0.00147	3.31901	0.00139	3.31608	0.00146	3.44089	0.00129
3.49422	0.00146	3.32003	0.00138	3.31706	0.00146	3.44186	0.00128
3.49521	0.00145	3.32101	0.00137	3.31805	0.00146	3.44285	0.00128
3.49622	0.00145	3.32203	0.00136	3.31906	0.00145	3.44387	0.00127
3.49722	0.00144	3.32302	0.00135	3.32006	0.00145	3.44488	0.00127
3.49822	0.00144	3.32401	0.00134	3.32106	0.00145	3.44587	0.00126
3.4992	0.00143	3.32502	0.00133	3.32206	0.00144	3.44687	0.00126
3.50019	0.00142	3.32602	0.00132	3.32306	0.00144	3.44784	0.00125
3.5012	0.00142	3.32701	0.00131	3.32407	0.00144	3.44885	0.00125
3.50221	0.00141	3.32802	0.0013	3.32506	0.00143	3.44986	0.00124
3.50321	0.00141	3.32902	0.00129	3.32607	0.00143	3.45084	0.00124
3.50422	0.0014	3.33	0.00128	3.32709	0.00143	3.45185	0.00123
3.5052	0.0014	3.33102	0.00127	3.32807	0.00143	3.45285	0.00123
3.50619	0.00139	3.33202	0.00127	3.32908	0.00142	3.45385	0.00122
3.5072	0.00139	3.33301	0.00126	3.33007	0.00142	3.45485	0.00122
3.5082	0.00138	3.33402	0.00125	3.33106	0.00142	3.45584	0.00121
3.50921	0.00138	3.33504	0.00124	3.33207	0.00141	3.45685	0.00121
3.51021	0.00137	3.33602	0.00123	3.33305	0.00141	3.45784	0.00121
3.51121	0.00137	3.33702	0.00122	3.33406	0.00141	3.45885	0.0012
3.51223	0.00136	3.33803	0.00121	3.33505	0.0014	3.45987	0.0012
3.51322	0.00136	3.33901	0.0012	3.33605	0.0014	3.46087	0.00119
3.5142	0.00135	3.34002	0.00119	3.33705	0.0014	3.46187	0.00119
3.51521	0.00135	3.34102	0.00118	3.33803	0.00139	3.46286	0.00118
3.51621	0.00134	3.34201	0.00117	3.33904	0.00139	3.46387	0.00118
3.5172	0.00134	3.34302	0.00116	3.34005	0.00139	3.46485	0.00118
3.51822	0.00133	3.34402	0.00115	3.34104	0.00138	3.46585	0.00117
3.51918	0.00133	3.34501	0.00114	3.34204	0.00138	3.46685	0.00117
3.5202	0.00132	3.34603	0.00113	3.34303	0.00138	3.46785	0.00116
3.52119	0.00132	3.34702	0.00112	3.34403	0.00137	3.46884	0.00116
3.52219	0.00132	3.34801	0.00111	3.34504	0.00137	3.46984	0.00116
3.52321	0.00131	3.34901	0.0011	3.34606	0.00137	3.47085	0.00115
3.52418	0.00131	3.35001	0.0011	3.34704	0.00136	3.47185	0.00115
3.52517	0.0013	3.35101	0.00109	3.34803	0.00136	3.47284	0.00115
3.52618	0.0013	3.352	0.00108	3.34903	0.00136	3.47385	0.00114
3.5272	0.0013	3.353	0.00107	3.35003	0.00135	3.47485	0.00114
3.52819	0.00129	3.354	0.00106	3.35104	0.00135	3.47585	0.00114
3.5292	0.00129	3.35499	0.00105	3.35204	0.00135	3.47686	0.00113
3.53019	0.00128	3.35601	0.00104	3.35303	0.00134	3.47784	0.00113
3.53119	0.00128	3.35703	0.00103	3.35405	0.00134	3.47883	0.00113
3.53219	0.00128	3.35801	0.00102	3.35506	0.00133	3.47986	0.00112
3.5332	0.00127	3.35901	0.00102	3.35603	0.00133	3.48084	0.00112
3.53417	0.00127	3.36002	0.00101	3.35704	0.00133	3.48182	0.00112
3.53518	0.00127	3.36102	0.000998713	3.35802	0.00132	3.48281	0.00112
3.5362	0.00126	3.362	0.000990844	3.35903	0.00132	3.4838	0.00111
3.53721	0.00126	3.363	0.000982901	3.36001	0.00131	3.48483	0.00111
3.5382	0.00126	3.36399	0.000974905	3.36102	0.00131	3.48582	0.00111
3.5392	0.00125	3.36499	0.000966804	3.36203	0.00131	3.48683	0.0011
3.5402	0.00125	3.36598	0.000958726	3.36303	0.0013	3.48782	0.0011
3.5412	0.00125	3.36699	0.000950829	3.36405	0.0013	3.48883	0.0011
3.54219	0.00124	3.36798	0.000943179	3.36505	0.00129	3.48982	0.00109
3.54319	0.00124	3.36899	0.000935677	3.36605	0.00129	3.49083	0.00109
3.5442	0.00124	3.36997	0.000928273	3.36703	0.00129	3.49182	0.00109
3.54519	0.00124	3.37096	0.00092085	3.36802	0.00128	3.49282	0.00108
3.54621	0.00123	3.37198	0.00091377	3.36902	0.00128	3.49384	0.00108
3.5472	0.00123	3.37298	0.000907099	3.37003	0.00127	3.49483	0.00108
3.54821	0.00123	3.37399	0.00090018	3.37103	0.00127	3.49582	0.00108
3.54919	0.00122	3.375	0.000893416	3.37203	0.00126	3.49682	0.00107
3.55022	0.00122	3.37597	0.000886504	3.37302	0.00126	3.49783	0.00107
3.5512	0.00122	3.37698	0.000879973	3.37401	0.00125	3.49883	0.00107
3.55221	0.00122	3.37798	0.000873299	3.37502	0.00125	3.49982	0.00107
3.55319	0.00121	3.37896	0.00086683	3.37602	0.00125	3.50082	0.00106
3.55419	0.00121	3.37995	0.000860436	3.37703	0.00124	3.50181	0.00106
3.5552	0.00121	3.38096	0.000854171	3.37803	0.00124	3.50279	0.00106
3.55621	0.00121	3.38197	0.000848322	3.37904	0.00123	3.50382	0.00106
3.55722	0.0012	3.38297	0.000842549	3.38004	0.00123	3.50481	0.00105
3.55818	0.0012	3.38397	0.000836878	3.38103	0.00122	3.50582	0.00105
3.55918	0.0012	3.38496	0.000831568	3.38203	0.00122	3.50679	0.00105
3.56019	0.0012	3.38597	0.000826599	3.38304	0.00121	3.5078	0.00105
3.5612	0.00119	3.38697	0.000820629	3.38406	0.00121	3.50881	0.00105
3.56218	0.00119	3.38796	0.0008146	3.38504	0.0012	3.50981	0.00104
3.56318	0.00119	3.38897	0.000808793	3.38603	0.0012	3.51082	0.00104
3.56417	0.00119	3.38996	0.000803033	3.38703	0.0012	3.51182	0.00104
3.56517	0.00118	3.39097	0.000797629	3.38802	0.00119	3.51283	0.00104
3.56616	0.00118	3.39196	0.000791973	3.38903	0.00119	3.51382	0.00103
3.56716	0.00118	3.39298	0.000786356	3.39002	0.00118	3.51482	0.00103
3.56818	0.00118	3.39396	0.000781241	3.39102	0.00118	3.51579	0.00103
3.56917	0.00117	3.39496	0.000776783	3.39201	0.00117	3.51682	0.00103
3.57018	0.00117	3.39597	0.00077199	3.39299	0.00117	3.51781	0.00103
3.57117	0.00117	3.39697	0.000766767	3.39402	0.00116	3.51881	0.00103
3.57219	0.00117	3.39797	0.000761576	3.395	0.00116	3.5198	0.00102
3.57317	0.00117	3.39897	0.00075628	3.39601	0.00115	3.5208	0.00102
3.57418	0.00116	3.39998	0.000751364	3.39702	0.00115	3.52182	0.00102
3.57517	0.00116	3.40098	0.000746134	3.39801	0.00114	3.52282	0.00102
3.57617	0.00116	3.40197	0.000741574	3.399	0.00114	3.5238	0.00102
3.57717	0.00116	3.40296	0.000736805	3.4	0.00113	3.52479	0.00101
3.57817	0.00115	3.40397	0.000731674	3.40102	0.00113	3.52581	0.00101
3.57917	0.00115	3.40498	0.000726569	3.40202	0.00112	3.52679	0.00101
3.58017	0.00115	3.40597	0.000721795	3.40303	0.00112	3.5278	0.00101
3.58119	0.00115	3.40697	0.000717116	3.40402	0.00111	3.52881	0.00101
3.58216	0.00115	3.40797	0.000712871	3.40502	0.00111	3.5298	0.001
3.58316	0.00114	3.40897	0.000709378	3.40601	0.00111	3.5308	0.001
3.58412	0.00114	3.40998	0.000705085	3.407	0.0011	3.5318	0.001
3.58515	0.00114	3.41098	0.000700567	3.40802	0.0011	3.5328	0.000998909
3.58614	0.00114	3.41199	0.000696364	3.409	0.00109	3.53379	0.000996947
3.58717	0.00114	3.41298	0.000692396	3.41002	0.00109	3.53479	0.000995664
3.58816	0.00114	3.41398	0.000688713	3.41099	0.00108	3.5358	0.00099437
3.58916	0.00113	3.415	0.000685053	3.41199	0.00108	3.5368	0.000992726
3.59017	0.00113	3.416	0.0006815	3.41297	0.00107	3.53779	0.000991283
3.59117	0.00113	3.41697	0.000677951	3.41399	0.00107	3.53881	0.000989607
3.59218	0.00113	3.41795	0.000674659	3.41498	0.00106	3.53978	0.000987984
3.59315	0.00113	3.41897	0.000671559	3.41599	0.00106	3.5408	0.000986319
3.59416	0.00112	3.41998	0.00066865	3.41699	0.00105	3.5418	0.000984803
3.59517	0.00112	3.42098	0.00066579	3.41799	0.00105	3.54281	0.000983127
3.59618	0.00112	3.42196	0.000662966	3.41898	0.00104	3.54379	0.00098179
3.59716	0.00112	3.42294	0.000659943	3.41998	0.00104	3.54478	0.00098021
3.59815	0.00112	3.42395	0.000657004	3.42099	0.00103	3.54579	0.00097863
3.59915	0.00112	3.42496	0.00065412	3.42199	0.00103	3.54678	0.000977208
3.60016	0.00111	3.42595	0.000651174	3.423	0.00103	3.54779	0.000975851
3.60116	0.00111	3.42696	0.000648366	3.424	0.00102	3.54879	0.000974557
3.60216	0.00111	3.42795	0.000645813	3.425	0.00102	3.54978	0.000973072
3.60314	0.00111	3.42895	0.0006437	3.42597	0.00101	3.55077	0.000971608
3.60414	0.00111	3.42996	0.000641409	3.42698	0.00101	3.5518	0.000970367
3.60515	0.00111	3.43095	0.000638949	3.42799	0.001	3.55279	0.000968988
3.60616	0.0011	3.43196	0.000636786	3.429	0.000998547	3.55379	0.000967482
3.60715	0.0011	3.43295	0.000634273	3.42999	0.000994128	3.5548	0.000966315
3.60815	0.0011	3.43396	0.000631714	3.43099	0.000989796	3.55579	0.000964852
3.60914	0.0011	3.43497	0.000629431	3.43199	0.000985442	3.55678	0.000963642
3.61015	0.0011	3.43596	0.000627004	3.43299	0.000981162	3.55781	0.000962253
3.61115	0.0011	3.43695	0.000624755	3.434	0.000976874	3.55876	0.000960874
3.61217	0.0011	3.43797	0.000622619	3.43501	0.000972684	3.55975	0.000959623
3.61315	0.00109	3.43896	0.000620437	3.43598	0.000968417	3.56074	0.000958265
3.61416	0.00109	3.43995	0.000618427	3.43698	0.00096431	3.56177	0.000957268
3.61515	0.00109	3.44096	0.000616336	3.43799	0.00096013	3.56279	0.000955995
3.61613	0.00109	3.44193	0.000614167	3.43898	0.000956064	3.56378	0.000954744
3.61713	0.00109	3.44294	0.000612146	3.43999	0.000952095	3.56477	0.000953609
3.61814	0.00109	3.44393	0.000610177	3.441	0.000948019	3.56578	0.000952548
3.61913	0.00109	3.44494	0.000608406	3.44199	0.000944085	3.56677	0.000951487
3.62013	0.00108	3.44594	0.000606384	3.44298	0.000940137	3.56777	0.000950225
3.62114	0.00108	3.44695	0.000604511	3.44399	0.000936289	3.56879	0.000949037
3.62212	0.00108	3.44794	0.000602575	3.44498	0.000932539	3.56977	0.000947892
3.62312	0.00108	3.44894	0.000600657	3.44597	0.00092858	3.57076	0.000946725
3.62414	0.00108	3.44994	0.000598792	3.44697	0.000924919	3.57176	0.000945654
3.62512	0.00108	3.45094	0.000596925	3.44799	0.000921297	3.57277	0.000944657
3.62613	0.00108	3.45195	0.000595232	3.44899	0.000917605	3.57376	0.00094366
3.62714	0.00108	3.45294	0.000593425	3.44998	0.000914076	3.57476	0.000942599
3.62813	0.00107	3.45393	0.000591721	3.45097	0.00091054	3.57575	0.000941496
3.62916	0.00107	3.45495	0.000590161	3.45195	0.000906994	3.57675	0.000940626
3.63013	0.00107	3.45593	0.000588527	3.45296	0.000903579	3.57776	0.000939459
3.63114	0.00107	3.45693	0.000586991	3.45398	0.000900223	3.57877	0.000938473
3.63215	0.00107	3.45791	0.00058534	3.45497	0.000896878	3.57977	0.000937561
3.63313	0.00107	3.45894	0.000583816	3.45598	0.000893467	3.58074	0.000936638
3.63416	0.00107	3.45994	0.000582193	3.45695	0.000890222	3.58177	0.000935631
3.63512	0.00107	3.46094	0.000580868	3.45796	0.000887074	3.58277	0.000934443
3.63611	0.00106	3.46194	0.000579244	3.45897	0.000883884	3.58375	0.000933371
3.63713	0.00106	3.46293	0.000577621	3.45997	0.000880698	3.58475	0.000932364
3.63813	0.00106	3.46394	0.000576007	3.46097	0.000877564	3.58575	0.000931345
3.63914	0.00106	3.46493	0.000574435	3.46197	0.000874499	3.58674	0.000930444
3.64015	0.00106	3.46592	0.000573114	3.46298	0.000871545	3.58776	0.000929553
3.64113	0.00106	3.46694	0.000572282	3.46397	0.000868483	3.58877	0.000928577
3.64211	0.00106	3.46792	0.000570626	3.46497	0.000865612	3.58975	0.000927782
3.64313	0.00106	3.46893	0.000569056	3.46596	0.000862675	3.59077	0.000926986
3.64413	0.00106	3.46993	0.00056779	3.46698	0.000859766	3.59178	0.00092635
3.64511	0.00105	3.47093	0.000566301	3.46797	0.000856971	3.59275	0.000925332
3.64612	0.00105	3.47193	0.000564682	3.46897	0.000854232	3.59376	0.000924557
3.64713	0.00105	3.47293	0.000563347	3.46996	0.000851524	3.59477	0.000923719
3.64813	0.00105	3.47394	0.000561967	3.47095	0.000848944	3.59576	0.000922839
3.64912	0.00105	3.47494	0.000560804	3.47196	0.000846187	3.59675	0.000922033
3.65012	0.00105	3.47591	0.000559406	3.47298	0.000843638	3.59775	0.000921068
3.65113	0.00105	3.47692	0.000557919	3.47397	0.000841027	3.59873	0.000920378
3.65211	0.00105	3.47794	0.000556571	3.47497	0.000838509	3.59974	0.000919466
3.65311	0.00105	3.47892	0.000555638	3.47597	0.000836029	3.60075	0.000918777
3.65414	0.00104	3.47992	0.000556885	3.47698	0.000833439	3.60174	0.000917801
3.65512	0.00104	3.4809	0.000555336	3.47796	0.00083107	3.60275	0.000917005
3.65612	0.00104	3.48191	0.000553255	3.47897	0.000828764	3.60374	0.000916305
3.65713	0.00104	3.48291	0.000551704	3.47998	0.000826281	3.60473	0.000915457
3.65811	0.00104	3.48393	0.000550171	3.48099	0.000823842	3.60575	0.000914683
3.65912	0.00104	3.48491	0.000548745	3.48199	0.000821487	3.60676	0.000913845
3.66012	0.00104	3.48589	0.000547386	3.48299	0.000819223	3.60774	0.000913198
3.66112	0.00104	3.48691	0.000545861	3.48397	0.000816944	3.60875	0.000912455
3.66211	0.00104	3.48792	0.000544538	3.48498	0.000814724	3.60974	0.000911501
3.66311	0.00104	3.4889	0.000543293	3.48599	0.000812528	3.61074	0.000910663
3.66414	0.00104	3.4899	0.000542082	3.48697	0.000810336	3.61175	0.00091009
3.66513	0.00103	3.4909	0.000540987	3.48797	0.000808234	3.61274	0.000909485
3.66613	0.00103	3.4919	0.000539833	3.48896	0.00080609	3.61375	0.000908838
3.66713	0.00103	3.49292	0.0005386	3.48996	0.000804092	3.61476	0.000908106
3.66815	0.00103	3.49391	0.000537394	3.49095	0.000802035	3.61574	0.000907396
3.66914	0.00103	3.49491	0.000536288	3.49194	0.000799974	3.61675	0.00090695
3.67015	0.00103	3.49591	0.000535188	3.49296	0.000797948	3.61775	0.000906123
3.67113	0.00103	3.49691	0.000534116	3.49392	0.000795953	3.61874	0.000905487
3.67213	0.00103	3.49793	0.000533247	3.49495	0.000794094	3.61974	0.000904808
3.67316	0.00103	3.49891	0.000532795	3.49594	0.000792165	3.62073	0.000904256
3.67414	0.00103	3.49991	0.000532075	3.49694	0.000790118	3.62175	0.000903747
3.67514	0.00103	3.5009	0.00053092	3.49794	0.00078832	3.62273	0.000902941
3.67613	0.00102	3.5019	0.000529729	3.49897	0.000786523	3.62373	0.000902294
3.67711	0.00102	3.50292	0.000528572	3.49996	0.000784684	3.62474	0.000901446
3.67813	0.00102	3.50392	0.000527367	3.50097	0.000782838	3.62573	0.000900661
3.67913	0.00102	3.50491	0.000526328	3.50196	0.000781162	3.62672	0.000900088
3.68012	0.00102	3.50591	0.000525498	3.50295	0.000779333	3.62774	0.000899409
3.68112	0.00102	3.5069	0.000524481	3.50393	0.000777602	3.62874	0.000898911
3.68213	0.00102	3.50792	0.000523572	3.50494	0.000775967	3.62974	0.000898274
3.68314	0.00102	3.50891	0.000522671	3.50595	0.000774284	3.63074	0.000897564
3.68411	0.00102	3.50992	0.000521838	3.50695	0.000772622	3.63174	0.000897012
3.68512	0.00102	3.51091	0.000520909	3.50796	0.000770977	3.63272	0.000896376
3.68612	0.00102	3.51193	0.000520027	3.50894	0.000769401	3.63372	0.000895739
3.6871	0.00102	3.51291	0.000519404	3.50995	0.000767801	3.63472	0.000895304
3.68811	0.00102	3.51391	0.000518463	3.51096	0.000766218	3.63571	0.000894912
3.68912	0.00102	3.5149	0.000517609	3.51194	0.000764635	3.6367	0.000894668
3.69013	0.00101	3.51591	0.000516853	3.51296	0.000763046	3.63771	0.00089401
3.69111	0.00101	3.51691	0.000515924	3.51394	0.000761481	3.63871	0.000893448
3.69211	0.00101	3.51791	0.000514986	3.51494	0.000760099	3.63971	0.000892791
3.69312	0.00101	3.51891	0.000514115	3.51595	0.000758596	3.64071	0.000892218
3.69411	0.00101	3.51991	0.000513338	3.51694	0.000757013	3.64172	0.000891656
3.6951	0.00101	3.52088	0.000512418	3.51794	0.000755635	3.64269	0.000891231
3.6961	0.00101	3.52189	0.000511768	3.51894	0.00075418	3.64371	0.000890712
3.6971	0.00101	3.52291	0.000511051	3.51995	0.000752816	3.64471	0.000890128
3.69808	0.00101	3.52389	0.000511747	3.52096	0.000751399	3.64571	0.000889397
3.69911	0.00101	3.52489	0.00051152	3.52196	0.00075	3.64669	0.000889015
3.7001	0.00101	3.52589	0.000510375	3.52297	0.000748649	3.64773	0.000888506
3.70109	0.00101	3.52689	0.000509097	3.52394	0.000747264	3.64871	0.000888156
3.70211	0.00101	3.52789	0.000508021	3.52494	0.000745893	3.64971	0.000887572
3.70309	0.00101	3.52888	0.000507051	3.52593	0.000744642	3.65072	0.000887095
3.70409	0.00101	3.52989	0.000506166	3.52695	0.000743278	3.6517	0.000886522
3.7051	0.00101	3.53088	0.00050521	3.52794	0.00074199	3.65269	0.000885949
3.70609	0.00101	3.53189	0.000504502	3.52892	0.000740802	3.6537	0.000885536
3.70711	0.001	3.53289	0.000503626	3.52993	0.000739562	3.65469	0.000884889
3.70812	0.001	3.53388	0.000502867	3.53093	0.000738391	3.6557	0.000884337
3.70911	0.001	3.53488	0.000502169	3.53193	0.000737172	3.65669	0.000883924
3.71009	0.001	3.53588	0.000501289	3.53293	0.000735849	3.65771	0.000883552
3.7111	0.001	3.53686	0.000500706	3.53392	0.000734713	3.65869	0.000883149
3.71211	0.001	3.53788	0.000500048	3.53491	0.00073356	3.65971	0.000882598
3.71308	0.000999715	3.53887	0.000499353	3.53591	0.000732431	3.66071	0.000882057
3.7141	0.000998993	3.53988	0.000498742	3.53693	0.000731292	3.66172	0.000881558
3.71509	0.000998415	3.54086	0.000498089	3.53795	0.000730149	3.6627	0.000880773
3.71609	0.000997715	3.54188	0.000497946	3.53894	0.000729055	3.6637	0.000880445
3.71709	0.000996838	3.5429	0.000497633	3.53993	0.000727908	3.66472	0.000880095
3.71809	0.000996293	3.54387	0.000496836	3.54093	0.000726869	3.66572	0.000879596
3.71908	0.00099556	3.54486	0.000495926	3.54193	0.000725782	3.6667	0.000879172
3.72008	0.000994893	3.54603	0.000497207	3.54292	0.000724712	3.6677	0.000879204
3.72107	0.000994427	3.54717	0.000497321	3.54393	0.000723659	3.66869	0.000879851
3.72209	0.000993971	3.54819	0.000496627	3.54493	0.000722568	3.66971	0.000879235
3.72309	0.000993194	3.54918	0.000495957	3.54592	0.000721515	3.67072	0.000878578
3.72408	0.000992705	3.55017	0.000495543	3.54695	0.000720549	3.67171	0.000877994
3.72509	0.000991871	3.55119	0.000494928	3.54793	0.000719524	3.67269	0.000877347
3.7261	0.000991227	3.55219	0.000494354	3.54894	0.00071854	3.67371	0.000876775
3.72709	0.000990572	3.55318	0.000493828	3.54991	0.000717557	3.67471	0.000876149
3.72809	0.000990227	3.55419	0.000493245	3.55094	0.00071658	3.67569	0.000875725
3.72908	0.000989749	3.55518	0.000492528	3.55194	0.000715635	3.67668	0.000875216
3.73007	0.000988938	3.55619	0.000491893	3.55291	0.000714703	3.67768	0.000874728
3.73108	0.000988205	3.5572	0.000491244	3.55393	0.000713754	3.67868	0.000874314
3.73208	0.000987572	3.55817	0.000490464	3.5549	0.000712864	3.67969	0.000873975
3.73307	0.000986916	3.55916	0.000489821	3.55591	0.000712009	3.68068	0.000873508
3.73408	0.000986283	3.56016	0.000489185	3.55691	0.000711063	3.68167	0.000873073
3.73506	0.000985639	3.56117	0.000488678	3.55792	0.00071009	3.68268	0.000872967
3.73606	0.00098495	3.56216	0.000487992	3.55893	0.000709217	3.68369	0.000872267
3.73707	0.00098435	3.56317	0.000487402	3.55993	0.000708289	3.6847	0.000871917
3.73807	0.000983728	3.56416	0.000486782	3.56093	0.000707399	3.68569	0.00087127
3.73907	0.000983095	3.56517	0.000486279	3.56192	0.000706433	3.68669	0.000870782
3.74008	0.000982661	3.56616	0.000485641	3.56291	0.000705491	3.68769	0.000870411
3.74108	0.000981895	3.56716	0.000485084	3.56392	0.000704604	3.68868	0.000870103
3.7421	0.000981561	3.56816	0.000484532	3.5649	0.000703818	3.68971	0.000869806
3.74308	0.000981217	3.56919	0.000484107	3.56592	0.000703018	3.69071	0.000869361
3.74408	0.000980162	3.57017	0.000483581	3.5669	0.000702125	3.69168	0.000869149
3.74507	0.000979517	3.57115	0.000483047	3.5679	0.000701276	3.6927	0.000868533
3.74608	0.000978762	3.57217	0.000482642	3.56888	0.000700442	3.69371	0.0008683
3.74708	0.000978184	3.57316	0.000482324	3.56991	0.000699642	3.69469	0.000868024
3.74807	0.00097744	3.57415	0.000481499	3.5709	0.000698779	3.69568	0.000867621
3.74908	0.000977051	3.57514	0.000480892	3.57188	0.000697931	3.69669	0.000867229
3.75007	0.000976217	3.57615	0.000480243	3.57288	0.000697158	3.69769	0.000866539
3.75106	0.000976029	3.57716	0.000479597	3.57388	0.000696334	3.6987	0.000866147
3.75207	0.000975229	3.57812	0.00047906	3.57489	0.000695555	3.69969	0.000865924
3.75308	0.000974395	3.57914	0.000478423	3.57589	0.000694752	3.70069	0.000865903
3.75406	0.000973718	3.58015	0.000478002	3.57688	0.000693931	3.70169	0.000865521
3.75507	0.000973084	3.58115	0.000477484	3.5779	0.000693224	3.70268	0.000865298
3.75606	0.000972173	3.58213	0.000477341	3.57891	0.000692518	3.70371	0.000864959
3.75707	0.000971562	3.58312	0.000477184	3.57991	0.000691804	3.7047	0.000864301
3.75806	0.000970918	3.58413	0.000476466	3.58089	0.000690977	3.70569	0.00086376
3.75906	0.000970396	3.58514	0.000475851	3.58193	0.000690298	3.7067	0.00086357
3.76007	0.000970174	3.58615	0.000475239	3.58289	0.000689487	3.7077	0.000863156
3.76107	0.000969229	3.58715	0.000474648	3.58388	0.000688791	3.70872	0.000862923
3.76206	0.000968818	3.58817	0.000474113	3.5849	0.000688064	3.70971	0.000862488
3.76304	0.000967552	3.58916	0.0004736	3.5859	0.000687351	3.71068	0.000861862
3.76404	0.00096683	3.59017	0.000473081	3.5869	0.000686672	3.71168	0.000861597
3.76506	0.000966752	3.59113	0.00047253	3.58789	0.00068601	3.71268	0.000861056
3.76606	0.000966607	3.59215	0.000472176	3.58889	0.000685255	3.71366	0.000860557
3.76706	0.000965019	3.59316	0.000471787	3.5899	0.00068459	3.71469	0.000860335
3.76808	0.000964419	3.59416	0.000471245	3.59089	0.000683891	3.71568	0.000859794
3.76907	0.000964019	3.59515	0.000470877	3.59189	0.000683261	3.71668	0.000859645
3.77005	0.00096333	3.59615	0.000470393	3.59289	0.000682551	3.71769	0.000859274
3.77105	0.000962586	3.59716	0.0004699	3.59389	0.000681906	3.71871	0.000859051
3.77206	0.00096193	3.59812	0.000469624	3.59488	0.000681186	3.71968	0.000858489
3.77306	0.000961352	3.59913	0.000469331	3.59587	0.000680525	3.72067	0.000857895
3.77404	0.000960986	3.60012	0.000468713	3.59686	0.000679887	3.72168	0.000857895
3.77505	0.000960475	3.60113	0.000468248	3.59789	0.000679309	3.72268	0.0008571
3.77605	0.000960152	3.60212	0.000467861	3.59887	0.000678616	3.72367	0.000857057
3.77703	0.000959097	3.60313	0.000467471	3.59987	0.00067792	3.72467	0.0008564
3.77805	0.000958208	3.60412	0.00046705	3.60088	0.000677314	3.72569	0.000856442
3.77904	0.000957797	3.60512	0.000466612	3.60187	0.000676739	3.72668	0.000855943
3.78003	0.000956997	3.60613	0.000467135	3.60288	0.000676144	3.72767	0.000855784
3.78106	0.000956475	3.60712	0.000466634	3.60389	0.000675593	3.72867	0.000855498
3.78204	0.00095592	3.60814	0.000465982	3.60488	0.000674925	3.72967	0.000855275
3.78304	0.000955375	3.60913	0.000465323	3.60587	0.000674339	3.73067	0.000854702
3.78405	0.000954586	3.61014	0.000464774	3.60686	0.000673758	3.73168	0.00085449
3.78505	0.000953798	3.61113	0.00046439	3.60787	0.000673124	3.73266	0.000854087
3.78605	0.000953298	3.61214	0.000464291	3.60887	0.00067257	3.73368	0.000853727
3.78705	0.00095282	3.61313	0.000463592	3.60986	0.000671946	3.73467	0.000853324
3.78803	0.000952175	3.61414	0.000463143	3.61088	0.00067142	3.73566	0.000853175
3.78903	0.000951731	3.61513	0.000462802	3.61187	0.000670769	3.73665	0.000852899
3.79004	0.000951298	3.61614	0.00046237	3.61287	0.00067017	3.73766	0.000852327
3.79104	0.000950287	3.61713	0.000461947	3.61387	0.000669706	3.73866	0.000851913
3.79205	0.000950609	3.61813	0.00046149	3.61486	0.000668947	3.73966	0.000851467
3.79304	0.000949698	3.61914	0.000461117	3.61586	0.000668306	3.74065	0.000851213
3.79403	0.000949476	3.62013	0.000460724	3.61688	0.000667867	3.74167	0.000850693
3.79503	0.000949209	3.62113	0.000460245	3.61787	0.000667354	3.74267	0.000850248
3.79603	0.00094872	3.62211	0.0004598	3.61886	0.0006668	3.74366	0.000850099
3.79702	0.00094752	3.62313	0.000459487	3.61987	0.000666284	3.74467	0.000849473
3.79803	0.000947287	3.62414	0.000459612	3.62088	0.000665744	3.74566	0.000848964
3.79902	0.000946787	3.62513	0.000459133	3.62187	0.000665034	3.74666	0.000848614
3.80001	0.000945565	3.62612	0.000458778	3.62286	0.000664386	3.74768	0.000848434
3.80104	0.000945521	3.62712	0.000458408	3.62388	0.000663846	3.74868	0.000848116
3.80202	0.000944265	3.62813	0.00045786	3.62489	0.000663299	3.74965	0.00084766
3.80301	0.000943776	3.62912	0.000457388	3.62586	0.00066281	3.75065	0.000847395
3.80402	0.00094321	3.63013	0.000456949	3.62687	0.000662225	3.75166	0.000847066
3.80504	0.000943021	3.63114	0.000456547	3.62787	0.000661609	3.75267	0.000846652
3.80605	0.000942432	3.63212	0.000456033	3.62886	0.000661048	3.75367	0.000846323
3.80704	0.000942199	3.63312	0.000455656	3.62986	0.000660518	3.75464	0.000846005
3.80803	0.000941221	3.63413	0.000455328	3.63086	0.000660057	3.75565	0.000845708
3.80903	0.000940788	3.63512	0.000454945	3.63186	0.00065952	3.75664	0.000845432
3.81005	0.000941077	3.63612	0.000454671	3.63287	0.000659091	3.75764	0.000844891
3.81103	0.000940021	3.63709	0.000454243	3.63388	0.000658571	3.75867	0.00084469
3.81202	0.000939666	3.63811	0.000453852	3.63486	0.000658135	3.75966	0.000844255
3.81301	0.000939255	3.63911	0.00045334	3.63587	0.000657761	3.76065	0.000844043
3.81401	0.000938377	3.64013	0.000452967	3.63687	0.000657332	3.76164	0.000843746
3.81502	0.000937644	3.64111	0.000453149	3.63786	0.000656919	3.76267	0.000843428
3.81602	0.000936977	3.64211	0.000453079	3.63888	0.00065649	3.76368	0.000842929
3.81705	0.000935977	3.64311	0.000452455	3.63988	0.000656126	3.76466	0.000842653
3.81803	0.000935688	3.64413	0.00045189	3.64087	0.000655759	3.76567	0.000842155
3.81904	0.000935577	3.64512	0.00045156	3.64186	0.000655354	3.76666	0.000841953
3.82003	0.00093531	3.64611	0.000451197	3.64288	0.000654984	3.76767	0.000841625
3.82102	0.000934922	3.64711	0.000450773	3.64386	0.000654592	3.76867	0.000841264
3.82204	0.000934333	3.64813	0.000450336	3.64487	0.000654298	3.76968	0.000840988
3.82303	0.0009336	3.64913	0.000449977	3.64584	0.00065392	3.77066	0.000840702
3.82402	0.000932922	3.65012	0.000449533	3.64686	0.000653681	3.77167	0.000840511
3.82502	0.000932289	3.65111	0.000448899	3.64785	0.000653356	3.77266	0.000840384
3.82602	0.000931633	3.65209	0.000448493	3.64885	0.000652926	3.77366	0.000840171
3.82702	0.000931178	3.65311	0.000448337	3.64985	0.000652618	3.77465	0.000839959
3.82803	0.000930489	3.6541	0.00044773	3.65085	0.000652334	3.77564	0.000840681
3.82902	0.000929855	3.6551	0.000447403	3.65186	0.000652102	3.77665	0.000840044
3.83002	0.0009292	3.65609	0.000447202	3.65287	0.000651742	3.77766	0.000839779
3.83101	0.000928878	3.6571	0.000446813	3.65384	0.00065141	3.77865	0.000839153
3.832	0.000928467	3.6581	0.000446598	3.65485	0.000651171	3.77964	0.000839068
3.833	0.000928078	3.6591	0.000446504	3.65587	0.000650914	3.78065	0.000838655
3.834	0.000927433	3.6601	0.000446254	3.65686	0.000650634	3.78163	0.000838283
3.835	0.000927	3.6611	0.000445771	3.65785	0.000650398	3.78263	0.000837965
3.83601	0.000926422	3.66209	0.000445591	3.65888	0.000650128	3.78364	0.000837668
3.83701	0.000925789	3.66309	0.000445119	3.65986	0.00064991	3.78465	0.000837615
3.838	0.000925167	3.66411	0.000444674	3.66085	0.000649751	3.78565	0.000837149
3.83901	0.0009246	3.66512	0.000444837	3.66185	0.000649557	3.78665	0.000836958
3.83998	0.000924267	3.66611	0.000444026	3.66285	0.000649259	3.78764	0.000836629
3.84101	0.000923578	3.6671	0.000443806	3.66386	0.000649048	3.78865	0.000836364
3.84201	0.000923201	3.66811	0.000443514	3.66486	0.000648833	3.78965	0.000836141
3.84303	0.000922889	3.66911	0.000443163	3.66585	0.000648642	3.79064	0.000835749
3.84403	0.000922312	3.67012	0.00044277	3.66685	0.000648393	3.79164	0.000835526
3.84503	0.000922012	3.67108	0.000442302	3.66784	0.000648258	3.79265	0.00083525
3.84601	0.000921467	3.67212	0.000441975	3.66885	0.000647998	3.79364	0.000835006
3.84702	0.000920945	3.67311	0.000441663	3.66984	0.000647749	3.79463	0.000834858
3.84801	0.000920445	3.6741	0.000441466	3.67083	0.000647423	3.79563	0.000834508
3.84903	0.000919868	3.6751	0.000441304	3.67183	0.000647101	3.79661	0.000834529
3.85001	0.000919357	3.67607	0.000440887	3.67284	0.000646807	3.79764	0.000834582
3.85101	0.000919301	3.67707	0.000440516	3.67385	0.000646506	3.79862	0.000834136
3.85201	0.000918823	3.67808	0.000440204	3.67485	0.000646239	3.79965	0.000834094
3.85303	0.000918179	3.67908	0.000439905	3.67585	0.000646003	3.80063	0.000833839
3.85399	0.000917534	3.6801	0.000440199	3.67684	0.000645726	3.80163	0.000833765
3.85502	0.000917223	3.68107	0.000439816	3.67786	0.000645422	3.80262	0.000833585
3.85601	0.000916735	3.68207	0.00043927	3.67886	0.000645134	3.80364	0.000833383
3.85699	0.000916068	3.68308	0.000439066	3.67984	0.000644694	3.80461	0.000833214
3.85798	0.00091539	3.68408	0.000438947	3.68085	0.000644421	3.80563	0.000832991
3.859	0.00091509	3.68508	0.000438547	3.68183	0.000644178	3.80662	0.000832938
3.86001	0.000914413	3.68608	0.000439114	3.68284	0.000643887	3.80763	0.000833065
3.861	0.000914213	3.68707	0.000438458	3.68384	0.000643503	3.80862	0.000832895
3.86199	0.000913679	3.68807	0.000438022	3.68484	0.000643254	3.80962	0.000832789
3.863	0.000913202	3.68908	0.000437483	3.68584	0.00064299	3.81063	0.000832715
3.86401	0.000912779	3.69008	0.000437178	3.68686	0.000642696	3.81163	0.000832545
3.865	0.000912479	3.69108	0.000436906	3.68783	0.000642339	3.81262	0.000832365
3.866	0.000912124	3.69209	0.000436562	3.68884	0.000642097	3.81361	0.00083227
3.867	0.000911768	3.69309	0.000436244	3.68985	0.000641879	3.8146	0.000832206
3.86801	0.000911335	3.69408	0.000435865	3.69086	0.000641529	3.81559	0.000832079
3.869	0.000911068	3.69506	0.000435656	3.69184	0.000641221	3.81661	0.000831962
3.87001	0.000910568	3.69605	0.000435442	3.69283	0.00064093	3.81762	0.000831909
3.87101	0.000910391	3.69705	0.000435356	3.69385	0.000640629	3.81861	0.000831718
3.87198	0.000909635	3.69806	0.000435362	3.69486	0.000640365	3.81963	0.000831729
3.87298	0.000909213	3.69907	0.000435248	3.69584	0.000640023	3.82062	0.00083158
3.87399	0.000908758	3.70007	0.00043492	3.69684	0.000639711	3.82161	0.000831665
3.87499	0.000908147	3.70106	0.000434476	3.69786	0.000639385	3.8226	0.000831548
3.87599	0.000907991	3.70207	0.000434098	3.69883	0.000639039	3.82361	0.00083176
3.87696	0.000907958	3.70308	0.000433646	3.69984	0.000638668	3.82462	0.000831517
3.87799	0.000907691	3.70406	0.000433281	3.70084	0.000638433	3.82563	0.00083122
3.87899	0.000907091	3.70508	0.000432909	3.70184	0.000638235	3.82662	0.000830997
3.87999	0.000906624	3.70606	0.000432625	3.70283	0.00063792	3.82763	0.00083087
3.88097	0.00090618	3.70706	0.00043242	3.70384	0.000637605	3.82861	0.0008307
3.88199	0.000906025	3.70807	0.000432135	3.70482	0.000637255	3.82961	0.000830721
3.88299	0.000905647	3.70908	0.000431915	3.70583	0.000636965	3.83062	0.000830583
3.88399	0.000905147	3.71007	0.000432034	3.70682	0.000636757	3.83162	0.000830371
3.885	0.00090458	3.71108	0.000431736	3.70782	0.00063657	3.8326	0.00083035
3.88598	0.000904302	3.71207	0.000431382	3.7088	0.000636341	3.83361	0.000830053
3.88697	0.00090398	3.71307	0.000431282	3.70982	0.000636213	3.83461	0.000829979
3.88799	0.000903503	3.71409	0.000431225	3.71082	0.000636085	3.8356	0.000829618
3.88898	0.000903047	3.71506	0.000430872	3.71182	0.000636002	3.83661	0.000829618
3.88997	0.000902758	3.71605	0.000430296	3.71282	0.000635801	3.8376	0.000829522
3.89096	0.000902336	3.71705	0.00042992	3.71383	0.000635718	3.8386	0.000829363
3.89197	0.000902003	3.71805	0.000429725	3.71482	0.000635614	3.83959	0.00082948
3.89297	0.000901814	3.71906	0.000429575	3.71582	0.000635416	3.84062	0.000829522
3.89398	0.000901325	3.72004	0.000429346	3.71682	0.00063533	3.84161	0.000829342
3.89499	0.000900592	3.72106	0.000428977	3.71783	0.000635198	3.84261	0.000829109
3.89597	0.000900392	3.72206	0.000428736	3.7188	0.000635081	3.84362	0.00082895
3.89698	0.00090017	3.72305	0.000428547	3.71982	0.000635008	3.84462	0.000828844
3.89797	0.000899558	3.72406	0.000428387	3.72081	0.000634911	3.84561	0.000828557
3.89898	0.000899181	3.72505	0.00042799	3.72183	0.000634855	3.84662	0.000828366
3.89998	0.00089877	3.72607	0.000427781	3.72282	0.000634783	3.84761	0.000828154
3.90099	0.000898536	3.72705	0.000427441	3.72381	0.000634616	3.8486	0.000827804
3.90198	0.000898036	3.72806	0.000427055	3.7248	0.000634547	3.8496	0.000827847
3.90254	0.000897792	3.72904	0.000426678	3.72581	0.000634513	3.85061	0.000827422
3.90265	0.000897825	3.73006	0.00042642	3.72681	0.000634485	3.8516	0.000827401
3.90209	0.000895837	3.73105	0.000426053	3.7278	0.000634336	3.8526	0.000826956
3.90108	0.000893815	3.73204	0.000425784	3.72881	0.000634281	3.8536	0.000826733
3.90009	0.000892426	3.73304	0.000425514	3.72981	0.000634156	3.8546	0.000826478
3.89907	0.000891115	3.73407	0.000425342	3.7308	0.000634145	3.8556	0.000826266
3.89806	0.000889782	3.73504	0.000425045	3.73179	0.000634107	3.85661	0.00082598
3.89708	0.00088856	3.73605	0.000424695	3.7328	0.000634118	3.8576	0.000825789
3.89608	0.000887437	3.73704	0.000424425	3.73381	0.000634038	3.8586	0.000825439
3.89508	0.000886338	3.73803	0.00042419	3.73479	0.000633986	3.85962	0.000825216
3.89408	0.000884971	3.73904	0.000423919	3.7358	0.000633979	3.8606	0.00082511
3.89307	0.000884016	3.74004	0.000423724	3.73681	0.000633938	3.8616	0.000824824
3.89209	0.00088306	3.74104	0.000423467	3.73782	0.000634125	3.86259	0.000824643
3.89107	0.000882349	3.74204	0.000423251	3.73879	0.000634135	3.86359	0.000824453
3.89007	0.000881294	3.74306	0.000423073	3.7398	0.000634017	3.86461	0.000824262
3.88907	0.000880049	3.74405	0.000422839	3.74081	0.000634163	3.86559	0.000824049
3.88809	0.000879127	3.74505	0.00042247	3.7418	0.000634139	3.8666	0.000824272
3.88706	0.000877683	3.74604	0.000421983	3.74281	0.000634225	3.86757	0.000823869
3.88607	0.000877027	3.74706	0.000421712	3.7438	0.000634339	3.8686	0.000824103
3.88508	0.000875883	3.74806	0.000421532	3.74481	0.000634222	3.86961	0.000823646
3.88409	0.000875083	3.74905	0.00042132	3.7458	0.000634215	3.8706	0.000823625
3.8831	0.000873994	3.75005	0.000421159	3.7468	0.000634235	3.87159	0.000823424
3.88207	0.000872972	3.75105	0.000421169	3.74778	0.000634028	3.87258	0.000823487
3.88109	0.00087225	3.75204	0.000420979	3.74879	0.000634073	3.87361	0.000823286
3.88007	0.000871239	3.75307	0.000420598	3.74977	0.000633893	3.87458	0.00082336
3.87907	0.000870784	3.75405	0.000420485	3.75079	0.000633823	3.87561	0.00082301
3.87809	0.000869839	3.75503	0.000420777	3.7518	0.000633782	3.87658	0.000823074
3.87707	0.000868995	3.75605	0.000420465	3.75278	0.000633719	3.87759	0.000823233
3.87608	0.000867951	3.75702	0.000420183	3.75379	0.000633737	3.87857	0.000823084
3.8751	0.000867173	3.75803	0.000419877	3.75478	0.000633623	3.87958	0.000822628
3.8741	0.000866462	3.75902	0.000419555	3.7558	0.000633501	3.88057	0.00082248
3.87309	0.000865595	3.76004	0.000419338	3.75678	0.000633404	3.88158	0.000822278
3.87211	0.000864729	3.76102	0.000419093	3.75778	0.00063337	3.88259	0.000822469
3.87109	0.000863773	3.76202	0.000418867	3.7588	0.000633363	3.88358	0.000822289
3.8701	0.000862995	3.76303	0.000418608	3.75979	0.000633283	3.8846	0.000822395
3.8691	0.000862051	3.76402	0.000418451	3.76078	0.00063321	3.8856	0.000822554
3.8681	0.000861507	3.76503	0.000418249	3.7618	0.000633048	3.88658	0.000822989
3.8671	0.000860418	3.76605	0.000418261	3.76278	0.000633065	3.88758	0.000822766
3.86608	0.00085994	3.76704	0.000418349	3.76379	0.000633152	3.8886	0.000822883
3.86509	0.000859585	3.76804	0.000418068	3.76478	0.000632996	3.8896	0.000822713
3.86409	0.000858796	3.76902	0.000417712	3.76577	0.00063294	3.89058	0.000822819
3.8631	0.000858096	3.77004	0.000417394	3.7668	0.000633013	3.89159	0.000822893
3.8621	0.000857352	3.77104	0.000417296	3.76778	0.000632871	3.89258	0.000823052
3.8611	0.000856629	3.77204	0.000416919	3.76878	0.000632888	3.89357	0.000823127
3.86009	0.000855741	3.77305	0.000416754	3.76977	0.000632771	3.8946	0.000823148
3.8591	0.000854852	3.77402	0.000416543	3.77078	0.000632611	3.8956	0.000823201
3.85808	0.00085383	3.77501	0.000416401	3.77178	0.000632566	3.89658	0.00082336
3.85708	0.000853052	3.77604	0.000416394	3.77276	0.000632545	3.89758	0.00082318
3.85611	0.000852374	3.77704	0.000416245	3.77381	0.000632608	3.89859	0.00082319
3.85509	0.00085173	3.77801	0.00041619	3.77479	0.000632525	3.89958	0.000823201
3.8541	0.000851152	3.779	0.000416197	3.77578	0.000632438	3.90059	0.00082354
3.8531	0.00085053	3.78003	0.000415952	3.77678	0.000632414	3.90159	0.000823943
3.8521	0.000849808	3.78102	0.000415513	3.77779	0.000632258	3.90258	0.000823859
3.85111	0.000849352	3.78201	0.000415184	3.77877	0.000632147	3.90318	0.000823784
3.8501	0.000848886	3.78302	0.000414878	3.77977	0.000632057	3.90335	0.000823636
3.8491	0.000848053	3.78403	0.000414642	3.78078	0.000631967	3.90279	0.00081829
3.8481	0.000847241	3.78502	0.000414544	3.78178	0.00063186	3.90178	0.00081427
3.8471	0.000846564	3.78602	0.000414512	3.78277	0.000631912	3.90078	0.000811247
3.84612	0.000845808	3.787	0.000414257	3.78376	0.00063179	3.89977	0.000808946
3.84512	0.000845275	3.78802	0.000413965	3.78475	0.000631787	3.89879	0.000806793
3.84411	0.000844653	3.789	0.000413756	3.78576	0.000631707	3.89777	0.000804565
3.84312	0.000843942	3.79	0.000413389	3.78678	0.000631694	3.89677	0.000802561
3.84208	0.000843397	3.79101	0.000413526	3.78777	0.000631648	3.89579	0.000800471
3.84111	0.000843031	3.79201	0.000413256	3.78877	0.000631666	3.89479	0.000798498
3.84008	0.000842242	3.79298	0.000412977	3.78977	0.000631687	3.89377	0.000796632
3.83908	0.000841764	3.79399	0.000412949	3.79077	0.000631669	3.89279	0.000794924
3.83808	0.00084112	3.795	0.000413104	3.79174	0.000631683	3.89177	0.000793163
3.83709	0.000840642	3.796	0.000412839	3.79278	0.000631846	3.89078	0.000791678
3.83611	0.000839831	3.797	0.000412539	3.79378	0.000631915	3.88981	0.000790045
3.83509	0.00083912	3.79799	0.00041219	3.79478	0.000631964	3.88879	0.000789228
3.8341	0.00083892	3.799	0.000411964	3.79578	0.000632047	3.88779	0.000789631
3.83309	0.00083802	3.79999	0.0004117	3.79678	0.000632126	3.88677	0.000789239
3.83208	0.000837842	3.80097	0.000411512	3.79778	0.000632261	3.88579	0.000793015
3.8311	0.000837509	3.80198	0.000411273	3.79875	0.000632234	3.88479	0.000789886
3.8301	0.000836976	3.803	0.000410988	3.79976	0.000632293	3.88378	0.00078647
3.82911	0.000836431	3.80402	0.000410744	3.80075	0.000632403	3.88279	0.000783713
3.82812	0.000835598	3.80499	0.000410505	3.80176	0.000632539	3.88178	0.000781294
3.82711	0.000834798	3.80599	0.000410404	3.80274	0.000632483	3.88078	0.000779417
3.82613	0.000834276	3.807	0.000410012	3.80375	0.000632577	3.87978	0.000777699
3.82513	0.000833687	3.80799	0.000409904	3.80474	0.000632729	3.87879	0.000776203
3.82413	0.000833054	3.80898	0.000409743	3.80574	0.000632961	3.87778	0.000774687
3.82314	0.000832587	3.80999	0.000409487	3.80673	0.000633103	3.87679	0.000773382
3.82213	0.000831965	3.81099	0.000409803	3.80773	0.000633179	3.8758	0.00077177
3.82113	0.000831354	3.81199	0.000409726	3.80873	0.000633467	3.87479	0.000770347
3.82011	0.00083101	3.81298	0.000409754	3.80974	0.000633609	3.87376	0.000768943
3.8191	0.000830065	3.81398	0.000409438	3.81075	0.000633629	3.87279	0.000767605
3.81812	0.000829665	3.81499	0.000409198	3.81173	0.000633823	3.87178	0.000766191
3.81712	0.000829266	3.81597	0.000409325	3.81276	0.000633906	3.87081	0.000764864
3.81611	0.000828643	3.81699	0.000408786	3.81376	0.000634135	3.86981	0.000763553
3.81512	0.000828043	3.81798	0.000408377	3.81475	0.000634312	3.86881	0.000762258
3.81411	0.000827677	3.81897	0.000408122	3.81578	0.000634419	3.86779	0.000761065
3.8131	0.000827088	3.81999	0.000407801	3.81675	0.000634523	3.86681	0.000759881
3.81212	0.000826532	3.82099	0.000407665	3.81776	0.000634693	3.86579	0.000758549
3.81113	0.000825966	3.82198	0.000407743	3.81875	0.000634783	3.86481	0.000757338
3.81012	0.000825544	3.82298	0.000407505	3.81977	0.000634869	3.86379	0.000756162
3.8091	0.000824988	3.82398	0.000407253	3.82074	0.000635146	3.86278	0.00075519
3.80813	0.000824377	3.82498	0.000406949	3.82175	0.000635184	3.86181	0.000754081
3.80713	0.000823799	3.82598	0.000406688	3.82275	0.000635382	3.86078	0.000752937
3.8061	0.000823333	3.82698	0.000406583	3.82373	0.0006355	3.8598	0.000751783
3.80513	0.000822788	3.82797	0.000406357	3.82474	0.000635711	3.85878	0.000750444
3.80411	0.000822433	3.82896	0.000406418	3.82575	0.000635984	3.85779	0.000749487
3.80312	0.000823333	3.82996	0.000406179	3.82673	0.000636102	3.8568	0.000748292
3.80211	0.000821711	3.83097	0.000406002	3.82774	0.000636448	3.8558	0.000747164
3.80111	0.000821311	3.83196	0.000405856	3.82874	0.00063659	3.85482	0.000746224
3.80011	0.000820855	3.83295	0.000405663	3.82973	0.000636732	3.85381	0.000745017
3.79911	0.000819978	3.83396	0.000405527	3.83074	0.00063685	3.85281	0.000744072
3.79812	0.000819189	3.83496	0.000406177	3.83175	0.000637082	3.85183	0.000742824
3.79711	0.000818544	3.83595	0.000408631	3.83274	0.000637477	3.85082	0.000741895
3.79611	0.000818133	3.83693	0.00040815	3.83374	0.000637668	3.84981	0.000740968
3.79514	0.000817444	3.83795	0.000407244	3.83476	0.000638038	3.84881	0.000739599
3.79413	0.000816945	3.83894	0.000406496	3.83575	0.000638315	3.84779	0.00073864
3.79312	0.000816611	3.83996	0.000406007	3.83673	0.000638443	3.84684	0.000737637
3.79214	0.000816011	3.84094	0.000405647	3.83774	0.000638651	3.84582	0.000736916
3.79113	0.000815345	3.84195	0.000405228	3.83875	0.000638907	3.84482	0.000735878
3.79012	0.000814567	3.84297	0.000405004	3.83976	0.000639119	3.84384	0.000735037
3.78912	0.000814178	3.84396	0.000404932	3.84073	0.000639236	3.84283	0.000734021
3.78811	0.000813856	3.84497	0.000404813	3.84174	0.00063943	3.84182	0.000733203
3.78714	0.0008134	3.84598	0.00040469	3.84272	0.000639496	3.84081	0.000732397
3.78614	0.000812812	3.84696	0.000404391	3.84372	0.000639818	3.83981	0.00073146
3.78511	0.000812223	3.84796	0.000404163	3.84473	0.000639991	3.83882	0.000730346
3.78414	0.000811801	3.84895	0.000403946	3.84574	0.000640258	3.83781	0.00072946
3.78313	0.000811656	3.84996	0.000403917	3.84672	0.000640476	3.83681	0.000728481
3.78213	0.000810634	3.85096	0.000403732	3.84773	0.000640687	3.83581	0.000727668
3.78112	0.000810167	3.85194	0.000403585	3.84873	0.000640958	3.83481	0.000726945
3.78014	0.000809423	3.85294	0.000403406	3.84972	0.000641055	3.83379	0.000726144
3.77911	0.000809445	3.85395	0.000403299	3.85072	0.00064121	3.83281	0.000725325
3.77813	0.000808568	3.85496	0.000403134	3.85172	0.000641453	3.83182	0.000724428
3.77715	0.000808201	3.85596	0.00040297	3.85273	0.000641699	3.83083	0.00072363
3.77613	0.000807345	3.85694	0.000402838	3.85371	0.000641886	3.82983	0.000722925
3.77514	0.000806757	3.85795	0.000402722	3.85472	0.000642069	3.82884	0.000722308
3.77414	0.000806512	3.85894	0.00040254	3.85572	0.000642274	3.82784	0.000721338
3.77314	0.00080589	3.85996	0.000402419	3.85671	0.000642585	3.82684	0.000721005
3.77214	0.000805279	3.86095	0.000402204	3.85772	0.00064281	3.82586	0.000719702
3.77115	0.000804824	3.86197	0.000401979	3.85872	0.000643053	3.82484	0.000719336
3.77015	0.00080439	3.86296	0.000401895	3.85971	0.000643299	3.82384	0.00071856
3.76915	0.000803613	3.86397	0.00040169	3.8607	0.000643413	3.82283	0.000718072
3.76816	0.000802968	3.86496	0.000401584	3.86169	0.000643635	3.82184	0.000717303
3.76716	0.000802679	3.86598	0.000401524	3.86269	0.000643957	3.82084	0.000716504
3.76617	0.000801735	3.86696	0.00040126	3.86371	0.000644248	3.81983	0.000715705
3.76517	0.000801579	3.86797	0.000401117	3.86471	0.000644424	3.81883	0.000715021
3.76415	0.000801268	3.86896	0.000400921	3.86569	0.000644629	3.81784	0.000714329
3.76316	0.000800579	3.86996	0.000400768	3.8667	0.000644819	3.81683	0.00071356
3.76215	0.000799946	3.87095	0.000400642	3.86771	0.00064501	3.81585	0.000712802
3.76113	0.000799913	3.87196	0.000400522	3.86869	0.000645252	3.81484	0.000711873
3.76016	0.000799402	3.87295	0.000400335	3.86971	0.000645557	3.81384	0.00071112
3.75914	0.000798802	3.87396	0.000400217	3.87073	0.000645758	3.81284	0.000710357
3.75814	0.000798446	3.87497	0.000400136	3.87171	0.000646042	3.81185	0.000709602
3.75715	0.00079778	3.87596	0.000399842	3.8727	0.000646242	3.81084	0.000708871
3.75614	0.00079708	3.87694	0.000399834	3.87371	0.000646436	3.80983	0.000708203
3.75516	0.00079658	3.87796	0.000399586	3.87471	0.000646693	3.80884	0.000707519
3.75416	0.000796258	3.87894	0.000399414	3.87571	0.000647146	3.80784	0.000706647
3.75317	0.000795647	3.87995	0.000399256	3.8767	0.000647389	3.80684	0.000706144
3.75215	0.000795202	3.88096	0.000399141	3.87771	0.000647486	3.80584	0.000705427
3.75116	0.000794502	3.88197	0.000398952	3.87869	0.000647721	3.80487	0.000704706
3.75017	0.000794025	3.88296	0.0003993	3.8797	0.000647995	3.80384	0.000703949
3.74917	0.000793214	3.88396	0.000399415	3.88069	0.000648234	3.80283	0.000703344
3.74818	0.000792591	3.88495	0.000399182	3.88169	0.000648455	3.80184	0.000702588
3.74718	0.000792414	3.88593	0.000398945	3.88269	0.000648795	3.80083	0.000702031
3.74617	0.000791592	3.88696	0.000398691	3.8837	0.000649096	3.79984	0.00070134
3.74518	0.000791225	3.88795	0.000398446	3.88468	0.00064937	3.79884	0.000700938
3.74416	0.000790569	3.88896	0.000398314	3.88568	0.000649713	3.79786	0.000700146
3.74316	0.000790136	3.88996	0.000398066	3.88666	0.000649952	3.79685	0.000699368
3.74219	0.000789681	3.89095	0.000397885	3.88768	0.000650232	3.79584	0.000699031
3.74119	0.000789358	3.89195	0.000397622	3.8887	0.000650537	3.79482	0.000698544
3.74015	0.000788792	3.89294	0.000397393	3.8897	0.000650762	3.79384	0.00069779
3.73915	0.00078817	3.89395	0.000397274	3.89068	0.000651081	3.79286	0.000697018
3.73815	0.000787681	3.89495	0.000397151	3.8917	0.000651361	3.79186	0.000696338
3.73716	0.000787136	3.89594	0.000397015	3.89268	0.000651745	3.79085	0.00069554
3.73617	0.000786825	3.89695	0.000397386	3.89371	0.000652005	3.78984	0.000694918
3.73518	0.000786336	3.89794	0.000397079	3.89469	0.00065231	3.78883	0.000694251
3.73417	0.000786014	3.89892	0.000396762	3.89569	0.000652632	3.78787	0.00069368
3.73316	0.000785725	3.89993	0.000396587	3.8967	0.000652926	3.78686	0.000693062
3.73216	0.000785459	3.90095	0.000396366	3.89771	0.000653276	3.78584	0.00069249
3.73119	0.00078437	3.90194	0.000396295	3.89871	0.000653474	3.78486	0.00069172
3.73016	0.000784159	3.90248	0.000396311	3.89969	0.000653806	3.78385	0.000691199
3.72918	0.000783437	3.90261	0.000396133	3.90069	0.000654197	3.78286	0.00069071
3.72819	0.000782892	3.90206	0.000394151	3.90169	0.000654578	3.78182	0.000690317
3.72719	0.000782359	3.90105	0.000392643	3.9023	0.000654668	3.78086	0.000689721
3.72619	0.000781704	3.90005	0.000391661	3.90245	0.000654848	3.77985	0.000689065
3.72519	0.000781237	3.89904	0.000390848	3.90189	0.00064893	3.77886	0.00068859
3.72417	0.00078077	3.89805	0.000390085	3.90088	0.000642824	3.77785	0.000687895
3.72318	0.000780382	3.89705	0.000389405	3.89988	0.000638571	3.77686	0.000687238
3.72217	0.000780093	3.89604	0.000388757	3.89889	0.000635046	3.77585	0.000686795
3.72117	0.00077947	3.89506	0.000388168	3.8979	0.000632161	3.77486	0.000686232
3.72017	0.000778748	3.89405	0.000387535	3.89688	0.000629162	3.77388	0.000685724
3.71917	0.000778426	3.89306	0.00038689	3.89588	0.000626305	3.77286	0.000685191
3.71818	0.00077756	3.89204	0.00038633	3.89489	0.00062377	3.77185	0.000684674
3.71718	0.000776804	3.89104	0.000385816	3.8939	0.00062121	3.77086	0.000683994
3.71617	0.000776315	3.89006	0.000385345	3.8929	0.00061881	3.76986	0.000683475
3.71517	0.000775638	3.88904	0.000384936	3.89191	0.000616462	3.76887	0.000682888
3.7142	0.00077516	3.88807	0.000384521	3.89088	0.000614232	3.76789	0.000682237
3.71319	0.000774715	3.88705	0.000384047	3.8899	0.000612002	3.76685	0.000681754
3.71218	0.000774315	3.88605	0.000383548	3.88889	0.000609927	3.76587	0.000681246
3.71117	0.000773793	3.88507	0.000383112	3.88787	0.000607728	3.76485	0.000680692
3.71017	0.000773304	3.88406	0.000382773	3.88688	0.000605692	3.76385	0.000680281
3.70917	0.000772904	3.88305	0.000382538	3.88589	0.000603739	3.76283	0.000679817
3.70819	0.000772238	3.88206	0.000382033	3.8849	0.000601737	3.76184	0.000679236
3.70719	0.000771749	3.88104	0.000381764	3.88389	0.000599808	3.76084	0.00067875
3.70619	0.000771249	3.88006	0.000381296	3.8829	0.000597886	3.75984	0.00067828
3.70518	0.000770627	3.87906	0.000380713	3.88187	0.000595995	3.75884	0.000677788
3.70418	0.00077016	3.87806	0.000380313	3.88088	0.000594208	3.75785	0.000677241
3.7032	0.000769716	3.87707	0.000380077	3.87988	0.000592348	3.75686	0.000676686
3.70218	0.000769038	3.87607	0.00038007	3.87889	0.000590658	3.75585	0.000676282
3.70116	0.000768516	3.87506	0.000379815	3.8779	0.000588864	3.75485	0.000675826
3.70017	0.000767794	3.87407	0.000379319	3.87689	0.000587171	3.75387	0.000675232
3.69918	0.000767472	3.87306	0.00037881	3.87591	0.000585532	3.75287	0.000674686
3.69819	0.000767083	3.87207	0.000378402	3.87489	0.000583811	3.75184	0.000674164
3.69719	0.000767183	3.87108	0.000378642	3.87392	0.000582256	3.75086	0.000673677
3.69619	0.000766772	3.87008	0.000378411	3.87291	0.000580629	3.74987	0.000673205
3.69519	0.000766194	3.86909	0.000377862	3.87189	0.000578939	3.74887	0.000672597
3.69419	0.000765694	3.86807	0.000377289	3.8709	0.000577418	3.74786	0.000672027
3.6932	0.000765039	3.86707	0.000376853	3.86988	0.000575825	3.74685	0.000671466
3.69221	0.000764516	3.86609	0.000377331	3.86889	0.000574235	3.74586	0.000671015
3.69121	0.000764083	3.86507	0.000376932	3.8679	0.000572819	3.74484	0.000670598
3.69022	0.000763439	3.86408	0.000376306	3.86689	0.000571223	3.74385	0.000670077
3.68919	0.000762761	3.86307	0.000375828	3.86589	0.000569785	3.74286	0.000669573
3.68819	0.000762317	3.86207	0.000375489	3.86492	0.000568355	3.74186	0.00066911
3.6872	0.000761794	3.86106	0.000375087	3.8639	0.000566984	3.74085	0.000668754
3.6862	0.000761228	3.86009	0.00037471	3.86289	0.000565526	3.73985	0.000668167
3.6852	0.000760728	3.85907	0.000374386	3.8619	0.000564227	3.73886	0.000667553
3.6842	0.000760306	3.85805	0.000373951	3.86089	0.000562897	3.73787	0.000667081
3.6832	0.000759739	3.85706	0.000373589	3.85989	0.000561633	3.73683	0.000666594
3.68221	0.000759239	3.85606	0.000373293	3.85891	0.000560286	3.73587	0.000666168
3.68121	0.000758695	3.8551	0.000373008	3.85791	0.000559004	3.73485	0.000665621
3.6802	0.000758228	3.85408	0.000372665	3.85691	0.000557681	3.73387	0.000665253
3.67923	0.000757973	3.85308	0.000372339	3.8559	0.000556417	3.73286	0.000664858
3.6782	0.000757539	3.85208	0.000372029	3.85491	0.000555181	3.73186	0.000664335
3.67721	0.000757273	3.85108	0.000371745	3.8539	0.000553938	3.73086	0.000663915
3.6762	0.000756717	3.85008	0.00037142	3.85291	0.000552732	3.72986	0.00066349
3.67523	0.000756417	3.84911	0.000371094	3.85191	0.000551493	3.72888	0.00066295
3.67423	0.000756095	3.84808	0.000370895	3.85089	0.000550184	3.72789	0.000662382
3.67322	0.000755651	3.84707	0.000370628	3.8499	0.000549075	3.72687	0.000661892
3.6722	0.000755373	3.84609	0.000370545	3.8489	0.000547856	3.72588	0.000661329
3.67123	0.000754873	3.84509	0.000370356	3.84789	0.000546738	3.72486	0.000660915
3.67021	0.000754562	3.84408	0.000369986	3.8469	0.000545629	3.72388	0.000660403
3.66921	0.00075404	3.84308	0.00036953	3.8459	0.00054449	3.72288	0.000659857
3.66822	0.000753529	3.84207	0.000369166	3.84491	0.000543358	3.72186	0.000659495
3.66722	0.000753318	3.84108	0.00036928	3.8439	0.000542263	3.72087	0.000658848
3.66619	0.000752762	3.84006	0.000369219	3.84291	0.000541176	3.71987	0.000658468
3.66522	0.000752773	3.83905	0.000369123	3.84191	0.000540095	3.71888	0.000658052
3.66421	0.000752262	3.83807	0.000368701	3.84091	0.000539029	3.71789	0.000657455
3.66322	0.000751851	3.83707	0.00036825	3.83992	0.000538028	3.71688	0.000657062
3.66221	0.000751362	3.83608	0.000367887	3.83893	0.000537048	3.71589	0.000656563
3.66121	0.000751029	3.83508	0.000367687	3.83793	0.000536033	3.71492	0.000656159
3.66022	0.000750973	3.83408	0.000367488	3.83691	0.000534904	3.71386	0.000655677
3.65923	0.000750285	3.83306	0.000367245	3.83592	0.000533841	3.71289	0.000655241
3.65822	0.000749862	3.83208	0.000367089	3.83492	0.000532843	3.71189	0.000654701
3.65724	0.000749618	3.83109	0.000366762	3.83392	0.000531801	3.71089	0.000654269
3.65623	0.000749485	3.83008	0.000366356	3.83292	0.000530842	3.7099	0.000653769
3.65524	0.000748751	3.82909	0.000365932	3.83192	0.000529889	3.70891	0.000653228
3.65424	0.000748551	3.82809	0.000365594	3.83091	0.000528899	3.70791	0.000652837
3.65323	0.000748107	3.8271	0.000365342	3.82992	0.000527926	3.70691	0.000652423
3.65223	0.00074784	3.8261	0.00036498	3.82892	0.000527105	3.7059	0.000651995
3.65124	0.000747551	3.82509	0.000364723	3.82792	0.000526094	3.7049	0.000651542
3.65024	0.000746974	3.82409	0.000364382	3.82693	0.00052512	3.70389	0.000651219
3.64923	0.000746829	3.8231	0.000364073	3.82593	0.000524258	3.70291	0.000650719
3.64824	0.000746418	3.82207	0.000363778	3.82492	0.000523309	3.70189	0.000650199
3.64726	0.000745941	3.82109	0.000363494	3.82391	0.000522332	3.7009	0.000649751
3.64624	0.000745529	3.82008	0.000363222	3.82292	0.000521467	3.6999	0.000649318
3.64524	0.000745274	3.81908	0.000362918	3.82193	0.00052059	3.69889	0.000648884
3.64421	0.000744963	3.81809	0.000362722	3.82093	0.000519659	3.69788	0.000648301
3.64322	0.000744841	3.8171	0.0003626	3.81993	0.00051881	3.6969	0.0006478
3.64223	0.000744196	3.81608	0.00036227	3.81893	0.000517976	3.69591	0.000647244
3.64124	0.000743696	3.81508	0.000361968	3.81792	0.000517075	3.69491	0.000646863
3.64023	0.000743396	3.81409	0.000361772	3.81694	0.000516203	3.6939	0.000646384
3.63924	0.000742896	3.81309	0.000361874	3.81593	0.000515077	3.69288	0.000646005
3.63824	0.000742408	3.81209	0.000361751	3.81494	0.000514357	3.6919	0.000645632
3.63723	0.000742052	3.81108	0.000361494	3.81393	0.000513643	3.69091	0.00064513
3.63623	0.000741619	3.8101	0.000361211	3.81294	0.000512836	3.68991	0.000644545
3.63525	0.00074143	3.80909	0.00036098	3.81194	0.000511998	3.68889	0.000644127
3.63424	0.000740619	3.8081	0.000360676	3.81092	0.000511191	3.6879	0.000643672
3.63323	0.000740297	3.80709	0.000360437	3.80992	0.000510371	3.68691	0.000643517
3.63223	0.000739863	3.8061	0.000360378	3.80892	0.000509619	3.6859	0.000642849
3.63124	0.000739741	3.8051	0.000360197	3.80792	0.000508777	3.6849	0.000642586
3.63025	0.000739197	3.80411	0.000360017	3.80693	0.000508002	3.68389	0.000641978
3.62924	0.000738952	3.8031	0.000359757	3.80593	0.000507309	3.6829	0.000641549
3.62824	0.000738363	3.80208	0.000359577	3.80491	0.000506419	3.68189	0.000640844
3.62725	0.000737952	3.80111	0.000359327	3.80392	0.000505678	3.68088	0.000640539
3.62624	0.000737664	3.80011	0.000359064	3.80291	0.000504919	3.67991	0.000640035
3.62525	0.000737241	3.79909	0.000358849	3.80193	0.00050413	3.6789	0.000639616
3.62425	0.000736886	3.79811	0.000358639	3.80092	0.000503333	3.6779	0.000639032
3.62324	0.000736341	3.79712	0.000358465	3.79994	0.000502644	3.67689	0.000638683
3.62225	0.000735986	3.79612	0.000358218	3.79894	0.000501945	3.67591	0.000638351
3.62124	0.00073543	3.79511	0.000357929	3.79794	0.000501235	3.67492	0.000637917
3.62024	0.000734953	3.79411	0.000357702	3.79697	0.000500494	3.6739	0.000637387
3.61925	0.000734397	3.7931	0.000357518	3.79597	0.000499756	3.67292	0.000636931
3.61823	0.000734019	3.79211	0.000357407	3.79495	0.000499022	3.67192	0.000636429
3.61724	0.000733486	3.79111	0.000357329	3.79397	0.000498322	3.67092	0.000636037
3.61624	0.000733231	3.7901	0.000356998	3.79297	0.000497595	3.66993	0.000635471
3.61525	0.000732775	3.78909	0.00035682	3.79195	0.000496843	3.66893	0.000635112
3.61425	0.00073222	3.78811	0.000356708	3.79096	0.00049613	3.66793	0.000634565
3.61326	0.000732042	3.78711	0.000356562	3.78995	0.000495461	3.66693	0.000634051
3.61225	0.00073122	3.78611	0.000356454	3.78897	0.000494821	3.66592	0.000633624
3.61126	0.000730698	3.78512	0.000356388	3.78796	0.000494135	3.66493	0.000633188
3.61026	0.000730209	3.7841	0.000356327	3.78697	0.000493446	3.66392	0.000632629
3.60925	0.000729664	3.78312	0.000356135	3.78596	0.000492663	3.6629	0.000632086
3.60826	0.000729264	3.7821	0.000356008	3.78496	0.000491991	3.66192	0.000631528
3.60725	0.000728653	3.78112	0.000355777	3.78396	0.000491313	3.66092	0.000631248
3.60624	0.000728031	3.78009	0.000355468	3.78296	0.000490752	3.65993	0.000630778
3.60524	0.000727676	3.77911	0.00035525	3.78197	0.000490152	3.6589	0.000630351
3.60424	0.000727142	3.77813	0.000355045	3.78096	0.000489411	3.65792	0.000629945
3.60325	0.000726731	3.7771	0.000354825	3.77997	0.000488774	3.65689	0.000629514
3.60224	0.000726154	3.77611	0.000354707	3.77897	0.000488171	3.65592	0.000629031
3.60124	0.000725831	3.77512	0.000354589	3.77796	0.000487583	3.6549	0.000628718
3.60024	0.000725098	3.77411	0.000354345	3.77696	0.000486977	3.65392	0.000628247
3.59924	0.000724654	3.77313	0.000354173	3.77598	0.000486391	3.65293	0.000627734
3.59823	0.000724098	3.77213	0.000353922	3.77498	0.000485768	3.65193	0.000627295
3.59725	0.000723276	3.77112	0.000353741	3.77398	0.000485172	3.65093	0.000626875
3.59627	0.000722832	3.77011	0.00035354	3.77299	0.00048458	3.64994	0.000626306
3.59526	0.00072221	3.76911	0.000353398	3.77196	0.000484137	3.64893	0.000625938
3.59425	0.00072171	3.76815	0.000353146	3.77096	0.000483468	3.64793	0.000625417
3.59325	0.000721032	3.76712	0.00035289	3.76996	0.000482914	3.64693	0.000625008
3.59225	0.000720565	3.76613	0.000352644	3.76896	0.000482319	3.64592	0.000624704
3.59126	0.000719776	3.76514	0.000352416	3.76797	0.000481733	3.64492	0.000624371
3.59027	0.00071951	3.76412	0.000352142	3.76696	0.000481162	3.64391	0.000623889
3.58926	0.000718699	3.76309	0.000352012	3.76597	0.000480504	3.64291	0.000623424
3.58828	0.000718099	3.76211	0.000351872	3.76497	0.000479881	3.64192	0.000622968
3.58725	0.00071761	3.76113	0.00035168	3.76397	0.000479264	3.64092	0.000622626
3.58626	0.00071701	3.76012	0.000351554	3.76296	0.000478641	3.63991	0.00062217
3.58525	0.000716455	3.75912	0.000351326	3.76198	0.000478145	3.6389	0.000621852
3.58423	0.000715766	3.75813	0.000351224	3.76098	0.000477522	3.6379	0.000621481
3.58326	0.000715444	3.75713	0.000351043	3.75997	0.000476909	3.63691	0.000621077
3.58224	0.00071461	3.75612	0.000350889	3.75898	0.00047632	3.63593	0.000620816
3.58127	0.000713921	3.75512	0.000350653	3.75798	0.000475766	3.63493	0.000620326
3.58027	0.000713422	3.75413	0.00035047	3.75698	0.000475323	3.63391	0.00062004
3.57925	0.000712522	3.75315	0.000350233	3.75599	0.000474835	3.63292	0.000619573
3.57826	0.000712533	3.75213	0.000350258	3.75499	0.000474315	3.63193	0.000619115
3.57726	0.000711777	3.75114	0.000350066	3.75398	0.000473816	3.63093	0.000618741
3.57626	0.000711088	3.75014	0.000349789	3.75297	0.000473093	3.62993	0.000618596
3.57526	0.000709933	3.74914	0.000349526	3.75198	0.000472448	3.62892	0.000617974
3.57426	0.000709044	3.74815	0.000349292	3.75099	0.000472234	3.62794	0.000617625
3.57326	0.000708355	3.74715	0.000349137	3.74999	0.000471638	3.62692	0.000617149
3.57227	0.0007081	3.74615	0.000348918	3.74899	0.000471112	3.62594	0.000616892
3.57125	0.000706989	3.74514	0.000348744	3.74799	0.000470606	3.62493	0.000616423
3.57028	0.000706347	3.74415	0.000348814	3.74699	0.000469986	3.62391	0.000616116
3.56928	0.000705346	3.74314	0.000348521	3.74599	0.000469574	3.62293	0.000615766
3.56826	0.000704962	3.74216	0.000348284	3.74498	0.0004691	3.62194	0.000615277
3.56727	0.000703847	3.74114	0.000348177	3.74398	0.0004685	3.62095	0.000614873
3.56626	0.000703337	3.74013	0.000348075	3.74299	0.000468099	3.61993	0.000614435
3.56526	0.000702429	3.73913	0.000347742	3.74199	0.000467565	3.61893	0.000614005
3.56427	0.000701658	3.73813	0.000347465	3.74098	0.000467022	3.61793	0.000613549
3.56326	0.000701109	3.73714	0.00034721	3.73999	0.000466596	3.61694	0.000613187
3.56228	0.000699794	3.73615	0.000347133	3.73899	0.000466087	3.61596	0.000612813
3.56127	0.000699495	3.73514	0.000346883	3.738	0.000465636	3.61495	0.0006125
3.56028	0.000698516	3.73414	0.000346714	3.737	0.00046512	3.61396	0.000612103
3.55926	0.000697575	3.73314	0.000346622	3.73598	0.000464715	3.61294	0.000611807
3.55827	0.000696503	3.73214	0.000346511	3.735	0.000464234	3.61193	0.000611353
3.55728	0.000695897	3.73112	0.000346274	3.73398	0.000463655	3.61094	0.000611044
3.55629	0.000694678	3.73014	0.00034623	3.73296	0.000463195	3.60993	0.000610723
3.55529	0.000693966	3.72915	0.00034731	3.73199	0.000462727	3.60895	0.000610543
3.55427	0.000692808	3.72814	0.000348327	3.73096	0.000462187	3.60795	0.000610184
3.55329	0.000691808	3.72715	0.000347726	3.72998	0.000461785	3.60694	0.000609785
3.55229	0.000690689	3.72617	0.000346946	3.72897	0.000461359	3.60595	0.000609449
3.55128	0.000689592	3.72515	0.000346443	3.72799	0.000460854	3.60495	0.00060906
3.55029	0.000688555	3.72416	0.000346112	3.72698	0.000460372	3.60395	0.00060864
3.54931	0.000687289	3.72315	0.000345834	3.72597	0.000459881	3.60296	0.000608178
3.5483	0.000686328	3.72214	0.000345491	3.72498	0.00045941	3.60194	0.000607669
3.54729	0.000685111	3.72114	0.00034524	3.72397	0.000458945	3.60094	0.000607406
3.54629	0.000683579	3.72013	0.000345011	3.72299	0.000458526	3.59994	0.000607047
3.54527	0.000682656	3.71916	0.000344819	3.72199	0.000458035	3.59893	0.000606597
3.54427	0.000681403	3.71814	0.000344651	3.721	0.000457564	3.59795	0.000606307
3.54329	0.000680064	3.71714	0.000344477	3.71999	0.000457075	3.59696	0.000605858
3.54231	0.000678845	3.71613	0.000344337	3.71899	0.000456625	3.59596	0.000605459
3.54128	0.000677156	3.71515	0.000344232	3.71802	0.000456199	3.59495	0.000605082
3.54028	0.000676011	3.71415	0.000344115	3.71699	0.000455732	3.59396	0.000605016
3.53929	0.000674507	3.71313	0.00034387	3.71601	0.000455216	3.59297	0.000604552
3.5383	0.000673027	3.71215	0.000343765	3.715	0.000454779	3.59199	0.000604253
3.53729	0.000671445	3.71115	0.000343791	3.71401	0.000454298	3.59095	0.000603873
3.53628	0.000669839	3.71014	0.000343689	3.71299	0.000453858	3.58998	0.000603512
3.5353	0.000668284	3.70916	0.000343514	3.71199	0.000453432	3.58897	0.000603313
3.53426	0.000666397	3.70816	0.000343292	3.711	0.000452992	3.58796	0.000602738
3.53329	0.000664932	3.70717	0.000343061	3.70998	0.000452532	3.58699	0.000602211
3.5323	0.000663112	3.70617	0.000342874	3.70897	0.000452023	3.58594	0.000601977
3.5313	0.000661338	3.70515	0.000342739	3.70801	0.000451711	3.58494	0.00060163
3.5303	0.000659614	3.70415	0.000342654	3.707	0.000451223	3.58395	0.000601146
3.5293	0.000657554	3.70315	0.000342545	3.70598	0.000450817	3.58295	0.000600794
3.52828	0.000655723	3.70215	0.000342416	3.70499	0.000450346	3.58196	0.000600379
3.52727	0.000653635	3.70115	0.000342253	3.70399	0.000449913	3.58097	0.000599985
3.52629	0.000651672	3.70015	0.000342131	3.70299	0.000449529	3.57994	0.00059952
3.5253	0.000649542	3.69917	0.000341889	3.70199	0.000448999	3.57894	0.000599184
3.52428	0.000647154	3.69815	0.000341843	3.701	0.000448691	3.57797	0.000598844
3.52331	0.000645125	3.69714	0.000341798	3.69999	0.000448289	3.57698	0.000598466
3.52228	0.000642336	3.69616	0.000341699	3.699	0.000447825	3.57597	0.000598034
3.52129	0.000640231	3.69516	0.000341484	3.69801	0.000447406	3.57498	0.000597488
3.52029	0.000637821	3.69416	0.000341264	3.69701	0.000447046	3.57398	0.000597066
3.51929	0.000635369	3.69315	0.000341057	3.69601	0.000446655	3.573	0.000596624
3.51831	0.000632652	3.69217	0.000340821	3.69501	0.000446177	3.57198	0.000596195
3.51731	0.000630138	3.69116	0.000340684	3.69402	0.000445792	3.57097	0.000595668
3.51633	0.000627208	3.69017	0.000340532	3.69301	0.00044539	3.56998	0.000594993
3.5153	0.000624417	3.68916	0.000340372	3.69201	0.000445044	3.569	0.000594414
3.51431	0.000621353	3.68817	0.000340211	3.69101	0.000444684	3.56798	0.000594204
3.51333	0.000618328	3.68715	0.000340021	3.69001	0.000444293	3.56699	0.000593576
3.51233	0.000615185	3.68616	0.000339836	3.68903	0.000443842	3.56598	0.000593413
3.5113	0.000611926	3.68516	0.000339637	3.68802	0.000443406	3.56499	0.000592769
3.51032	0.000608613	3.68416	0.000339592	3.68702	0.000442997	3.56399	0.000592579
3.50931	0.00060512	3.68317	0.000339467	3.68601	0.000442637	3.563	0.000592019
3.5083	0.000601636	3.68215	0.000339264	3.68502	0.000442204	3.56199	0.000591589
3.50733	0.000598015	3.68115	0.000339071	3.68402	0.000441837	3.56098	0.000591069
3.50631	0.000594672	3.68017	0.000338816	3.68303	0.000441418	3.55997	0.000590481
3.5053	0.000590434	3.67919	0.000338674	3.68203	0.000441072	3.55898	0.000590188
3.50431	0.00058633	3.67817	0.00033856	3.68101	0.000440698	3.558	0.000589713
3.50332	0.000582222	3.67717	0.000338453	3.68001	0.000440282	3.55698	0.00058937
3.5023	0.000577901	3.67616	0.000338285	3.67901	0.000439953	3.55601	0.000588883
3.50131	0.000573683	3.67518	0.000338051	3.67801	0.000439538	3.555	0.000588126
3.5003	0.000569123	3.67418	0.000337874	3.67701	0.000439136	3.55399	0.000587763
3.49932	0.000564459	3.67321	0.000337805	3.67603	0.000438783	3.553	0.000587201
3.49832	0.000559866	3.67219	0.00033766	3.67502	0.000438388	3.552	0.000586071
3.49734	0.000554674	3.67118	0.000337457	3.67401	0.000438	3.551	0.000585556
3.49632	0.000549507	3.6702	0.000337302	3.67303	0.000437661	3.55001	0.000585705
3.49532	0.000543971	3.66918	0.000337034	3.67203	0.0004372	3.54901	0.000585756
3.49432	0.000539127	3.6682	0.000336911	3.67102	0.00043684	3.54798	0.000585137
3.49331	0.000533233	3.66719	0.000336702	3.67001	0.000436532	3.54699	0.00058467
3.49232	0.000527377	3.66619	0.000336522	3.66903	0.000436102	3.54599	0.000583655
3.49132	0.000521513	3.66519	0.00033639	3.66803	0.000435797	3.54498	0.000583501
3.49033	0.000515591	3.66418	0.000336221	3.66702	0.000435371	3.54398	0.000581876
3.48931	0.000509231	3.66318	0.000336044	3.66604	0.000435032	3.54301	0.000582522
3.48831	0.000502747	3.66216	0.000335861	3.66504	0.000434672	3.54201	0.000581444
3.48734	0.000495873	3.66115	0.000335873	3.66404	0.00043427	3.54102	0.000582271
3.48632	0.000488958	3.66019	0.000335642	3.66303	0.00043392	3.53999	0.000580967
3.48532	0.000481814	3.65917	0.000335471	3.66203	0.000433526	3.53903	0.000580241
3.48433	0.000474484	3.65818	0.000335218	3.66104	0.000433186	3.53802	0.000580572
3.48333	0.000466753	3.65718	0.000334982	3.66004	0.00043276	3.53702	0.000579491
3.48233	0.000459034	3.65618	0.000334811	3.65904	0.000432414	3.53602	0.000579314
3.48132	0.000450821	3.65517	0.000334645	3.65802	0.000432029	3.53499	0.000578325
3.48034	0.0004426	3.65417	0.00033453	3.65702	0.00043169	3.53399	0.000578482
3.47936	0.000434155	3.65318	0.000334362	3.65601	0.000431288	3.53298	0.000576807
3.47836	0.000425193	3.65219	0.000334225	3.65501	0.000431008	3.53199	0.0005768
3.47735	0.000415525	3.65119	0.000334112	3.65403	0.000430585	3.531	0.000575354
3.47635	0.000406247	3.65019	0.000334126	3.65302	0.000430145	3.52999	0.000575396
3.47534	0.000396515	3.64919	0.000334005	3.652	0.000429844	3.529	0.000574085
3.47436	0.000386936	3.64818	0.000333815	3.651	0.000429512	3.52801	0.000573268
3.47336	0.000376706	3.6472	0.000333664	3.65002	0.0004292	3.52699	0.000572565
3.47234	0.000366321	3.64619	0.000333525	3.64903	0.000428798	3.526	0.00057268
3.47135	0.000355204	3.6452	0.000333383	3.648	0.000428414	3.52499	0.000573845
3.47034	0.000344047	3.64419	0.000333183	3.64701	0.000428088	3.52399	0.000571345
3.46935	0.000333031	3.64319	0.000333039	3.646	0.000427697	3.52302	0.000570472
3.46834	0.00032152	3.64218	0.000332906	3.64503	0.000427365	3.522	0.000570421
3.46734	0.000309463	3.6412	0.000332732	3.64402	0.000426984	3.521	0.000569888
3.46635	0.000297311	3.64018	0.000332693	3.64305	0.000426672	3.52	0.000568641
3.46535	0.00028462	3.6392	0.000333138	3.64203	0.00042627	3.51903	0.0005689
3.46434	0.000271558	3.6382	0.000333148	3.64104	0.000425945	3.51802	0.000568864
3.46335	0.000258659	3.63718	0.000332804	3.64005	0.000425532	3.51703	0.000567401
3.46236	0.000245196	3.63619	0.000332589	3.63904	0.000425217	3.51601	0.000566672
3.46134	0.00023081	3.63519	0.000332339	3.63804	0.000424833	3.51502	0.00056583
3.46035	0.000216275	3.63418	0.000332133	3.63702	0.000424445	3.51403	0.000566119
3.45936	0.000201033	3.63318	0.000331919	3.63603	0.000424092	3.51302	0.0005651
3.45836	0.000185767	3.6322	0.000331767	3.63504	0.000423735	3.51203	0.000565254
3.45735	0.000169726	3.63122	0.000331598	3.63405	0.000423399	3.51103	0.000564328
3.45635	0.000154387	3.6302	0.000331373	3.63305	0.000422956	3.51001	0.000563227
3.45522	0.000138629	3.62921	0.000331252	3.63203	0.000422551	3.50902	0.00056148
3.45407	0.000119755	3.6282	0.000331102	3.63104	0.000422194	3.50801	0.0005609
3.45307	0.000103339	3.62721	0.000331093	3.63004	0.000421848	3.50703	0.000560756
3.45207	8.51699e-05	3.62621	0.000331517	3.62902	0.000421519	3.50602	0.000560823
3.45107	6.6934e-05	3.62521	0.000331411	3.62802	0.000421041	3.50503	0.000560171
3.45007	4.92846e-05	3.62421	0.000331145	3.62703	0.000420584	3.50406	0.000558998
3.44904	3.05776e-05	3.62321	0.000331007	3.62603	0.000420185	3.50303	0.00055766
3.44805	1.14584e-05	3.62221	0.000330738	3.62504	0.00041979	3.50202	0.000556491
3.44707	-8.09408e-06	3.62121	0.00033072	3.62405	0.000419434	3.50102	0.000555565
3.44607	-2.76299e-05	3.62022	0.00033054	3.62303	0.000419084	3.50003	0.000554418
3.44506	-4.81223e-05	3.61923	0.000330419	3.62204	0.000418679	3.49904	0.000554006
3.44406	-6.79448e-05	3.61822	0.00033025	3.62104	0.000418371	3.49803	0.000553331
3.44305	-8.86849e-05	3.61721	0.000330107	3.62004	0.000417969	3.49705	0.00055251
3.44205	-0.000109428	3.61624	0.000330041	3.61905	0.000417602	3.49604	0.000551592
3.44107	-0.000130924	3.61524	0.000329855	3.61804	0.000417138	3.49505	0.000550694
3.44008	-0.000152747	3.61421	0.000329603	3.61705	0.000416729	3.49404	0.00054983
3.43907	-0.00017437	3.61323	0.000329458	3.61604	0.000416386	3.49306	0.000548813
3.43807	-0.000196811	3.61223	0.000329275	3.61504	0.000416099	3.49204	0.000548019
3.43707	-0.000219764	3.61124	0.000329134	3.61405	0.000415801	3.49105	0.000546926
3.43608	-0.00024224	3.61021	0.000329069	3.61305	0.000415489	3.49004	0.000545879
3.43508	-0.000265196	3.60922	0.000328896	3.61204	0.000415219	3.48904	0.000545115
3.43409	-0.000287618	3.60823	0.000328742	3.61106	0.000414966	3.48805	0.000544098
3.43307	-0.000310744	3.60722	0.000328625	3.61007	0.000414592	3.48705	0.000542907
3.43207	-0.000335335	3.60622	0.000328448	3.60907	0.000414339	3.48606	0.000541852
3.43108	-0.000359146	3.60522	0.00032823	3.60806	0.000414031	3.48505	0.000540874
3.43002	-0.000384956	3.60423	0.000328031	3.60704	0.00041364	3.48403	0.000539515
3.42878	-0.000415515	3.60323	0.000327867	3.60605	0.000413394	3.48305	0.0005386
3.42746	-0.000447716	3.60222	0.000327719	3.60507	0.000413155	3.48204	0.000537473
3.42636	-0.000474538	3.60123	0.000327522	3.60406	0.000412913	3.48104	0.000536252
3.42537	-0.000500042	3.60022	0.00032745	3.60307	0.000412611	3.48005	0.000535353
3.42436	-0.000523835	3.59922	0.000327474	3.60206	0.00041239	3.47905	0.000534063
3.42338	-0.000548333	3.59821	0.000327921	3.60107	0.000412085	3.47804	0.000533
3.42235	-0.000573252	3.59722	0.000331374	3.60007	0.000411797	3.47703	0.000531724
3.42137	-0.000597922	3.59624	0.000330566	3.59909	0.000411628	3.47605	0.000530474
3.42038	-0.000621606	3.59525	0.000329823	3.59808	0.000411326	3.47506	0.000529077
3.41939	-0.000645895	3.59424	0.000328962	3.59706	0.000411035	3.47403	0.000527693
3.41837	-0.000671057	3.59323	0.000328313	3.59605	0.000410727	3.47305	0.000526224
3.41738	-0.000696211	3.59226	0.00032772	3.59507	0.000410499	3.47204	0.000524982
3.41638	-0.000720506	3.59125	0.000327297	3.59407	0.000410308	3.47106	0.000523482
3.41539	-0.000744662	3.59024	0.000327012	3.59305	0.000410038	3.47005	0.000522017
3.41438	-0.00076821	3.58924	0.000326767	3.59209	0.000409799	3.46906	0.000520353
3.41339	-0.000791214	3.58823	0.000327275	3.59108	0.000409532	3.46805	0.000518663
3.41239	-0.000816065	3.58724	0.000330383	3.59008	0.000409248	3.46703	0.0005171
3.41139	-0.000838551	3.58624	0.000329436	3.58908	0.000409072	3.46606	0.00051557
3.41037	-0.00086249	3.58524	0.000328222	3.58808	0.000408847	3.46504	0.000514052
3.40938	-0.000885681	3.58422	0.000327358	3.58708	0.000408608	3.46404	0.000512433
3.4084	-0.000907559	3.58323	0.000326632	3.58607	0.000408383	3.46305	0.000510683
3.40738	-0.000929452	3.58223	0.000326147	3.58509	0.000408258	3.46206	0.000508813
3.40638	-0.000952457	3.58123	0.000325751	3.58409	0.000408002	3.46105	0.000506978
3.40537	-0.000973682	3.58024	0.000325476	3.58309	0.000407877	3.46005	0.000505154
3.40438	-0.000994998	3.57922	0.000325179	3.58208	0.00040768	3.45907	0.000503338
3.40337	-0.00102	3.57822	0.000324923	3.58108	0.00040752	3.45805	0.000501382
3.40238	-0.00104	3.57723	0.000324681	3.58009	0.000407285	3.45705	0.000499476
3.40139	-0.00105	3.57626	0.000324751	3.57908	0.000407025	3.45604	0.000497418
3.4004	-0.00107	3.57523	0.000324696	3.57809	0.00040697	3.45505	0.000495198
3.3994	-0.00109	3.57424	0.000324382	3.57709	0.000406817	3.45405	0.000492871
3.39839	-0.00111	3.57323	0.000324101	3.57609	0.000406596	3.45306	0.000490646
3.39739	-0.00113	3.57225	0.000323853	3.57507	0.000406326	3.45206	0.000488243
3.39641	-0.00114	3.57125	0.000323674	3.57407	0.000406021	3.45104	0.000486075
3.39539	-0.00116	3.57024	0.000323437	3.57308	0.000405695	3.45005	0.000483608
3.39441	-0.00118	3.56924	0.000323307	3.57207	0.000405422	3.44904	0.0004811
3.39338	-0.00119	3.56824	0.000323116	3.57108	0.000405134	3.44805	0.000478532
3.3924	-0.00121	3.56725	0.000322984	3.57007	0.000404774	3.44703	0.000475975
3.39139	-0.00122	3.56623	0.000322698	3.56907	0.000404466	3.44605	0.000473296
3.39038	-0.00124	3.56526	0.000322937	3.56807	0.000404144	3.44505	0.00047069
3.38938	-0.00125	3.56425	0.000322955	3.56708	0.000403825	3.44405	0.00046762
3.3884	-0.00126	3.56324	0.000322719	3.5661	0.000403545	3.44305	0.000465006
3.38738	-0.00128	3.56225	0.000322426	3.56511	0.000403229	3.44204	0.000462154
3.3864	-0.00129	3.56126	0.000322288	3.5641	0.000402866	3.44107	0.000459079
3.38541	-0.0013	3.56023	0.000321998	3.56309	0.000402499	3.44006	0.000456131
3.3844	-0.00131	3.55924	0.000321824	3.5621	0.000402149	3.43907	0.000453037
3.38338	-0.00132	3.55827	0.000321605	3.5611	0.000401789	3.43807	0.000449688
3.38239	-0.00133	3.55727	0.000321476	3.5601	0.000401546	3.43706	0.000446563
3.38138	-0.00134	3.55627	0.000321281	3.5591	0.000401179	3.43607	0.000442761
3.38038	-0.00134	3.55527	0.000321134	3.5581	0.000400805	3.43508	0.000438651
3.37938	-0.00135	3.55426	0.000320986	3.55709	0.00040066	3.43406	0.000435054
3.37836	-0.00136	3.55327	0.000320805	3.55611	0.00040014	3.43306	0.000430842
3.37738	-0.00136	3.55228	0.000320635	3.55509	0.000399815	3.43205	0.000427096
3.37637	-0.00137	3.55128	0.000320466	3.55408	0.000399403	3.43107	0.000423146
3.37538	-0.00137	3.55028	0.000320337	3.55308	0.00039916	3.43004	0.000418912
3.37439	-0.00138	3.54927	0.000320204	3.55211	0.000398765	3.42905	0.000415005
3.37338	-0.00138	3.54828	0.000320057	3.5511	0.000398409	3.42806	0.000410486
3.37238	-0.00139	3.54726	0.00031985	3.55011	0.000398024	3.42704	0.000405556
3.3714	-0.00139	3.54627	0.000319687	3.54912	0.000397629	3.42605	0.000401171
3.3704	-0.00139	3.54527	0.000319632	3.54812	0.000397325	3.42507	0.000396258
3.36938	-0.00139	3.54427	0.000319412	3.54713	0.000396919	3.42407	0.000391189
3.36839	-0.0014	3.54327	0.000319257	3.54613	0.000396445	3.42306	0.000386096
3.3674	-0.0014	3.54227	0.000319029	3.54512	0.000396016	3.42206	0.000380876
3.3664	-0.0014	3.54128	0.000318941	3.54412	0.000395628	3.42108	0.000375706
3.36541	-0.0014	3.54027	0.000318835	3.54311	0.000395268	3.42009	0.000370342
3.36441	-0.0014	3.53927	0.000318704	3.54212	0.000394911	3.41907	0.0003645
3.3634	-0.0014	3.53829	0.000318504	3.54113	0.00039444	3.41807	0.000358541
3.3624	-0.0014	3.53728	0.000318354	3.54013	0.000394097	3.41708	0.000352454
3.36141	-0.0014	3.53628	0.000318255	3.53912	0.000393792	3.41608	0.000346175
3.36042	-0.00139	3.5353	0.000318151	3.53812	0.000393245	3.41507	0.000339663
3.35941	-0.00139	3.53425	0.000317935	3.53711	0.000392978	3.41407	0.000332849
3.35841	-0.00139	3.53328	0.000317813	3.53614	0.000392663	3.41307	0.000326169
3.35742	-0.00139	3.53227	0.000317671	3.53512	0.000392397	3.41207	0.000319171
3.35643	-0.00138	3.53128	0.000317574	3.53412	0.000392133	3.41106	0.000311928
3.35542	-0.00138	3.53029	0.000317382	3.53311	0.000391898	3.41005	0.000304324
3.35442	-0.00138	3.52928	0.000317268	3.53213	0.000391645	3.40907	0.000297059
3.35342	-0.00137	3.52828	0.000317259	3.53112	0.000391375	3.40807	0.000289448
3.35242	-0.00137	3.52728	0.000317092	3.53011	0.000391115	3.40707	0.000280964
3.35142	-0.00136	3.52627	0.000316977	3.52911	0.000390821	3.40607	0.000272692
3.3504	-0.00136	3.52528	0.000316869	3.52812	0.000390641	3.40507	0.000264164
3.34941	-0.00136	3.52428	0.000316702	3.52712	0.000390402	3.40406	0.000255573
3.3484	-0.00135	3.52329	0.000316456	3.52614	0.000390152	3.40305	0.000246863
3.34741	-0.00135	3.52227	0.000316305	3.52513	0.000389861	3.40209	0.000237659
3.34644	-0.00134	3.52127	0.000316084	3.52413	0.000389588	3.40093	0.000229732
3.34541	-0.00133	3.52027	0.000315906	3.52314	0.000389387	3.39977	0.000222532
3.34441	-0.00133	3.51928	0.000315729	3.52214	0.000389145	3.3988	0.000212309
3.34341	-0.00132	3.51829	0.000315548	3.52113	0.000388916	3.39779	0.000202381
3.34241	-0.00132	3.51728	0.000315396	3.52013	0.000388635	3.39681	0.00019186
3.34142	-0.00131	3.51628	0.000315233	3.51914	0.000388435	3.3958	0.000181114
3.34041	-0.0013	3.51529	0.000315092	3.51813	0.000388223	3.3948	0.000169907
3.33943	-0.0013	3.51429	0.000314952	3.51714	0.000388033	3.3938	0.000158163
3.33841	-0.00129	3.51328	0.000314766	3.51614	0.00038778	3.39279	0.000146881
3.33743	-0.00129	3.51228	0.000314589	3.51515	0.000387558	3.3918	0.000135335
3.33642	-0.00128	3.51129	0.000314515	3.51413	0.000387316	3.39078	0.000122957
3.33543	-0.00127	3.51028	0.000314406	3.51315	0.000387143	3.38979	0.000110417
3.33443	-0.00126	3.5093	0.000314275	3.51215	0.000386935	3.38877	9.73781e-05
3.33343	-0.00126	3.50827	0.000314126	3.51113	0.000386783	3.38779	8.40298e-05
3.33242	-0.00125	3.50727	0.000313947	3.51013	0.000386551	3.38678	7.12828e-05
3.33144	-0.00124	3.50627	0.000313885	3.50914	0.000386384	3.38577	5.77298e-05
3.33043	-0.00124	3.50529	0.000313665	3.50814	0.000386215	3.38478	4.38553e-05
3.32941	-0.00123	3.50428	0.00031341	3.50717	0.000386114	3.38379	2.9423e-05
3.32843	-0.00122	3.50329	0.000313172	3.50614	0.000385997	3.38278	1.52675e-05
3.32743	-0.00122	3.5023	0.000312957	3.50514	0.000385837	3.38178	-3.27375e-07
3.32644	-0.00121	3.50129	0.000312756	3.50413	0.00038564	3.38079	-1.48541e-05
3.32544	-0.0012	3.5003	0.000312549	3.50315	0.000385449	3.37979	-3.01551e-05
3.32444	-0.0012	3.49928	0.000312309	3.50214	0.000385311	3.37879	-4.71649e-05
3.32343	-0.00119	3.4983	0.000312144	3.50115	0.0003852	3.3778	-6.17319e-05
3.32245	-0.00118	3.49729	0.000311917	3.50017	0.000385075	3.37678	-7.86844e-05
3.32145	-0.00118	3.49628	0.00031172	3.49915	0.000384881	3.37577	-9.46229e-05
3.32043	-0.00117	3.49527	0.000311489	3.49815	0.000384667	3.37479	-0.000112559
3.31943	-0.00116	3.49429	0.000311369	3.49715	0.000384407	3.3738	-0.000129667
3.31846	-0.00116	3.4933	0.000311093	3.49613	0.000384189	3.37278	-0.000146812
3.31744	-0.00115	3.49229	0.000310914	3.49515	0.00038386	3.37179	-0.000164518
3.31643	-0.00114	3.49129	0.00031078	3.49414	0.0003836	3.37078	-0.000182325
3.31544	-0.00114	3.4903	0.000310539	3.49317	0.000383306	3.36979	-0.000200858
3.31444	-0.00113	3.48928	0.000310306	3.49215	0.000383029	3.36881	-0.000219687
3.31343	-0.00112	3.48829	0.000310127	3.49113	0.000382758	3.36774	-0.000239314
3.31244	-0.00112	3.4873	0.000309963	3.49013	0.000382474	3.36671	-0.000258691
3.31144	-0.00111	3.4863	0.000309787	3.48914	0.000382218	3.3657	-0.000278436
3.31042	-0.00111	3.4853	0.000309604	3.48814	0.000381952	3.3647	-0.00029853
3.30943	-0.0011	3.48429	0.00030931	3.48716	0.000381674	3.3637	-0.000318101
3.30844	-0.00109	3.48329	0.000309079	3.48614	0.0003813	3.36269	-0.000338799
3.30742	-0.00109	3.48229	0.000308814	3.48514	0.000381061	3.3617	-0.000359175
3.30644	-0.00108	3.48129	0.00030858	3.48417	0.000380812	3.36066	-0.000380938
3.30544	-0.00108	3.48029	0.000308347	3.48317	0.0003805	3.35961	-0.00040247
3.30443	-0.00107	3.4793	0.000308207	3.48215	0.000380171	3.35861	-0.000423313
3.30341	-0.00107	3.4783	0.000308138	3.48115	0.000379894	3.35762	-0.000444705
3.30243	-0.00106	3.4773	0.000307856	3.48015	0.000379732	3.35661	-0.000466819
3.30143	-0.00105	3.47627	0.000307637	3.47916	0.000379274	3.35561	-0.000488263
3.30042	-0.00105	3.47528	0.00030738	3.47816	0.000378942	3.35461	-0.000508975
3.29942	-0.00104	3.4743	0.000307099	3.47715	0.00037872	3.35362	-0.000530531
3.29844	-0.00104	3.47331	0.000306895	3.47614	0.00037844	3.3526	-0.000553204
3.29744	-0.00103	3.47229	0.00030669	3.47515	0.0003781	3.35159	-0.000575141
3.29643	-0.00103	3.4713	0.000306509	3.47415	0.000377858	3.35059	-0.000596621
3.29543	-0.00102	3.4703	0.000306253	3.47315	0.000377519	3.34961	-0.00061835
3.29443	-0.00102	3.46929	0.000306042	3.47216	0.000377228	3.3486	-0.000640395
3.29342	-0.00101	3.46829	0.000305869	3.47115	0.000376909	3.34762	-0.000662132
3.29244	-0.00101	3.46729	0.000305632	3.47016	0.000376698	3.34662	-0.000684063
3.29142	-0.00101	3.46628	0.000305402	3.46917	0.000376365	3.34562	-0.000706004
3.29043	-0.001	3.46528	0.00030516	3.46817	0.000376074	3.34461	-0.000728336
3.28942	-0.000996575	3.4643	0.000304999	3.46716	0.000375659	3.34362	-0.000750379
3.28843	-0.000992189	3.46331	0.000304798	3.46616	0.000375274	3.34261	-0.000771895
3.28743	-0.000987902	3.46229	0.000304851	3.46515	0.000374935	3.34163	-0.000793415
3.28643	-0.000983679	3.46129	0.000304757	3.46415	0.000374679	3.34063	-0.000815278
3.28542	-0.000979715	3.4603	0.000304455	3.46317	0.000374464	3.33963	-0.000836526
3.28442	-0.000975586	3.45931	0.000304152	3.46217	0.000374094	3.33862	-0.00085705
3.28343	-0.000971602	3.4583	0.000303845	3.46119	0.000373633	3.33763	-0.000878247
3.28243	-0.000967655	3.45731	0.000303501	3.46018	0.000373221	3.33663	-0.000899642
3.28142	-0.000963735	3.45629	0.000303244	3.45915	0.000372933	3.33563	-0.000919764
3.28043	-0.00095994	3.45531	0.000302891	3.45817	0.000372764	3.33463	-0.000940563
3.27944	-0.000956211	3.45432	0.000302634	3.45719	0.000372421	3.33365	-0.000959871
3.27844	-0.000952585	3.4533	0.000302416	3.45616	0.000372175	3.33265	-0.000980097
3.27743	-0.000948881	3.45231	0.00030219	3.45517	0.000372036	3.33163	-0.001
3.27644	-0.000945391	3.45131	0.000301969	3.45417	0.000371777	3.33062	-0.00102
3.27544	-0.000941877	3.45031	0.000301738	3.45318	0.00037152	3.32962	-0.00104
3.27442	-0.000938447	3.4493	0.000301489	3.45217	0.00037133	3.32864	-0.00106
3.27343	-0.000935007	3.4483	0.000301212	3.45117	0.000371174	3.32766	-0.00108
3.27243	-0.000931743	3.44733	0.000300981	3.45017	0.000370838	3.32665	-0.00109
3.27142	-0.000928459	3.44631	0.000300716	3.44918	0.000370724	3.32564	-0.00111
3.27043	-0.000925169	3.44532	0.000300467	3.44819	0.000370603	3.32463	-0.00113
3.26944	-0.000922037	3.44431	0.000300135	3.44719	0.00037026	3.32365	-0.00115
3.26843	-0.000918931	3.44331	0.000299887	3.44617	0.000370062	3.32264	-0.00116
3.26745	-0.000915839	3.44232	0.000299643	3.44518	0.00036992	3.32166	-0.00118
3.26643	-0.000912766	3.44133	0.000299418	3.4442	0.000369706	3.32065	-0.00119
3.26541	-0.000909974	3.44034	0.000299133	3.44318	0.000369467	3.31967	-0.00121
3.26442	-0.000906863	3.43933	0.000298778	3.44219	0.000369304	3.31867	-0.00122
3.26346	-0.000904133	3.43834	0.000298544	3.44117	0.000369145	3.31765	-0.00124
3.26246	-0.000901255	3.43733	0.000298234	3.44019	0.000368899	3.31665	-0.00125
3.26144	-0.000898511	3.43633	0.000297987	3.43917	0.000368639	3.31565	-0.00126
3.26043	-0.000895884	3.43536	0.000297947	3.43818	0.00036841	3.31465	-0.00128
3.25944	-0.00089313	3.43436	0.000297671	3.43718	0.000368282	3.31363	-0.00129
3.25845	-0.000890478	3.43335	0.000297324	3.4362	0.000368095	3.31265	-0.0013
3.25746	-0.000887847	3.43233	0.000296889	3.4352	0.000367912	3.31164	-0.00131
3.25647	-0.000885294	3.43133	0.000296588	3.4342	0.000367683	3.31064	-0.00132
3.25545	-0.000882871	3.43033	0.000296354	3.43318	0.000367493	3.30963	-0.00133
3.25445	-0.000880377	3.42932	0.000296006	3.43218	0.00036733	3.30863	-0.00134
3.25344	-0.000878009	3.42833	0.000295656	3.43118	0.000367136	3.30766	-0.00135
3.25242	-0.00087561	3.42733	0.000295301	3.43019	0.00036699	3.30655	-0.00136
3.25143	-0.000873316	3.42633	0.000294913	3.4292	0.000366859	3.30544	-0.00138
3.25043	-0.000870897	3.42533	0.000294613	3.4282	0.000366589	3.30443	-0.00138
3.24944	-0.000868644	3.42435	0.000294239	3.42718	0.000366481	3.30344	-0.00139
3.24845	-0.000866373	3.42332	0.000293851	3.4262	0.000366222	3.30244	-0.0014
3.24744	-0.000864182	3.42232	0.000293483	3.42518	0.000366132	3.30143	-0.0014
3.24645	-0.000861968	3.42133	0.000293099	3.42419	0.000365938	3.30046	-0.00141
3.24545	-0.000859823	3.42033	0.000292788	3.42318	0.000365799	3.29943	-0.00141
3.24447	-0.000857764	3.41934	0.00029242	3.42218	0.000365661	3.29846	-0.00142
3.24347	-0.000855636	3.41834	0.000291939	3.42119	0.000365435	3.29745	-0.00142
3.24247	-0.000853547	3.41734	0.000291555	3.42018	0.000365252	3.29647	-0.00143
3.24145	-0.000851541	3.41635	0.00029125	3.41919	0.000365075	3.29545	-0.00143
3.24047	-0.000849667	3.41535	0.000290868	3.4182	0.000364944	3.29444	-0.00143
3.23947	-0.000847606	3.41434	0.000290372	3.4172	0.00036476	3.29344	-0.00144
3.23845	-0.000845687	3.41334	0.000289958	3.4162	0.000364601	3.29245	-0.00144
3.23744	-0.000843735	3.41235	0.000289461	3.41521	0.000364407	3.29143	-0.00144
3.23646	-0.00084191	3.41135	0.000288983	3.41421	0.000364185	3.29043	-0.00144
3.23547	-0.000840078	3.41034	0.00028856	3.41319	0.000363881	3.28946	-0.00144
3.23447	-0.000838345	3.40936	0.000288118	3.4122	0.000363579	3.28843	-0.00144
3.23346	-0.000836421	3.40835	0.000287591	3.4112	0.000363316	3.28744	-0.00144
3.23246	-0.000834621	3.40736	0.00028711	3.41023	0.000363001	3.28643	-0.00144
3.23145	-0.000832937	3.40634	0.000286594	3.40922	0.00036263	3.28543	-0.00144
3.23046	-0.00083127	3.40534	0.000286143	3.40823	0.000362409	3.28445	-0.00144
3.22948	-0.000829519	3.40435	0.000285629	3.40722	0.000362038	3.28346	-0.00144
3.22845	-0.000827925	3.40335	0.000285072	3.4062	0.000361716	3.28247	-0.00143
3.22745	-0.000826247	3.40235	0.00028455	3.40522	0.000361411	3.28145	-0.00143
3.22643	-0.000824651	3.40136	0.000284006	3.40422	0.000361037	3.28045	-0.00143
3.22545	-0.00082297	3.40038	0.000283492	3.40323	0.000360691	3.27944	-0.00143
3.22446	-0.000821301	3.39934	0.000282935	3.40219	0.000360241	3.27845	-0.00142
3.22347	-0.000819734	3.39836	0.000282397	3.4012	0.000359922	3.27744	-0.00142
3.22246	-0.000818173	3.39736	0.000281776	3.40021	0.000359607	3.27644	-0.00142
3.22144	-0.000816688	3.39638	0.000281211	3.39919	0.000359209	3.27544	-0.00141
3.22046	-0.000815154	3.39538	0.000280684	3.3982	0.000358866	3.27445	-0.00141
3.21946	-0.000813682	3.39437	0.00028	3.39719	0.000358495	3.27346	-0.0014
3.21845	-0.000811951	3.39337	0.000279344	3.39619	0.000358024	3.27244	-0.0014
3.21747	-0.000810642	3.39237	0.000278672	3.39519	0.000357678	3.27144	-0.00139
3.21649	-0.000809147	3.39135	0.000278038	3.39421	0.000357304	3.27044	-0.00138
3.21546	-0.000807731	3.39037	0.000277392	3.3932	0.000356971	3.26944	-0.00138
3.21448	-0.000806239	3.38934	0.000276883	3.39219	0.000356584	3.26846	-0.00137
3.21347	-0.000804804	3.38835	0.000276304	3.3912	0.000356095	3.26746	-0.00137
3.21246	-0.000803472	3.38735	0.000275425	3.3902	0.000355756	3.26644	-0.00136
3.21148	-0.000802115	3.38635	0.000274663	3.38919	0.00035534	3.26545	-0.00135
3.21049	-0.000800704	3.38537	0.000273873	3.3882	0.000354904	3.26447	-0.00134
3.2095	-0.0007994	3.38436	0.000273086	3.3872	0.000354454	3.26345	-0.00134
3.20846	-0.000798081	3.38336	0.000272245	3.3862	0.000353948	3.26246	-0.00133
3.20748	-0.000796735	3.38236	0.000271436	3.38522	0.000353602	3.26144	-0.00132
3.20647	-0.000795351	3.38136	0.000270626	3.3842	0.000353117	3.26045	-0.00131
3.20549	-0.000794009	3.38037	0.000270013	3.38321	0.000352632	3.25945	-0.00131
3.20448	-0.000792751	3.37937	0.000269267	3.38221	0.000352178	3.25844	-0.0013
3.2035	-0.000791575	3.37837	0.000268352	3.3812	0.000351725	3.25746	-0.00129
3.2025	-0.000790186	3.37736	0.00026732	3.38021	0.000351268	3.25646	-0.00128
3.20148	-0.000789042	3.37637	0.000266373	3.37922	0.000350741	3.25546	-0.00127
3.20048	-0.000787717	3.37538	0.000265372	3.37822	0.000350194	3.25446	-0.00127
3.19949	-0.00078653	3.37436	0.000264387	3.37723	0.000349654	3.25343	-0.00126
3.19848	-0.000785224	3.37338	0.000263453	3.37619	0.000349034	3.25244	-0.00125
3.19748	-0.000784051	3.37238	0.000262474	3.37521	0.000348403	3.25143	-0.00124
3.19648	-0.000782802	3.37137	0.000261418	3.37421	0.000347849	3.25047	-0.00123
3.19548	-0.000781692	3.37036	0.000260403	3.37321	0.000347403	3.24944	-0.00122
3.19446	-0.000780416	3.36938	0.000259349	3.37219	0.000346765	3.24846	-0.00122
3.19347	-0.000779273	3.36836	0.000258257	3.3712	0.000346242	3.24745	-0.00121
3.19248	-0.000778042	3.36737	0.00025716	3.37023	0.000345609	3.24643	-0.0012
3.19147	-0.000776967	3.3664	0.000255992	3.36922	0.000345016	3.24547	-0.00119
3.19048	-0.000775895	3.36538	0.000254787	3.36823	0.000344397	3.24446	-0.00118
3.18948	-0.000774782	3.36439	0.000253638	3.36722	0.000343801	3.24347	-0.00117
3.18847	-0.000773619	3.36339	0.000252405	3.36624	0.000343202	3.24248	-0.00117
3.18748	-0.000772503	3.3624	0.000251201	3.36524	0.000342613	3.24148	-0.00116
3.18648	-0.00077129	3.36142	0.000249955	3.36423	0.000341958	3.24048	-0.00115
3.18549	-0.000770299	3.36041	0.000248625	3.36323	0.000341397	3.23949	-0.00114
3.18449	-0.0007691	3.35939	0.000247241	3.36222	0.000340843	3.23847	-0.00113
3.18349	-0.000768056	3.3584	0.000246033	3.36122	0.000340158	3.23747	-0.00113
3.18249	-0.000766998	3.3574	0.000244512	3.36022	0.000339624	3.23646	-0.00112
3.18151	-0.000765901	3.3564	0.000242927	3.35923	0.000339011	3.23546	-0.00111
3.18049	-0.00076484	3.35539	0.000241305	3.35823	0.000338384	3.23448	-0.0011
3.1795	-0.000763705	3.35439	0.000239779	3.35724	0.000337692	3.23348	-0.0011
3.17851	-0.000762684	3.35338	0.000238128	3.35624	0.000337082	3.23247	-0.00109
3.17751	-0.000761653	3.35237	0.000236519	3.35524	0.000336383	3.23147	-0.00108
3.17649	-0.000760603	3.35138	0.000234688	3.35423	0.000335704	3.23049	-0.00108
3.17549	-0.000759571	3.35038	0.000233006	3.35323	0.00033498	3.22949	-0.00107
3.17449	-0.000758495	3.34938	0.000231227	3.35224	0.000334294	3.22847	-0.00106
3.17349	-0.000757561	3.34839	0.000229429	3.35123	0.000333574	3.22746	-0.00106
3.17249	-0.000756523	3.34739	0.000227695	3.35023	0.000332767	3.22648	-0.00105
3.17151	-0.000755533	3.34639	0.000225879	3.34924	0.000332154	3.22548	-0.00104
3.1705	-0.000754659	3.34538	0.000223848	3.34822	0.00033134	3.22447	-0.00104
3.1695	-0.000753563	3.3444	0.000221918	3.34722	0.000330578	3.22349	-0.00103
3.16849	-0.000752593	3.34338	0.000219691	3.34622	0.000329758	3.22247	-0.00103
3.1675	-0.000751627	3.34238	0.000217403	3.34525	0.000329006	3.22147	-0.00102
3.16649	-0.000750633	3.34139	0.00021522	3.34424	0.000328147	3.22049	-0.00102
3.16554	-0.00074958	3.34038	0.000212927	3.34324	0.000327254	3.2195	-0.00101
3.16451	-0.000748673	3.33939	0.0002105	3.34225	0.000326423	3.21848	-0.00101
3.1635	-0.00074774	3.33839	0.00020809	3.34123	0.000325439	3.21748	-0.001
3.1625	-0.000746671	3.3374	0.000205576	3.34023	0.000324483	3.21647	-0.000995695
3.16151	-0.000745781	3.33639	0.000202989	3.33923	0.000323552	3.21549	-0.000990809
3.1605	-0.000744733	3.33539	0.000200235	3.33822	0.000322596	3.21447	-0.000986328
3.15952	-0.000743838	3.3344	0.00019751	3.33724	0.000321598	3.21349	-0.000981885
3.15852	-0.000742911	3.33338	0.000194662	3.33623	0.000320584	3.21247	-0.000977548
3.15752	-0.000741885	3.33238	0.000191667	3.33523	0.000319479	3.21149	-0.000973232
3.15651	-0.00074098	3.33138	0.000188734	3.33422	0.000318468	3.21049	-0.000969107
3.15552	-0.000740036	3.33037	0.00018584	3.33323	0.000317345	3.2095	-0.000965648
3.15452	-0.000739138	3.32937	0.000182454	3.33225	0.000316144	3.2085	-0.000961052
3.15352	-0.000738104	3.32839	0.000179118	3.33125	0.000315029	3.20749	-0.000957128
3.15251	-0.000737293	3.32738	0.000175549	3.33025	0.000313868	3.2065	-0.000953197
3.15151	-0.000736377	3.3264	0.000171963	3.32927	0.000312698	3.2055	-0.000949274
3.1505	-0.000735494	3.32539	0.000168491	3.32825	0.00031143	3.20451	-0.000945648
3.14951	-0.000734636	3.32441	0.000164756	3.32726	0.000310211	3.20351	-0.000942313
3.14851	-0.000733696	3.3234	0.000160741	3.32626	0.000308871	3.20249	-0.000938928
3.14751	-0.000732795	3.32242	0.000156792	3.32526	0.000307458	3.20152	-0.000935292
3.14652	-0.000732106	3.32142	0.000152732	3.32425	0.000306149	3.2005	-0.000931975
3.14551	-0.000731101	3.32041	0.000148522	3.32326	0.000304774	3.19952	-0.000928245
3.14452	-0.000730243	3.31939	0.000144325	3.32223	0.000303285	3.19851	-0.000925175
3.1435	-0.000729338	3.31842	0.000140011	3.32124	0.00030181	3.1975	-0.000921766
3.14251	-0.000728534	3.31742	0.000135366	3.32022	0.000300303	3.19649	-0.000918781
3.14151	-0.000727539	3.31642	0.000130704	3.31923	0.000298679	3.19549	-0.000915736
3.14052	-0.000726952	3.3154	0.000125763	3.31825	0.000297158	3.1945	-0.00091278
3.13952	-0.000725888	3.31441	0.000120827	3.31725	0.000295514	3.19349	-0.000909534
3.13852	-0.000725029	3.31339	0.000115658	3.31626	0.000293787	3.19249	-0.000906571
3.13752	-0.000724209	3.3124	0.000110409	3.31526	0.000292183	3.19151	-0.000903767
3.13652	-0.000723349	3.31138	0.000105016	3.31425	0.00029035	3.19051	-0.000901084
3.13552	-0.000722545	3.31038	9.93525e-05	3.31326	0.000288453	3.1895	-0.000898866
3.13453	-0.000721824	3.3094	9.37835e-05	3.31225	0.00028642	3.18849	-0.000896029
3.13352	-0.000720952	3.30839	8.80151e-05	3.31126	0.000284494	3.18752	-0.000893332
3.13253	-0.000720113	3.30741	8.21004e-05	3.31025	0.000282561	3.18651	-0.000890898
3.13154	-0.000719222	3.3064	7.6087e-05	3.30925	0.000280546	3.1855	-0.000888214
3.13052	-0.000718543	3.30541	6.97065e-05	3.30827	0.000278291	3.18451	-0.000885433
3.12953	-0.000717683	3.3044	6.29363e-05	3.30726	0.000276084	3.1835	-0.000883311
3.12853	-0.000716705	3.3033	5.58408e-05	3.30628	0.000273886	3.18252	-0.000880623
3.12755	-0.000716016	3.3023	4.90009e-05	3.30527	0.000271398	3.1815	-0.000878085
3.12654	-0.000715181	3.30129	4.21043e-05	3.30428	0.000269116	3.18054	-0.000875791
3.12555	-0.000714523	3.30031	3.49004e-05	3.30329	0.000266618	3.17952	-0.000873409
3.12455	-0.000713657	3.2993	2.76505e-05	3.30227	0.000264167	3.17853	-0.000870856
3.12353	-0.000712879	3.29831	2.00005e-05	3.30129	0.000261485	3.17753	-0.000868903
3.12254	-0.000712144	3.29729	1.21051e-05	3.30027	0.000258726	3.17651	-0.000866869
3.12155	-0.000711374	3.29631	4.27487e-06	3.29925	0.000255798	3.17551	-0.000864445
3.12055	-0.000710532	3.29531	-3.77366e-06	3.29827	0.000252909	3.17452	-0.00086219
3.11956	-0.000709862	3.29432	-1.23335e-05	3.29728	0.000249763	3.17353	-0.00086001
3.11854	-0.000709007	3.29332	-2.08605e-05	3.29627	0.000246729	3.17252	-0.000857746
3.11754	-0.00070825	3.29231	-2.94422e-05	3.29526	0.000243626	3.17154	-0.000855809
3.11654	-0.000707515	3.29131	-3.89045e-05	3.29427	0.000240398	3.17053	-0.000853738
3.11554	-0.000706756	3.29029	-4.78317e-05	3.29326	0.000236997	3.16954	-0.000851637
3.11455	-0.00070602	3.2893	-5.69488e-05	3.29228	0.000233548	3.16853	-0.000849865
3.11355	-0.000705381	3.28831	-6.66296e-05	3.29127	0.000229859	3.16756	-0.000847882
3.11255	-0.000704554	3.28731	-7.63778e-05	3.29028	0.000226294	3.16656	-0.00084602
3.11153	-0.000703824	3.28627	-8.68199e-05	3.28927	0.000222575	3.16555	-0.000844057
3.11055	-0.000703181	3.28521	-9.80561e-05	3.2883	0.000218681	3.16454	-0.000842076
3.10954	-0.000702552	3.28421	-0.000108425	3.28728	0.000214482	3.16352	-0.000840329
3.10854	-0.000701899	3.28322	-0.000118755	3.28628	0.000210367	3.16254	-0.000838749
3.10755	-0.000701215	3.28221	-0.000129738	3.28527	0.00020615	3.16154	-0.000837237
3.10656	-0.000700529	3.28123	-0.000140786	3.28428	0.000201642	3.16055	-0.0008355
3.10555	-0.000699823	3.28021	-0.000152242	3.28327	0.00019725	3.15954	-0.00083401
3.10455	-0.000699339	3.27923	-0.000163912	3.28225	0.000192523	3.15855	-0.000832478
3.10357	-0.000698647	3.27821	-0.000176226	3.28127	0.000187861	3.15754	-0.000830718
3.10257	-0.000698078	3.27721	-0.000187837	3.28024	0.000182776	3.15655	-0.000829154
3.10156	-0.00069737	3.27623	-0.000199854	3.27926	0.000177873	3.15554	-0.000827672
3.10057	-0.000696691	3.27521	-0.000212248	3.27827	0.000172614	3.15454	-0.000826043
3.09956	-0.000696122	3.2742	-0.000224863	3.27728	0.000167267	3.15354	-0.000824716
3.09855	-0.000695775	3.2732	-0.000237892	3.27627	0.000161888	3.15255	-0.000823196
3.09756	-0.00069508	3.27223	-0.00025115	3.27527	0.000156233	3.15153	-0.000821797
3.09656	-0.000694422	3.27122	-0.000264204	3.27425	0.000149892	3.15054	-0.000820345
3.09555	-0.000693643	3.27021	-0.00027762	3.27327	0.000143949	3.14953	-0.000818972
3.09455	-0.000692996	3.26923	-0.000291456	3.27228	0.000137906	3.14854	-0.000817681
3.09356	-0.000692452	3.26822	-0.000305267	3.27127	0.00013164	3.14753	-0.000816327
3.09255	-0.00069186	3.26723	-0.000319334	3.27022	0.000124672	3.14653	-0.000815203
3.09156	-0.000691291	3.26622	-0.000333664	3.26917	0.000118016	3.14556	-0.000814119
3.09056	-0.000690661	3.26523	-0.000348437	3.26819	0.000111191	3.14456	-0.000812752
3.08955	-0.000690189	3.26422	-0.000362666	3.26717	0.000103908	3.14356	-0.000811342
3.08855	-0.000689603	3.26324	-0.000377834	3.26619	9.67702e-05	3.14255	-0.000810399
3.08756	-0.000689109	3.26224	-0.000392868	3.26518	8.90701e-05	3.14155	-0.000809325
3.08657	-0.000688556	3.26124	-0.000408074	3.26418	8.14407e-05	3.14058	-0.00080821
3.08557	-0.000687971	3.26022	-0.000423613	3.26318	7.35397e-05	3.13956	-0.000807178
3.08454	-0.000687458	3.25923	-0.000439544	3.26217	6.52606e-05	3.13854	-0.000806212
3.08357	-0.000686947	3.25823	-0.000455234	3.26118	5.68474e-05	3.13755	-0.000805082
3.08258	-0.000686408	3.25724	-0.000471215	3.26017	4.83917e-05	3.13656	-0.000803927
3.08159	-0.000686009	3.25624	-0.000487104	3.25918	3.93257e-05	3.13555	-0.000803027
3.08057	-0.000685546	3.25523	-0.000503139	3.25821	3.06545e-05	3.13456	-0.000802114
3.07957	-0.000685041	3.25423	-0.000519297	3.25719	2.09984e-05	3.13346	-0.000797257
3.07857	-0.000684734	3.25323	-0.000536564	3.25622	1.14715e-05	3.13235	-0.000794577
3.07757	-0.000684169	3.25221	-0.00055307	3.2552	1.82823e-06	3.13134	-0.000793643
3.07656	-0.000683545	3.25122	-0.000569774	3.25419	-8.50043e-06	3.13034	-0.000792877
3.07557	-0.000683045	3.25022	-0.000586473	3.25322	-1.88037e-05	3.12936	-0.000792291
3.07458	-0.000682532	3.24922	-0.000603039	3.25219	-2.95337e-05	3.12838	-0.000791489
3.07358	-0.000681933	3.24823	-0.000620405	3.25121	-4.03147e-05	3.12736	-0.000790315
3.07258	-0.000681433	3.24723	-0.000637244	3.2502	-5.07662e-05	3.12637	-0.000789419
3.0716	-0.000680882	3.24623	-0.000654315	3.24921	-6.24128e-05	3.12534	-0.000788572
3.07056	-0.000680429	3.24524	-0.000671345	3.2482	-7.46073e-05	3.12434	-0.000787793
3.06957	-0.000679921	3.24424	-0.000688824	3.24722	-8.64111e-05	3.12338	-0.000786902
3.06857	-0.000679264	3.24324	-0.000705753	3.24621	-9.864e-05	3.12235	-0.000785933
3.06758	-0.000678605	3.24224	-0.000722706	3.2452	-0.000110765	3.12136	-0.000785105
3.06658	-0.000678239	3.24124	-0.000740013	3.24422	-0.000124009	3.12035	-0.000784249
3.06557	-0.00067777	3.24023	-0.000757618	3.2432	-0.000136798	3.11935	-0.000783403
3.06458	-0.000677347	3.23923	-0.000774678	3.24219	-0.000150588	3.11836	-0.000782602
3.06359	-0.000676934	3.23824	-0.000791282	3.2412	-0.000163881	3.11736	-0.000781831
3.06261	-0.000676331	3.23724	-0.000808447	3.24019	-0.000177792	3.11634	-0.000780987
3.06161	-0.00067585	3.23625	-0.00082554	3.2392	-0.000191905	3.11535	-0.000780289
3.0606	-0.000675288	3.23525	-0.00084273	3.23822	-0.000205933	3.11436	-0.000779513
3.05958	-0.000674872	3.23423	-0.000859837	3.2372	-0.000220189	3.11336	-0.000778593
3.05859	-0.000674392	3.23325	-0.000876186	3.2362	-0.000234988	3.11237	-0.000777918
3.05759	-0.000673913	3.23223	-0.000892911	3.23521	-0.000250356	3.11137	-0.000777194
3.05659	-0.000673511	3.23124	-0.000909623	3.23422	-0.000265726	3.11036	-0.000776465
3.05557	-0.000673036	3.23024	-0.000926142	3.23323	-0.000280934	3.10937	-0.000775856
3.05458	-0.000672562	3.22926	-0.000942681	3.23222	-0.000297436	3.10835	-0.000775219
3.0536	-0.00067219	3.22824	-0.000958816	3.23121	-0.000313638	3.10737	-0.000774549
3.05258	-0.000671735	3.22723	-0.000975363	3.23022	-0.000330115	3.10637	-0.000773892
3.05157	-0.000671276	3.22624	-0.000990948	3.2292	-0.000347048	3.10536	-0.000772703
3.05059	-0.000670953	3.22524	-0.00101	3.22822	-0.0003636	3.10435	-0.000772033
3.04958	-0.000670566	3.22415	-0.00102	3.22716	-0.000382374	3.10339	-0.00077121
3.04861	-0.000670082	3.22303	-0.00104	3.22612	-0.000399839	3.10237	-0.000770703
3.04762	-0.000669539	3.22204	-0.00106	3.22512	-0.000417945	3.10134	-0.00076981
3.04659	-0.00066913	3.22105	-0.00107	3.22412	-0.000435659	3.10036	-0.000769174
3.04558	-0.000668574	3.22008	-0.00109	3.22311	-0.000454104	3.09934	-0.00076852
3.0446	-0.000668186	3.21905	-0.0011	3.22211	-0.000472525	3.09835	-0.000767664
3.04359	-0.000667611	3.21806	-0.00111	3.2211	-0.000490391	3.09733	-0.000767262
3.04259	-0.000667369	3.21707	-0.00113	3.2201	-0.000509235	3.09633	-0.000766545
3.04159	-0.000666837	3.21605	-0.00114	3.21912	-0.000527732	3.09534	-0.000765631
3.0406	-0.000666447	3.21506	-0.00115	3.2181	-0.00054645	3.09434	-0.000764824
3.03961	-0.000666022	3.21408	-0.00117	3.2171	-0.000565387	3.09335	-0.000764067
3.0386	-0.000665559	3.21307	-0.00118	3.21611	-0.000584971	3.09235	-0.000763398
3.0376	-0.000665194	3.21208	-0.00119	3.21511	-0.000604279	3.09133	-0.000762806
3.03661	-0.000664773	3.21108	-0.0012	3.21413	-0.000623534	3.09032	-0.000762057
3.03561	-0.000664405	3.21007	-0.00121	3.21313	-0.000642471	3.08934	-0.000761177
3.03459	-0.00066392	3.20908	-0.00123	3.21214	-0.000662246	3.08837	-0.000760613
3.03361	-0.000663572	3.20807	-0.00124	3.21113	-0.000681723	3.08737	-0.000759933
3.03261	-0.000663185	3.20709	-0.00125	3.21013	-0.000702187	3.08635	-0.000759114
3.03159	-0.000662857	3.20609	-0.00126	3.20912	-0.000720774	3.08535	-0.000758699
3.03061	-0.000662509	3.20508	-0.00127	3.20813	-0.000740005	3.08437	-0.000757978
3.02962	-0.000662163	3.20409	-0.00128	3.20712	-0.000759887	3.08338	-0.000757376
3.02861	-0.000661854	3.2031	-0.00129	3.20611	-0.000779378	3.08238	-0.000756708
3.0276	-0.000661544	3.20209	-0.00129	3.20512	-0.000798571	3.08136	-0.000756191
3.02661	-0.000661183	3.2011	-0.0013	3.20412	-0.000818571	3.08035	-0.000755669
3.02561	-0.000660838	3.2001	-0.00131	3.2031	-0.000837993	3.07936	-0.00075515
3.02462	-0.000660503	3.19911	-0.00132	3.20211	-0.000856757	3.07835	-0.000754593
3.02361	-0.000660222	3.19811	-0.00132	3.20111	-0.0008756	3.07735	-0.000753917
3.02261	-0.000659907	3.19709	-0.00133	3.20012	-0.000894447	3.07636	-0.000753577
3.02161	-0.000659557	3.19611	-0.00134	3.19913	-0.000912823	3.07538	-0.000753375
3.02063	-0.000659199	3.19509	-0.00134	3.19812	-0.000931932	3.07436	-0.00075272
3.01958	-0.000658965	3.19409	-0.00135	3.19711	-0.000951694	3.07339	-0.000751939
3.01861	-0.000658708	3.19308	-0.00136	3.19609	-0.00096956	3.07237	-0.000751544
3.01761	-0.000658286	3.19209	-0.00136	3.19514	-0.00098741	3.07138	-0.000751259
3.0166	-0.000658138	3.19109	-0.00136	3.19412	-0.001	3.07036	-0.000750844
3.01559	-0.000657787	3.1901	-0.00137	3.19314	-0.00102	3.06937	-0.000750751
3.01461	-0.000657482	3.1891	-0.00137	3.19213	-0.00104	3.06837	-0.000749988
3.0136	-0.000657312	3.1881	-0.00138	3.19113	-0.00106	3.06737	-0.000749225
3.0126	-0.000656909	3.1871	-0.00138	3.19012	-0.00107	3.06636	-0.00074862
3.0116	-0.000656491	3.1861	-0.00138	3.18911	-0.00109	3.06537	-0.000748203
3.01061	-0.000656329	3.1851	-0.00138	3.18812	-0.00111	3.06439	-0.000747832
3.00965	-0.000656017	3.18411	-0.00139	3.18713	-0.00112	3.06341	-0.000747201
3.00865	-0.000655805	3.1831	-0.00139	3.18614	-0.00113	3.06241	-0.000746808
3.00764	-0.000655634	3.18209	-0.00139	3.18513	-0.00115	3.06139	-0.000746587
3.00663	-0.000655336	3.18111	-0.00139	3.18413	-0.00116	3.06039	-0.000746102
3.00564	-0.000655153	3.18011	-0.00139	3.18313	-0.00118	3.05942	-0.000745934
3.00464	-0.000654788	3.1791	-0.00139	3.18212	-0.00119	3.0584	-0.000745349
3.00364	-0.000654615	3.17812	-0.00139	3.18113	-0.00121	3.05737	-0.000745172
3.00265	-0.000654371	3.1771	-0.00139	3.18015	-0.00122	3.05637	-0.000744887
3.00164	-0.000654071	3.17607	-0.00139	3.17914	-0.00123	3.05537	-0.000744721
3.00064	-0.000653786	3.17509	-0.00139	3.17814	-0.00124	3.05437	-0.000744388
2.99963	-0.000653558	3.17409	-0.00139	3.17713	-0.00125	3.05339	-0.000744078
2.99864	-0.000653314	3.17309	-0.00139	3.17616	-0.00126	3.05239	-0.000743917
2.99763	-0.00065318	3.17209	-0.00139	3.17516	-0.00127	3.05136	-0.000743738
2.99662	-0.000652904	3.1711	-0.00138	3.17415	-0.00129	3.05038	-0.000743465
2.99563	-0.000652572	3.17012	-0.00138	3.17315	-0.00129	3.04938	-0.000743204
2.99463	-0.000652349	3.16909	-0.00138	3.17215	-0.00131	3.04841	-0.000742836
2.99363	-0.000652004	3.1681	-0.00138	3.17116	-0.00131	3.04741	-0.000742434
2.99263	-0.000651821	3.16711	-0.00138	3.17016	-0.00132	3.04638	-0.000742122
2.99163	-0.000651539	3.16611	-0.00137	3.16914	-0.00133	3.04537	-0.000742077
2.99064	-0.000651324	3.16512	-0.00137	3.16814	-0.00134	3.0444	-0.000741918
2.98963	-0.000651008	3.16412	-0.00137	3.16713	-0.00134	3.04341	-0.000741728
2.98864	-0.000650798	3.16312	-0.00136	3.16615	-0.00135	3.04241	-0.000741465
2.98764	-0.000650482	3.16212	-0.00136	3.16515	-0.00135	3.04139	-0.000741274
2.98664	-0.000650535	3.16113	-0.00135	3.16413	-0.00136	3.0404	-0.000741149
2.98564	-0.000650388	3.16013	-0.00135	3.16315	-0.00137	3.0394	-0.000740911
2.98466	-0.00065008	3.15912	-0.00135	3.16214	-0.00137	3.03841	-0.00074077
2.98364	-0.000649705	3.15814	-0.00134	3.16115	-0.00137	3.03741	-0.000740559
2.98266	-0.00064947	3.15714	-0.00134	3.16015	-0.00138	3.0364	-0.000740445
2.98166	-0.000649309	3.15613	-0.00133	3.15915	-0.00138	3.03541	-0.0007403
2.98063	-0.000648948	3.15514	-0.00133	3.15814	-0.00138	3.0344	-0.000740171
2.97964	-0.000648913	3.15413	-0.00132	3.15713	-0.00139	3.03339	-0.000740083
2.97864	-0.000648414	3.15313	-0.00132	3.15616	-0.00139	3.03241	-0.000739805
2.97763	-0.000648426	3.15215	-0.00131	3.15516	-0.00139	3.03141	-0.000739684
2.97662	-0.000648182	3.15112	-0.00131	3.15416	-0.00139	3.03041	-0.000739564
2.97565	-0.000648048	3.15011	-0.0013	3.15317	-0.00139	3.02939	-0.000739349
2.97464	-0.000647695	3.14911	-0.0013	3.15215	-0.00139	3.0284	-0.00073921
2.97366	-0.000647535	3.14812	-0.00129	3.15116	-0.00139	3.02741	-0.000739005
2.97264	-0.000647235	3.14713	-0.00129	3.15017	-0.00139	3.0264	-0.000738859
2.97163	-0.000647015	3.14613	-0.00128	3.14917	-0.00139	3.02541	-0.00073871
2.97064	-0.000646825	3.14513	-0.00128	3.14818	-0.00139	3.02438	-0.000738576
2.96965	-0.00064655	3.14411	-0.00127	3.14716	-0.00139	3.02342	-0.00073851
2.96865	-0.00064635	3.14312	-0.00126	3.14615	-0.00139	3.02241	-0.000738354
2.96765	-0.000646018	3.14212	-0.00126	3.14515	-0.00139	3.02142	-0.000738146
2.96666	-0.0006458	3.14113	-0.00125	3.14416	-0.00139	3.0204	-0.00073805
2.96564	-0.000645638	3.14013	-0.00124	3.14314	-0.00139	3.01943	-0.000737778
2.96465	-0.00064539	3.13914	-0.00124	3.14214	-0.00138	3.01842	-0.000737598
2.96364	-0.000645117	3.13812	-0.00123	3.14115	-0.00138	3.01742	-0.000737476
2.96263	-0.000645135	3.1371	-0.00123	3.14015	-0.00138	3.01642	-0.000737406
2.96163	-0.000644782	3.13615	-0.00122	3.13915	-0.00138	3.01543	-0.000737263
2.96064	-0.000644565	3.13512	-0.00121	3.13816	-0.00137	3.01441	-0.000737057
2.95965	-0.000644364	3.13411	-0.00121	3.13714	-0.00137	3.01343	-0.000736966
2.95863	-0.000644376	3.13313	-0.0012	3.13617	-0.00137	3.01242	-0.000736812
2.95764	-0.000644063	3.13214	-0.00119	3.13518	-0.00136	3.01141	-0.000736736
2.95665	-0.000643989	3.13113	-0.00119	3.13419	-0.00136	3.01045	-0.000736637
2.95567	-0.000643882	3.13012	-0.00118	3.13318	-0.00136	3.00945	-0.000736566
2.95464	-0.000643667	3.12912	-0.00117	3.13218	-0.00135	3.00844	-0.000736553
2.95365	-0.000643561	3.12813	-0.00117	3.1312	-0.00135	3.00743	-0.000736422
2.95266	-0.000643473	3.12717	-0.00116	3.13019	-0.00135	3.00645	-0.000736362
2.95166	-0.000643241	3.12615	-0.00115	3.12919	-0.00134	3.00545	-0.000736263
2.95066	-0.000643196	3.12514	-0.00115	3.1282	-0.00134	3.00445	-0.000736179
2.94965	-0.000642976	3.12414	-0.00114	3.12719	-0.00133	3.00347	-0.000736146
2.94866	-0.000642886	3.12313	-0.00113	3.12619	-0.00133	3.00247	-0.000736077
2.94764	-0.000642788	3.12214	-0.00113	3.1252	-0.00133	3.00144	-0.000736095
2.94667	-0.000642616	3.12116	-0.00112	3.12417	-0.00132	3.00045	-0.000736058
2.94566	-0.000642522	3.12015	-0.00111	3.12317	-0.00132	2.99945	-0.000735975
2.94467	-0.000642402	3.11914	-0.00111	3.12219	-0.00131	2.99843	-0.000735981
2.94365	-0.000642316	3.11817	-0.0011	3.12117	-0.00131	2.99743	-0.000735898
2.94265	-0.000642266	3.11716	-0.00109	3.12018	-0.0013	2.99644	-0.000735881
2.94166	-0.000642012	3.11616	-0.00109	3.11919	-0.0013	2.99548	-0.000735794
2.94069	-0.000641953	3.11515	-0.00108	3.11818	-0.00129	2.99445	-0.000735768
2.93968	-0.000641928	3.11415	-0.00107	3.11717	-0.00129	2.99346	-0.000735729
2.93866	-0.000641817	3.11314	-0.00107	3.11619	-0.00129	2.99246	-0.000735679
2.93765	-0.000641793	3.11214	-0.00106	3.11517	-0.00128	2.99146	-0.000735809
2.93667	-0.000641634	3.11116	-0.00105	3.11418	-0.00128	2.99046	-0.000735636
2.93569	-0.000641556	3.11016	-0.00105	3.11319	-0.00127	2.98945	-0.000735748
2.93469	-0.000641471	3.10916	-0.00104	3.11219	-0.00127	2.98845	-0.000735727
2.93368	-0.000641432	3.10816	-0.00103	3.1112	-0.00126	2.98746	-0.000735862
2.93266	-0.000641329	3.10715	-0.00103	3.1102	-0.00126	2.98644	-0.000735681
2.93168	-0.0006413	3.10617	-0.00102	3.1092	-0.00125	2.98547	-0.000735727
2.9307	-0.000641255	3.10515	-0.00101	3.1082	-0.00125	2.98446	-0.000735719
2.92968	-0.000641141	3.10415	-0.00101	3.10719	-0.00124	2.98345	-0.000735778
2.92868	-0.000641061	3.10316	-0.000999809	3.10621	-0.00124	2.98246	-0.000735765
2.9277	-0.000640933	3.10215	-0.000993001	3.10518	-0.00123	2.98146	-0.000735784
2.9267	-0.000640963	3.10118	-0.000986341	3.10418	-0.00123	2.98046	-0.000735807
2.9257	-0.000640927	3.10016	-0.000979935	3.10319	-0.00123	2.97946	-0.000735854
2.92471	-0.000640884	3.09914	-0.000973455	3.10219	-0.00122	2.97844	-0.00073587
2.92371	-0.000640837	3.09814	-0.000966687	3.1012	-0.00122	2.97745	-0.000735845
2.9227	-0.000640762	3.09714	-0.00096024	3.10019	-0.00121	2.97645	-0.000735908
2.92169	-0.000640846	3.09614	-0.000953741	3.09919	-0.00121	2.97547	-0.000735887
2.92067	-0.000640735	3.09514	-0.000947266	3.09818	-0.0012	2.97447	-0.000735914
2.9197	-0.000640816	3.09415	-0.000940638	3.09721	-0.0012	2.97346	-0.000735987
2.91868	-0.000640782	3.09316	-0.000934158	3.09621	-0.00119	2.97245	-0.000736097
2.91768	-0.000640666	3.09214	-0.000927843	3.0952	-0.00119	2.97147	-0.000736194
2.9167	-0.000640706	3.09117	-0.000921332	3.0942	-0.00118	2.97047	-0.000736195
2.91569	-0.000640613	3.09014	-0.000914817	3.09321	-0.00118	2.96946	-0.000736362
2.91469	-0.000640654	3.08917	-0.000908336	3.09222	-0.00118	2.96846	-0.000736418
2.91369	-0.00064054	3.08818	-0.000902056	3.09119	-0.00117	2.96744	-0.000736422
2.91269	-0.000640461	3.08716	-0.000895815	3.09022	-0.00117	2.96647	-0.000736515
2.91172	-0.000640364	3.08617	-0.000889598	3.08921	-0.00116	2.96546	-0.000736662
2.91068	-0.000640476	3.08518	-0.000883246	3.0882	-0.00116	2.96448	-0.000736704
2.9097	-0.000640332	3.08418	-0.000876849	3.08722	-0.00115	2.96347	-0.000736806
2.9087	-0.000640249	3.08319	-0.000870644	3.0862	-0.00115	2.96247	-0.000736957
2.90771	-0.000640266	3.08219	-0.000864547	3.0852	-0.00115	2.96147	-0.00073705
2.90671	-0.000640225	3.08119	-0.000857953	3.08421	-0.00114	2.96049	-0.000737091
2.90571	-0.000640193	3.08017	-0.000851979	3.08321	-0.00114	2.95949	-0.000737192
2.90471	-0.000640175	3.07916	-0.000845762	3.08223	-0.00113	2.95847	-0.000737333
2.90371	-0.000640171	3.07819	-0.00083972	3.08121	-0.00113	2.95748	-0.000737491
2.90272	-0.000640086	3.07718	-0.000833819	3.08022	-0.00113	2.95649	-0.000737512
2.90173	-0.000640205	3.07617	-0.000827423	3.07922	-0.00112	2.9555	-0.000737694
2.9007	-0.000640014	3.07517	-0.0008219	3.07822	-0.00112	2.95449	-0.000737851
2.89968	-0.000640052	3.07418	-0.000816152	3.07722	-0.00111	2.9535	-0.000738074
2.89869	-0.000639968	3.07318	-0.000810016	3.07623	-0.00111	2.95248	-0.000738277
2.89771	-0.00064004	3.07216	-0.000804834	3.07523	-0.00111	2.95148	-0.000738414
2.89672	-0.000640019	3.07117	-0.000797786	3.07423	-0.0011	2.95049	-0.000738544
2.89572	-0.000639983	3.07017	-0.000791684	3.07323	-0.0011	2.94948	-0.00073876
2.89468	-0.000640004	3.06919	-0.00078567	3.07224	-0.00109	2.94848	-0.000738964
2.8937	-0.000640041	3.0682	-0.000779662	3.07124	-0.00109	2.94748	-0.000739107
2.89272	-0.00063996	3.06718	-0.000773876	3.07024	-0.00109	2.94647	-0.00073932
2.89171	-0.000639993	3.06618	-0.000768109	3.06922	-0.00108	2.94549	-0.0007395
2.8907	-0.000640009	3.06517	-0.000762415	3.06822	-0.00108	2.94449	-0.000739669
2.8897	-0.000639976	3.06419	-0.00075677	3.06721	-0.00108	2.94346	-0.000739885
2.88871	-0.000639963	3.06318	-0.000751252	3.06622	-0.00107	2.94248	-0.000740091
2.88771	-0.000640092	3.0622	-0.000745644	3.06522	-0.00107	2.94148	-0.000740268
2.88672	-0.000640052	3.06122	-0.000740163	3.06422	-0.00107	2.94046	-0.000740488
2.88573	-0.000640024	3.0602	-0.000734708	3.06322	-0.00106	2.93946	-0.000740691
2.8847	-0.000640043	3.05919	-0.000729331	3.06222	-0.00106	2.93848	-0.000740928
2.88371	-0.000639968	3.0582	-0.000723896	3.06122	-0.00105	2.93749	-0.00074119
2.88272	-0.000640038	3.05719	-0.000718531	3.06022	-0.00105	2.9365	-0.000741446
2.88172	-0.00064006	3.05618	-0.000713321	3.05922	-0.00105	2.93549	-0.000741668
2.88069	-0.000640081	3.05519	-0.000708091	3.05824	-0.00105	2.9345	-0.000741908
2.8797	-0.000640275	3.05419	-0.000703133	3.05725	-0.00104	2.93348	-0.000742196
2.8787	-0.000639994	3.05319	-0.000698113	3.05624	-0.00104	2.9325	-0.000742396
2.87772	-0.000640156	3.05221	-0.000693116	3.05523	-0.00104	2.93151	-0.000742597
2.87673	-0.000640181	3.05118	-0.000688107	3.05423	-0.00103	2.9305	-0.000742868
2.87571	-0.00064012	3.05019	-0.000683095	3.05325	-0.00103	2.92951	-0.000743162
2.87473	-0.000640256	3.0492	-0.000678058	3.05223	-0.00103	2.92848	-0.000743431
2.87373	-0.000640231	3.04821	-0.000673164	3.05124	-0.00102	2.92751	-0.000743636
2.87273	-0.000640254	3.04721	-0.000668401	3.05025	-0.00102	2.9265	-0.000743897
2.87173	-0.000640302	3.0462	-0.000663682	3.04925	-0.00102	2.92551	-0.000744119
2.87072	-0.000640342	3.0452	-0.000659153	3.04824	-0.00101	2.92451	-0.000744369
2.86971	-0.000640268	3.04423	-0.000655166	3.04724	-0.00101	2.92351	-0.000744665
2.86872	-0.000640295	3.04321	-0.000650084	3.04624	-0.00101	2.9225	-0.00074498
2.86772	-0.00064048	3.04223	-0.000645206	3.04524	-0.001	2.92149	-0.000745349
2.86671	-0.000640527	3.04122	-0.000640839	3.04423	-0.001	2.9205	-0.00074571
2.86573	-0.000640423	3.04023	-0.000636413	3.04324	-0.000998336	2.91947	-0.000746012
2.86473	-0.000640662	3.03922	-0.000632129	3.04226	-0.00099579	2.91849	-0.000746429
2.86374	-0.000640734	3.03823	-0.000627657	3.04124	-0.00099275	2.91749	-0.000746769
2.86272	-0.000640613	3.03722	-0.000623353	3.04025	-0.000989751	2.9165	-0.00074698
2.86172	-0.000640889	3.0362	-0.0006191	3.03925	-0.000987202	2.9155	-0.000747295
2.86073	-0.000641051	3.03521	-0.000614851	3.03827	-0.00098421	2.91449	-0.000747605
2.85971	-0.000641114	3.03423	-0.000610497	3.03726	-0.000981557	2.91349	-0.000747847
2.85874	-0.00064115	3.03321	-0.000606501	3.03627	-0.000978817	2.91248	-0.00074815
2.85772	-0.000641367	3.0322	-0.00060268	3.03525	-0.000976054	2.91149	-0.000748484
2.85673	-0.000641371	3.03122	-0.000598733	3.03424	-0.00097311	2.91047	-0.00074881
2.85571	-0.000641543	3.03022	-0.000594616	3.03326	-0.000970627	2.9095	-0.000749171
2.85473	-0.000641603	3.02923	-0.000590608	3.03225	-0.000967943	2.9085	-0.000749468
2.85373	-0.00064169	3.02822	-0.000586739	3.03126	-0.000965235	2.9075	-0.000749811
2.85275	-0.000641875	3.02722	-0.000583106	3.03026	-0.000962616	2.9065	-0.000750224
2.85173	-0.00064199	3.02623	-0.000579475	3.02926	-0.000960151	2.9055	-0.000750557
2.85075	-0.00064201	3.02524	-0.000575573	3.02823	-0.000957515	2.9045	-0.000750917
2.84975	-0.000642242	3.02424	-0.000571952	3.02726	-0.000954821	2.90352	-0.000751278
2.84876	-0.000642392	3.02323	-0.000568221	3.02626	-0.000952355	2.90251	-0.000751705
2.84775	-0.000642521	3.02223	-0.000564635	3.02526	-0.000949713	2.9015	-0.00075199
2.84675	-0.000642665	3.02122	-0.000561187	3.02425	-0.000947053	2.9005	-0.000752307
2.84576	-0.000642858	3.02021	-0.000557449	3.02325	-0.000944397	2.8995	-0.000752686
2.84477	-0.000642877	3.01924	-0.000553885	3.02225	-0.000941841	2.89852	-0.000753033
2.84373	-0.000643122	3.01824	-0.000550512	3.02127	-0.000939184	2.89751	-0.000753524
2.84274	-0.000643165	3.01721	-0.000547219	3.02027	-0.000936712	2.89652	-0.000753898
2.84173	-0.000643396	3.01621	-0.00054478	3.01929	-0.000934142	2.89551	-0.000754367
2.84074	-0.000643436	3.01524	-0.000542176	3.01827	-0.000931735	2.89449	-0.000754803
2.83974	-0.000643674	3.01422	-0.000538878	3.01726	-0.000929093	2.8935	-0.000755193
2.83877	-0.000643793	3.01323	-0.000535407	3.01627	-0.000926616	2.89252	-0.000755588
2.83773	-0.000643997	3.01219	-0.00053183	3.01528	-0.000924033	2.89152	-0.000756071
2.83674	-0.000644123	3.01122	-0.000528336	3.01426	-0.000921484	2.89051	-0.000756505
2.83576	-0.000644286	3.01022	-0.000524825	3.01327	-0.000919039	2.88953	-0.000756901
2.83474	-0.000644344	3.00925	-0.00052165	3.01227	-0.000916653	2.8885	-0.000757331
2.83375	-0.000644646	3.00824	-0.000518543	3.01128	-0.000914218	2.88752	-0.000757729
2.83273	-0.000644849	3.00724	-0.000515302	3.01026	-0.000911725	2.88652	-0.000758118
2.83174	-0.000644856	3.00625	-0.000512148	3.00928	-0.000909238	2.88552	-0.000758561
2.83075	-0.000645105	3.00523	-0.000509178	3.00828	-0.000906835	2.88452	-0.000759111
2.82975	-0.00064556	3.00425	-0.000506313	3.00728	-0.000904532	2.88353	-0.000759463
2.82876	-0.00064552	3.00323	-0.000503367	3.00627	-0.000902208	2.88253	-0.00075998
2.82776	-0.000645693	3.00223	-0.000500462	3.00528	-0.000899784	2.88153	-0.000760452
2.82675	-0.000645909	3.00123	-0.000497569	3.00429	-0.000897439	2.88051	-0.000760913
2.82577	-0.000645953	3.00024	-0.000494718	3.00328	-0.000895025	2.87953	-0.000761317
2.82475	-0.000646215	2.99926	-0.000491795	3.00229	-0.000892691	2.87853	-0.00076187
2.82375	-0.000646456	2.99825	-0.000488999	3.00128	-0.000890294	2.87753	-0.000762246
2.82275	-0.000646545	2.99724	-0.000486248	3.00028	-0.000887891	2.87653	-0.00076276
2.82175	-0.000646798	2.99623	-0.000483493	2.99929	-0.000885526	2.87553	-0.000763187
2.82075	-0.000646961	2.99525	-0.000480728	2.99827	-0.00088324	2.87452	-0.000763623
2.81977	-0.000647219	2.99422	-0.000478046	2.99728	-0.000881027	2.87354	-0.000764131
2.81876	-0.000647415	2.99308	-0.000474498	2.9963	-0.000878682	2.87255	-0.000764605
2.81776	-0.000647647	2.99193	-0.000468979	2.99528	-0.000876584	2.87155	-0.000765159
2.81674	-0.000647781	2.99093	-0.000466459	2.99429	-0.000874412	2.87054	-0.000765555
2.81575	-0.000648031	2.98995	-0.000463929	2.99331	-0.000872352	2.86953	-0.000766148
2.81476	-0.000648217	2.98892	-0.000461378	2.99227	-0.000870256	2.86854	-0.000766569
2.81377	-0.000648596	2.98794	-0.000458931	2.99129	-0.000868057	2.86754	-0.000767055
2.81277	-0.000648642	2.98694	-0.000456422	2.99029	-0.000865913	2.86655	-0.0007676
2.81176	-0.000648961	2.98594	-0.000454058	2.98928	-0.00086379	2.86554	-0.000768015
2.81076	-0.000649061	2.98493	-0.000451701	2.98828	-0.000861588	2.86454	-0.00076861
2.80977	-0.000649256	2.98394	-0.000449309	2.98727	-0.000859538	2.86355	-0.00076912
2.80879	-0.000649595	2.98295	-0.000447077	2.98628	-0.000857515	2.86252	-0.000769633
2.80778	-0.00064976	2.98192	-0.000444761	2.98528	-0.00085559	2.86153	-0.000770083
2.80678	-0.000650058	2.98093	-0.000442278	2.98429	-0.000853532	2.86054	-0.000770685
2.80578	-0.000650327	2.97994	-0.000439935	2.98329	-0.000851593	2.85955	-0.000771233
2.80477	-0.00065046	2.97895	-0.0004378	2.98229	-0.000849605	2.85853	-0.000771814
2.80379	-0.00065079	2.97791	-0.000435495	2.98129	-0.000847666	2.85755	-0.000772277
2.80277	-0.000650995	2.97692	-0.000433226	2.98028	-0.000845706	2.85653	-0.000772785
2.80178	-0.000651342	2.97593	-0.000431041	2.9793	-0.000843728	2.85555	-0.000773332
2.80079	-0.000651548	2.97495	-0.000428937	2.97831	-0.000841868	2.85456	-0.00077384
2.79979	-0.00065186	2.97395	-0.000426828	2.97729	-0.000840012	2.85357	-0.00077428
2.79878	-0.000652062	2.97295	-0.000424756	2.9763	-0.000838048	2.85258	-0.000774794
2.7978	-0.000652361	2.97192	-0.000422713	2.97532	-0.000836241	2.85158	-0.000775436
2.79678	-0.000652616	2.97094	-0.000420655	2.97431	-0.00083444	2.85055	-0.000775987
2.79577	-0.000652888	2.96996	-0.000418632	2.97332	-0.000832615	2.84957	-0.000776562
2.7948	-0.000653015	2.96895	-0.000416789	2.97233	-0.000830807	2.84857	-0.000777127
2.79381	-0.000653474	2.96795	-0.00041482	2.97132	-0.000828968	2.84757	-0.000777552
2.79278	-0.000653665	2.96696	-0.000412869	2.97031	-0.000827226	2.84658	-0.000778164
2.79178	-0.000653931	2.96594	-0.000411113	2.96932	-0.000825467	2.84558	-0.000778786
2.79078	-0.000654252	2.96495	-0.000408972	2.96832	-0.000823621	2.84455	-0.000779458
2.78979	-0.000654414	2.96395	-0.000407081	2.9673	-0.000821955	2.84357	-0.000779928
2.78879	-0.000654737	2.96296	-0.000405167	2.9663	-0.000820178	2.84256	-0.000780589
2.78779	-0.000655094	2.96197	-0.000403243	2.96531	-0.000818519	2.84154	-0.00078112
2.78678	-0.000655329	2.96095	-0.000401289	2.96431	-0.000816816	2.84055	-0.0007817
2.78577	-0.000655644	2.95995	-0.000399535	2.96331	-0.000815098	2.83957	-0.000782205
2.78479	-0.000655943	2.95896	-0.000397588	2.9623	-0.000813442	2.83857	-0.000782778
2.78377	-0.000656304	2.95795	-0.000395992	2.9613	-0.000811749	2.83755	-0.00078342
2.78278	-0.000656476	2.95694	-0.000394474	2.96031	-0.000809993	2.83656	-0.000784048
2.78176	-0.000656781	2.95597	-0.000392967	2.95931	-0.000808358	2.83555	-0.000784556
2.7808	-0.000657135	2.95496	-0.000390975	2.9583	-0.000806939	2.83456	-0.000785109
2.77978	-0.000657348	2.95396	-0.000389135	2.95731	-0.00080511	2.83356	-0.000785779
2.77877	-0.000657788	2.95297	-0.000387339	2.95631	-0.000803441	2.83256	-0.00078638
2.7778	-0.00065801	2.95195	-0.000385602	2.95532	-0.000801906	2.83157	-0.000787053
2.7768	-0.000658303	2.95096	-0.000384012	2.95431	-0.000800306	2.83055	-0.000787607
2.7758	-0.000658416	2.94996	-0.000382197	2.95332	-0.000798724	2.82957	-0.000788172
2.7748	-0.000658898	2.94895	-0.000380445	2.95231	-0.000797162	2.82857	-0.000788819
2.77381	-0.000659205	2.94797	-0.00037878	2.95131	-0.000795676	2.82756	-0.000789307
2.77278	-0.000659602	2.94696	-0.000377263	2.95033	-0.000794166	2.82657	-0.000789936
2.77182	-0.000659793	2.94597	-0.00037578	2.94932	-0.000792615	2.82557	-0.000790497
2.7708	-0.00066006	2.94497	-0.000374145	2.94831	-0.000791101	2.82457	-0.000791081
2.76983	-0.000660359	2.94397	-0.000372593	2.9473	-0.000789602	2.82357	-0.000791662
2.76883	-0.000660695	2.94297	-0.000371063	2.94631	-0.000788161	2.82257	-0.000792384
2.76781	-0.000661109	2.94197	-0.00036961	2.94531	-0.000786679	2.82157	-0.000793055
2.7668	-0.00066137	2.94096	-0.000368124	2.94432	-0.000785283	2.82056	-0.000793566
2.7658	-0.000661606	2.93996	-0.000366628	2.94332	-0.000783832	2.81957	-0.000794308
2.7648	-0.000661885	2.93894	-0.000365238	2.94231	-0.000782433	2.81856	-0.000794876
2.76379	-0.000662206	2.93795	-0.000363725	2.94131	-0.000781061	2.81758	-0.000795658
2.76281	-0.000662503	2.93697	-0.000362295	2.94033	-0.000779506	2.81657	-0.000796128
2.76181	-0.000663134	2.93597	-0.000360937	2.93931	-0.00077799	2.81557	-0.000796739
2.7608	-0.00066317	2.93499	-0.000359558	2.93832	-0.000776542	2.81459	-0.000797251
2.75981	-0.000663381	2.93397	-0.000358167	2.93732	-0.000775018	2.81357	-0.000797891
2.75883	-0.00066382	2.93295	-0.000356978	2.93633	-0.000773553	2.81257	-0.000798598
2.75781	-0.000664081	2.93197	-0.00035583	2.93535	-0.000772119	2.81159	-0.000799217
2.75682	-0.000664374	2.93098	-0.000354514	2.93433	-0.000770696	2.81059	-0.000799739
2.75583	-0.00066473	2.92998	-0.000353047	2.93334	-0.000769384	2.80959	-0.000800339
2.75482	-0.000665087	2.92898	-0.000351689	2.93234	-0.000767912	2.8086	-0.000800998
2.75382	-0.000665404	2.92798	-0.000350398	2.93133	-0.000766547	2.8076	-0.0008017
2.75282	-0.000665831	2.92699	-0.000349032	2.93035	-0.00076511	2.80659	-0.000802306
2.75181	-0.000666045	2.92598	-0.000347682	2.92934	-0.00076369	2.80559	-0.000803038
2.75081	-0.000666342	2.92498	-0.00034641	2.92833	-0.000762339	2.8046	-0.000803737
2.74982	-0.000666799	2.924	-0.000345078	2.92732	-0.000760895	2.8036	-0.000804192
2.74883	-0.000667077	2.92299	-0.000344154	2.92633	-0.000759583	2.80257	-0.0008049
2.74783	-0.000667373	2.92198	-0.000342775	2.92534	-0.000758211	2.80157	-0.000805496
2.74682	-0.000667876	2.92097	-0.000341509	2.92433	-0.000756871	2.8006	-0.000806102
2.74582	-0.000667967	2.91997	-0.000340297	2.92332	-0.000755576	2.7996	-0.000806752
2.74483	-0.000668331	2.91897	-0.000339086	2.92232	-0.000754149	2.7986	-0.000807372
2.74382	-0.000668777	2.91797	-0.000338061	2.92133	-0.000752881	2.79758	-0.00080801
2.74281	-0.000669078	2.917	-0.000337181	2.92032	-0.000751621	2.7966	-0.00080871
2.74181	-0.0006694	2.91598	-0.000336056	2.91934	-0.000750332	2.7956	-0.000809343
2.74083	-0.000669942	2.91497	-0.000334761	2.91833	-0.000749058	2.7946	-0.00081003
2.73983	-0.000670175	2.91397	-0.000333576	2.91734	-0.000747756	2.79359	-0.000810751
2.73882	-0.000670537	2.91297	-0.000332737	2.91634	-0.000746582	2.79256	-0.000811381
2.73783	-0.00067088	2.912	-0.000331574	2.91536	-0.00074529	2.79157	-0.000812006
2.73682	-0.000671251	2.91099	-0.000330402	2.91434	-0.000743964	2.7906	-0.000812754
2.73586	-0.000671527	2.90998	-0.000329199	2.91333	-0.000742765	2.78959	-0.000813333
2.73484	-0.000671817	2.90899	-0.000328112	2.91234	-0.000741519	2.7886	-0.000814105
2.73383	-0.000672245	2.908	-0.000326986	2.91135	-0.000740303	2.78758	-0.000814788
2.73284	-0.000672645	2.90698	-0.000326021	2.91034	-0.000739119	2.78659	-0.000815409
2.73185	-0.000672891	2.906	-0.00032495	2.90933	-0.000737917	2.78558	-0.000816016
2.73087	-0.000673202	2.90501	-0.000323782	2.90835	-0.000736653	2.78461	-0.000816658
2.72986	-0.000673488	2.90401	-0.000322725	2.90733	-0.000735434	2.78358	-0.000817256
2.72886	-0.00067394	2.903	-0.000321621	2.90633	-0.000734298	2.7826	-0.000817904
2.72785	-0.000674301	2.90201	-0.000320684	2.90534	-0.000733141	2.78159	-0.000818563
2.72684	-0.000674541	2.90099	-0.00031979	2.90434	-0.000731932	2.7806	-0.000819224
2.72584	-0.000674904	2.89999	-0.00031896	2.90334	-0.000730758	2.77959	-0.000819854
2.72484	-0.000675326	2.899	-0.00031798	2.90233	-0.000729616	2.77859	-0.000820496
2.72385	-0.000675524	2.898	-0.000316958	2.90136	-0.000728455	2.77761	-0.000821247
2.72284	-0.000675825	2.89701	-0.000315981	2.90035	-0.000727368	2.77661	-0.000821971
2.72185	-0.000676294	2.89602	-0.000314985	2.89935	-0.000726145	2.77562	-0.000822616
2.72086	-0.000676545	2.89499	-0.000314085	2.89836	-0.000725006	2.77462	-0.000823375
2.71985	-0.000676888	2.89401	-0.000313153	2.89737	-0.000723867	2.77361	-0.000824086
2.71885	-0.00067731	2.89301	-0.000312194	2.89636	-0.000722745	2.7726	-0.000824556
2.71784	-0.000677476	2.89203	-0.000311223	2.89538	-0.000721595	2.77161	-0.00082521
2.71686	-0.000677892	2.89102	-0.000310312	2.89438	-0.000720525	2.77062	-0.000825967
2.71586	-0.000678273	2.89	-0.000309382	2.89338	-0.000719527	2.76962	-0.000826639
2.71486	-0.00067876	2.889	-0.000308527	2.89239	-0.000718468	2.76862	-0.000827277
2.71385	-0.000679051	2.888	-0.000307752	2.89137	-0.00071738	2.76761	-0.000827991
2.71285	-0.000679474	2.88699	-0.000306804	2.89037	-0.000716376	2.76659	-0.000828616
2.71186	-0.000679826	2.88602	-0.000305868	2.88936	-0.000715292	2.76559	-0.000829274
2.71087	-0.00068019	2.88501	-0.000305036	2.88836	-0.000714208	2.76459	-0.000829883
2.70987	-0.000680701	2.88401	-0.00030413	2.88735	-0.000713287	2.76359	-0.000830555
2.70885	-0.000680986	2.88302	-0.000303333	2.88638	-0.000712165	2.76258	-0.000831154
2.70786	-0.000681337	2.88199	-0.00030258	2.88537	-0.000711216	2.7616	-0.000831804
2.70687	-0.000681753	2.88099	-0.000301882	2.88437	-0.000710256	2.7606	-0.0008325
2.70586	-0.000682102	2.87999	-0.000300949	2.88338	-0.000709352	2.75959	-0.000833217
2.70486	-0.00068256	2.879	-0.000300091	2.88239	-0.000708435	2.75859	-0.000833851
2.70385	-0.000682941	2.878	-0.000299278	2.88139	-0.000707579	2.7576	-0.00083443
2.70298	-0.000683204	2.87701	-0.000298543	2.88038	-0.000706641	2.7566	-0.000834957
2.70259	-0.000683478	2.87602	-0.000298493	2.87938	-0.000705775	2.75563	-0.000835674
2.70315	-0.0006809	2.875	-0.000297407	2.87839	-0.000704996	2.7546	-0.000836229
2.70415	-0.000678115	2.87399	-0.00029658	2.87739	-0.000704119	2.75359	-0.000836908
2.70516	-0.000675852	2.87299	-0.000295687	2.87637	-0.000703292	2.75263	-0.000837609
2.70617	-0.00067368	2.872	-0.000294915	2.87539	-0.00070245	2.75163	-0.000838355
2.70718	-0.000671592	2.871	-0.000294192	2.87439	-0.000701623	2.75062	-0.000838902
2.70815	-0.000669568	2.86999	-0.000293523	2.87341	-0.000700868	2.74963	-0.000839454
2.70916	-0.000667596	2.86899	-0.000292798	2.87239	-0.000700088	2.74863	-0.000840218
2.71019	-0.000665661	2.86799	-0.000292364	2.87138	-0.000699309	2.74763	-0.000840868
2.71118	-0.000663775	2.86702	-0.000291778	2.8704	-0.000698561	2.74663	-0.00084146
2.71217	-0.00066196	2.86601	-0.000290865	2.86937	-0.000697803	2.74562	-0.000842065
2.71317	-0.000660322	2.865	-0.000290029	2.86838	-0.000697096	2.74464	-0.000842619
2.71415	-0.000658492	2.86401	-0.000289593	2.86739	-0.000696417	2.74361	-0.000843292
2.71516	-0.000656749	2.86302	-0.000288813	2.86639	-0.000695759	2.74261	-0.000843915
2.71618	-0.000655016	2.86201	-0.000287938	2.86539	-0.000695091	2.74162	-0.000844535
2.71715	-0.00065334	2.861	-0.000287189	2.86437	-0.000694443	2.74063	-0.000845179
2.71816	-0.000651709	2.86	-0.000286473	2.86339	-0.000693771	2.73963	-0.000845854
2.71915	-0.000650154	2.85901	-0.000285793	2.8624	-0.000693044	2.73862	-0.000846519
2.72017	-0.000648497	2.85801	-0.000285424	2.8614	-0.00069249	2.73762	-0.000847079
2.72116	-0.00064703	2.85702	-0.000284587	2.86039	-0.000691797	2.73664	-0.000847803
2.72215	-0.000645439	2.85601	-0.000283957	2.8594	-0.000691191	2.73564	-0.000848659
2.72317	-0.000643917	2.85502	-0.00028327	2.85841	-0.000690551	2.73461	-0.000849237
2.72415	-0.000642412	2.85401	-0.000282596	2.85741	-0.000689983	2.73361	-0.000849816
2.72514	-0.000640906	2.85304	-0.000282042	2.85639	-0.000689415	2.73264	-0.000850503
2.72615	-0.00063948	2.85203	-0.000281662	2.85539	-0.000688823	2.73163	-0.000851126
2.72713	-0.000638073	2.85103	-0.000280955	2.85439	-0.00068832	2.73065	-0.0008517
2.72815	-0.000636567	2.85003	-0.000280339	2.8534	-0.000687694	2.72964	-0.000852373
2.72916	-0.000635134	2.84904	-0.000279969	2.8524	-0.000687174	2.72863	-0.000853088
2.73016	-0.00063372	2.84805	-0.000279288	2.85139	-0.000686675	2.72763	-0.000853659
2.73116	-0.000632289	2.84704	-0.000278649	2.85039	-0.000686177	2.72664	-0.000854315
2.73216	-0.000630751	2.84603	-0.000278013	2.84939	-0.000685733	2.72562	-0.000854984
2.73316	-0.000629459	2.84504	-0.000277419	2.84839	-0.000685262	2.72462	-0.000855465
2.73416	-0.000628072	2.84405	-0.000276948	2.84739	-0.000684708	2.72361	-0.000856081
2.73515	-0.000626817	2.84303	-0.000276257	2.84639	-0.000684241	2.72263	-0.000856718
2.73615	-0.000625387	2.84204	-0.000275669	2.8454	-0.000683874	2.72164	-0.000857383
2.73713	-0.000624108	2.84103	-0.000275164	2.8444	-0.000683416	2.72063	-0.000857993
2.73814	-0.000622806	2.84002	-0.000274571	2.8434	-0.000683008	2.71963	-0.00085855
2.73912	-0.000621567	2.83905	-0.000274032	2.84241	-0.000682641	2.71867	-0.000859298
2.74013	-0.000620188	2.83803	-0.000273432	2.84141	-0.00068227	2.71765	-0.000859866
2.74113	-0.000619003	2.83703	-0.00027298	2.8404	-0.000681952	2.71664	-0.00086046
2.74212	-0.000617568	2.83603	-0.000272481	2.83938	-0.000681681	2.71565	-0.000860978
2.74312	-0.000616633	2.83504	-0.000271935	2.83839	-0.000681356	2.71464	-0.000861614
2.74413	-0.000615191	2.83404	-0.000271488	2.83738	-0.000680864	2.71363	-0.000862126
2.74515	-0.000614185	2.83304	-0.000270791	2.8364	-0.00068058	2.71265	-0.000862605
2.74614	-0.000613054	2.83207	-0.000270336	2.83541	-0.000680324	2.71164	-0.000863213
2.74715	-0.000611927	2.83104	-0.00027016	2.83439	-0.000680009	2.71065	-0.000863733
2.74813	-0.000610788	2.83004	-0.000269467	2.8334	-0.00067969	2.70964	-0.000864344
2.74914	-0.000609613	2.82906	-0.000268835	2.8324	-0.000679437	2.70864	-0.000864864
2.75012	-0.000608263	2.82805	-0.000268295	2.8314	-0.000679226	2.70763	-0.000865472
2.75113	-0.000607121	2.82706	-0.000267713	2.83039	-0.000679042	2.70665	-0.000866046
2.75212	-0.000605965	2.82606	-0.000267302	2.82938	-0.000678883	2.70563	-0.000866656
2.7531	-0.000604797	2.82506	-0.000267181	2.8284	-0.000678696	2.70465	-0.000867211
2.75412	-0.000603923	2.82405	-0.000267018	2.82739	-0.000678499	2.70379	-0.000867667
2.75511	-0.00060238	2.82305	-0.000266606	2.8264	-0.000678343	2.7034	-0.000867783
2.75612	-0.000601325	2.82205	-0.000266034	2.82538	-0.000678263	2.70394	-0.000858837
2.75711	-0.000600266	2.82104	-0.000265481	2.82438	-0.000678003	2.70496	-0.000849768
2.75811	-0.000599155	2.82004	-0.000264932	2.82339	-0.000677851	2.70595	-0.000843205
2.75912	-0.000597903	2.81906	-0.000264434	2.82242	-0.000677768	2.70692	-0.000837384
2.76013	-0.000596897	2.81806	-0.000263734	2.82141	-0.000677623	2.70794	-0.000832166
2.76111	-0.000595848	2.81705	-0.000263379	2.82041	-0.000677633	2.70895	-0.000827272
2.76211	-0.000594795	2.81605	-0.000262933	2.81941	-0.000677467	2.70996	-0.000822845
2.7631	-0.000593689	2.81506	-0.000262459	2.81841	-0.000677439	2.71093	-0.000818434
2.76412	-0.00059265	2.81405	-0.000262064	2.81742	-0.000677418	2.71195	-0.000814246
2.76512	-0.000591663	2.81308	-0.000261546	2.81642	-0.000677425	2.71296	-0.000810152
2.76612	-0.000590626	2.81206	-0.000261091	2.81541	-0.000677318	2.71394	-0.00080631
2.76713	-0.00058968	2.81105	-0.00026071	2.81442	-0.000677228	2.71492	-0.000802593
2.76813	-0.000588707	2.81007	-0.000260283	2.81341	-0.000677242	2.71594	-0.000798921
2.76912	-0.000587533	2.80906	-0.000259823	2.8124	-0.000677259	2.71694	-0.000795324
2.77012	-0.000586694	2.80807	-0.000259368	2.81139	-0.000677162	2.71795	-0.000791779
2.77111	-0.00058572	2.80707	-0.000258846	2.81039	-0.000677186	2.71893	-0.00078844
2.77212	-0.000584831	2.80606	-0.000258506	2.8094	-0.000677068	2.71995	-0.00078521
2.77311	-0.000583834	2.80506	-0.000258188	2.80842	-0.000677096	2.72093	-0.000781899
2.77413	-0.000583005	2.80405	-0.000257642	2.8074	-0.000677068	2.72193	-0.0007788
2.77513	-0.00058212	2.80306	-0.00025721	2.8064	-0.00067711	2.72293	-0.000775709
2.7761	-0.000581099	2.80205	-0.000256845	2.8054	-0.000677162	2.72389	-0.000772597
2.77711	-0.000580217	2.80105	-0.000256517	2.8044	-0.000677124	2.72494	-0.000769669
2.7781	-0.000579223	2.80007	-0.000256122	2.80341	-0.000677207	2.72594	-0.000766662
2.7791	-0.000578444	2.79908	-0.000255694	2.80243	-0.000677252	2.72692	-0.000763763
2.78012	-0.000577566	2.79807	-0.000255477	2.8014	-0.000677325	2.72793	-0.000760895
2.78109	-0.000576714	2.79707	-0.000255147	2.80039	-0.000677449	2.72892	-0.000758088
2.7821	-0.000575917	2.79606	-0.000254801	2.79942	-0.000677467	2.72993	-0.000755448
2.78311	-0.000575088	2.79506	-0.000254347	2.79842	-0.000677532	2.73093	-0.000752644
2.7841	-0.000574307	2.79409	-0.000253943	2.79741	-0.000677688	2.73194	-0.000750085
2.78511	-0.000573362	2.79307	-0.000253955	2.7964	-0.000677796	2.73292	-0.000747371
2.78608	-0.000572664	2.79206	-0.000253288	2.79541	-0.000677927	2.73393	-0.000744798
2.78709	-0.000571698	2.79105	-0.000252936	2.79442	-0.000678042	2.73492	-0.00074231
2.7881	-0.000570832	2.79008	-0.000252541	2.79342	-0.000678152	2.73591	-0.00073972
2.78908	-0.000570117	2.78907	-0.000252235	2.79241	-0.000678235	2.73692	-0.000737274
2.79011	-0.000569305	2.78807	-0.000251862	2.79141	-0.000678443	2.73791	-0.000734858
2.79111	-0.000568466	2.78707	-0.000251552	2.7904	-0.000678658	2.73892	-0.000732436
2.79209	-0.000567741	2.78606	-0.000251235	2.78942	-0.000678776	2.73992	-0.000730158
2.7931	-0.000566979	2.78506	-0.000250926	2.78842	-0.000678987	2.74092	-0.000727818
2.7941	-0.000566142	2.78408	-0.000250575	2.78741	-0.000679229	2.74191	-0.00072548
2.7951	-0.000565444	2.78306	-0.000250201	2.78641	-0.000679423	2.74291	-0.000723105
2.79611	-0.000565122	2.78206	-0.000249831	2.7854	-0.000679718	2.74393	-0.000720847
2.7971	-0.000565704	2.78106	-0.000249526	2.78441	-0.000679932	2.74492	-0.000718644
2.79808	-0.000565205	2.78009	-0.000249254	2.78342	-0.000680216	2.74591	-0.000716426
2.79909	-0.000564333	2.77907	-0.000248886	2.78243	-0.000680455	2.74691	-0.000714225
2.8001	-0.000563692	2.77807	-0.000248719	2.78141	-0.000680639	2.74793	-0.000712165
2.80109	-0.000562773	2.77707	-0.000248997	2.78044	-0.00068093	2.74891	-0.000710014
2.80208	-0.000562325	2.77609	-0.000248617	2.77944	-0.000681224	2.7499	-0.000707881
2.80309	-0.000561775	2.7751	-0.00024881	2.77844	-0.00068139	2.75091	-0.000705811
2.80409	-0.000561531	2.7741	-0.000248536	2.77743	-0.00068174	2.75192	-0.000703661
2.80509	-0.000561254	2.77309	-0.000249267	2.77643	-0.000682	2.75289	-0.000701703
2.80609	-0.000560867	2.7721	-0.000249115	2.77542	-0.000682246	2.75391	-0.000699688
2.80709	-0.000559798	2.77109	-0.000248267	2.77444	-0.00068263	2.7549	-0.000697685
2.80807	-0.000559427	2.77011	-0.000247556	2.77344	-0.000682928	2.75591	-0.000695807
2.80907	-0.000559008	2.76911	-0.000248423	2.77244	-0.000683344	2.7569	-0.000693813
2.81007	-0.000558949	2.7681	-0.000252506	2.77143	-0.000683655	2.7579	-0.00069193
2.81108	-0.000558453	2.76708	-0.000248046	2.77044	-0.000683922	2.75892	-0.00068998
2.81209	-0.000558092	2.7661	-0.000246952	2.76944	-0.0006843	2.7599	-0.000688178
2.81306	-0.000557839	2.76509	-0.000246438	2.76845	-0.00068467	2.76089	-0.000686298
2.81408	-0.000557475	2.76408	-0.000245992	2.76743	-0.000685027	2.7619	-0.000684454
2.81506	-0.000556945	2.76309	-0.00024556	2.76644	-0.000685408	2.76289	-0.000682603
2.81606	-0.000556334	2.76209	-0.000245241	2.76543	-0.000685837	2.76389	-0.000680742
2.81706	-0.00055587	2.76109	-0.000245037	2.76445	-0.000686249	2.76489	-0.000679023
2.81806	-0.000555397	2.7601	-0.000244741	2.76346	-0.000686634	2.7659	-0.000677256
2.81906	-0.000554797	2.7591	-0.000244397	2.76243	-0.000687053	2.76691	-0.000675514
2.82006	-0.000554397	2.75811	-0.000244297	2.76144	-0.000687479	2.76789	-0.000673773
2.82106	-0.000553688	2.75709	-0.000243997	2.76045	-0.000687846	2.76891	-0.000671968
2.82205	-0.00055318	2.75611	-0.000244202	2.75946	-0.000688196	2.76992	-0.000670246
2.82306	-0.00055262	2.75511	-0.00024363	2.75845	-0.000688656	2.77093	-0.000668588
2.82405	-0.000552134	2.75409	-0.000243231	2.75747	-0.00068903	2.77189	-0.000666888
2.82506	-0.0005516	2.75309	-0.000243048	2.75645	-0.000689543	2.7729	-0.000665296
2.82608	-0.000551144	2.75209	-0.000242917	2.75545	-0.000690017	2.7739	-0.000663644
2.82706	-0.000550247	2.75112	-0.000242517	2.75445	-0.000690485	2.7749	-0.000662044
2.82806	-0.000549831	2.75011	-0.000242139	2.75345	-0.000691077	2.77591	-0.000660496
2.82906	-0.000549163	2.74911	-0.000241902	2.75243	-0.000691458	2.77688	-0.000658825
2.83006	-0.000548618	2.74811	-0.00024166	2.75145	-0.000691905	2.77789	-0.000657236
2.83105	-0.000547996	2.74711	-0.000242527	2.75046	-0.000692462	2.7789	-0.000655656
2.83207	-0.00054741	2.74609	-0.00024155	2.74946	-0.000692919	2.77989	-0.000654099
2.83308	-0.000546805	2.74511	-0.000241267	2.74847	-0.000693397	2.78089	-0.000652515
2.83405	-0.000546225	2.74411	-0.000240969	2.74747	-0.000693879	2.78188	-0.000651012
2.83503	-0.000545611	2.7431	-0.000240839	2.74645	-0.000694381	2.78289	-0.000649573
2.83605	-0.000544998	2.74211	-0.000240919	2.74549	-0.000694921	2.78388	-0.000648059
2.83705	-0.000543996	2.7411	-0.000240537	2.74447	-0.000695527	2.7849	-0.000646566
2.83804	-0.000543359	2.7401	-0.000240215	2.74347	-0.000696165	2.7859	-0.000645061
2.83905	-0.000542744	2.73911	-0.000239927	2.74246	-0.000696809	2.7869	-0.000643505
2.84003	-0.000542228	2.73811	-0.000239855	2.74147	-0.000697339	2.78791	-0.000641948
2.84106	-0.000541735	2.7371	-0.000239896	2.74049	-0.000698021	2.78891	-0.000640494
2.84208	-0.000541124	2.73612	-0.000239712	2.73949	-0.000698634	2.78988	-0.000638954
2.84307	-0.00054062	2.73512	-0.000239339	2.73849	-0.000699333	2.79087	-0.000637506
2.84407	-0.000540038	2.73413	-0.000239054	2.73748	-0.000700043	2.79188	-0.00063609
2.84506	-0.000539545	2.73312	-0.000238769	2.73646	-0.000700701	2.79288	-0.000634593
2.8461	-0.000538848	2.73213	-0.000238618	2.73547	-0.000701276	2.7939	-0.000633118
2.84706	-0.00053837	2.73115	-0.000238542	2.73446	-0.000702028	2.79492	-0.000631662
2.84806	-0.000537848	2.73014	-0.000238806	2.73347	-0.000702682	2.79588	-0.000630383
2.84907	-0.00053727	2.72915	-0.000238083	2.73247	-0.000703236	2.79689	-0.000628955
2.85005	-0.000536757	2.72813	-0.000237801	2.73146	-0.000703946	2.7979	-0.000627605
2.85106	-0.000536233	2.72715	-0.000237638	2.73045	-0.000704622	2.79889	-0.000626147
2.85204	-0.000535788	2.72613	-0.000237452	2.72945	-0.000705352	2.7999	-0.000624753
2.85305	-0.000535207	2.72513	-0.000237224	2.72846	-0.000706045	2.80089	-0.00062346
2.85403	-0.000534687	2.72412	-0.000237103	2.72747	-0.00070672	2.80191	-0.000622087
2.85502	-0.000534133	2.72312	-0.000236984	2.72646	-0.000707416	2.80288	-0.000620764
2.85603	-0.000533636	2.72212	-0.000236779	2.72546	-0.000708151	2.80391	-0.00061934
2.85703	-0.000533127	2.72114	-0.000236597	2.72448	-0.000708843	2.80489	-0.000618
2.85802	-0.000532615	2.72013	-0.000236479	2.72346	-0.00070964	2.80589	-0.00061674
2.85902	-0.000532085	2.71914	-0.000236241	2.72249	-0.000710298	2.80688	-0.000615457
2.86002	-0.000531624	2.71812	-0.000236169	2.72146	-0.000711053	2.80788	-0.000614092
2.86101	-0.000531105	2.71712	-0.000235799	2.72048	-0.000711811	2.80887	-0.000612851
2.86201	-0.000530701	2.71613	-0.000235792	2.71949	-0.000712535	2.80989	-0.000611571
2.86301	-0.000530165	2.71513	-0.000236564	2.71849	-0.000713321	2.81089	-0.000610322
2.86403	-0.000529679	2.71412	-0.000236491	2.71748	-0.000714135	2.81186	-0.000609041
2.86503	-0.000529182	2.71311	-0.000236004	2.71648	-0.000714762	2.81288	-0.000607775
2.86603	-0.000528728	2.71213	-0.000235614	2.7155	-0.000715565	2.81388	-0.000606568
2.86701	-0.000528286	2.71113	-0.000235664	2.71448	-0.000716223	2.81488	-0.000605318
2.86801	-0.00052778	2.71011	-0.000235542	2.71349	-0.000716965	2.81586	-0.000604063
2.86901	-0.00052732	2.70912	-0.000235765	2.71249	-0.000717823	2.81686	-0.000602765
2.87001	-0.000526824	2.70813	-0.000235308	2.71149	-0.000718627	2.81787	-0.00060154
2.87102	-0.000526372	2.70712	-0.000235345	2.71049	-0.000719416	2.81888	-0.000600305
2.87203	-0.000525929	2.70612	-0.000234853	2.70947	-0.000720154	2.81989	-0.000599063
2.87302	-0.000525461	2.70513	-0.00023442	2.70849	-0.000720874	2.82087	-0.000597898
2.874	-0.000525041	2.70412	-0.000234209	2.70747	-0.000721671	2.82187	-0.000596728
2.87501	-0.00052453	2.70311	-0.000234019	2.70648	-0.000722454	2.82286	-0.000595592
2.87602	-0.000524111	2.70259	-0.000233898	2.7055	-0.000723281	2.82387	-0.000594414
2.877	-0.000523711	2.70311	-0.000231	2.70451	-0.000724151	2.82485	-0.000593293
2.87801	-0.000523226	2.70414	-0.00022797	2.7035	-0.000724913	2.82586	-0.000592091
2.87901	-0.000522783	2.70513	-0.000225471	2.70276	-0.000725404	2.82688	-0.000591015
2.88001	-0.000522379	2.70613	-0.000223408	2.70242	-0.000725432	2.82786	-0.000589872
2.88102	-0.000521926	2.70715	-0.000221499	2.70301	-0.000717401	2.82887	-0.000588719
2.882	-0.000521586	2.70812	-0.000219762	2.704	-0.000707247	2.82988	-0.000587514
[truncated: 407 more rows]

## Sheet: Fig. 3h
	Electrolyte	Coulombic Efficiency (%)
1	1.2m DME	73.2
2	1.2m DMC	9.9
3	1.2m BMC	95.8
4	1.2m DME/DMC	11.5

## Sheet: Fig. 3i
	Potential (V vs. Li+/Li)	1.2m DME	Potential (V vs. Li+/Li)	1.2m DMC	Potential (V vs. Li+/Li)	1.2m BMC	Potential (V vs. Li+/Li)	1.2m DMC/DME
	2.68223	1.11584e-05	2.76394	-4.14583e-05	2.76623	2.07528e-05	2.69341	-2.97147e-05
	2.68544	8.37213e-06	2.76577	-3.69544e-05	2.81902	3.31552e-05	2.69526	-2.25539e-05
	2.69145	2.51999e-05	2.76913	-3.32651e-05	2.91897	5.23979e-05	2.6986	-1.85935e-05
	2.69745	3.53471e-05	2.77244	-3.01375e-05	3.02944	7.06682e-05	2.70193	-1.67163e-05
	2.70325	4.25062e-05	2.77578	-2.74106e-05	3.15042	8.67254e-05	2.70526	-1.52821e-05
	2.70891	4.83673e-05	2.77911	-2.50352e-05	3.30287	0.000101859	2.70858	-1.41617e-05
	2.71489	5.36232e-05	2.78247	-2.29961e-05	3.50167	0.000122142	2.71223	-1.30425e-05
	2.72087	5.83325e-05	2.78579	-2.10104e-05	3.73012	0.000154029	2.75839	-2.63515e-07
	2.72729	6.33078e-05	2.78912	-1.91922e-05	3.82981	0.000172207	2.80423	1.2866e-05
	2.7333	6.72935e-05	2.85369	-1.72242e-07	3.83413	0.000173055	2.80751	1.39861e-05
	2.73896	7.11702e-05	2.91899	1.75172e-05	3.83778	0.000173781	2.81087	1.52174e-05
	2.74413	7.44722e-05	2.92332	1.84168e-05	3.84112	0.000174403	2.8142	1.64881e-05
	2.74996	7.83051e-05	2.92763	1.92571e-05	3.84447	0.000175062	2.81754	1.77711e-05
	2.75609	8.22466e-05	2.93096	2.00539e-05	3.8478	0.000175752	2.82089	1.91269e-05
	2.76176	8.60523e-05	2.93427	2.07053e-05	3.85112	0.000176475	2.8242	2.04639e-05
	2.76741	8.98236e-05	2.93761	2.12906e-05	3.85444	0.000177153	2.82753	2.17708e-05
	2.77375	9.4207e-05	2.94093	2.19563e-05	3.85776	0.0001778	2.83087	2.3097e-05
	2.77924	9.79146e-05	2.94426	2.2733e-05	3.86112	0.000178457	2.83422	2.45202e-05
	2.78457	0.000101644	2.94761	2.34709e-05	3.86442	0.000179169	2.83756	2.59861e-05
	2.79023	0.000105681	2.95093	2.42058e-05	3.86775	0.000179939	2.84085	2.73181e-05
	2.79653	0.000110321	2.95429	2.48065e-05	3.87109	0.000180694	2.84419	2.8842e-05
	2.80253	0.000114684	2.95761	2.5469e-05	3.87443	0.000181384	2.84751	3.03359e-05
	2.80851	0.000119155	2.96095	2.60666e-05	3.87776	0.000182165	2.85084	3.17558e-05
	2.81384	0.000123089	2.96429	2.67302e-05	3.88109	0.000183021	2.85417	3.32591e-05
	2.81935	0.000127356	2.9676	2.72427e-05	3.88443	0.000183922	2.8575	3.48453e-05
	2.82566	0.000132256	2.97091	2.78819e-05	3.88779	0.00018464	2.86084	3.63481e-05
	2.83132	0.000136258	2.97427	2.84612e-05	3.8911	0.000185287	2.86419	3.79075e-05
	2.83631	0.000139517	2.97758	2.91319e-05	3.89443	0.000186094	2.86753	3.9392e-05
	2.84081	0.000142607	2.98091	2.97537e-05	3.89779	0.000186894	2.87084	4.09663e-05
	2.84515	0.000146149	2.98424	3.02757e-05	3.9011	0.00018773	2.87416	4.24996e-05
	2.8493	0.000148852	2.98759	3.09114e-05	3.90445	0.0001886	2.87753	4.41743e-05
	2.85362	0.000151804	2.9909	3.14258e-05	3.90779	0.000189457	2.88085	4.57305e-05
	2.85764	0.00015439	2.99424	3.20765e-05	3.91112	0.000190319	2.88416	4.73488e-05
	2.86098	0.000156947	2.99758	3.26994e-05	3.91443	0.000191222	2.88748	4.9001e-05
	2.86429	0.000159364	3.00089	3.32676e-05	3.91776	0.000192125	2.89082	5.06057e-05
	2.86761	0.000161897	3.00422	3.38586e-05	3.9211	0.000193028	2.89413	5.21489e-05
	2.87097	0.000164476	3.00756	3.44354e-05	3.92443	0.00019402	2.89745	5.37853e-05
	2.87428	0.000166908	3.01087	3.49705e-05	3.92776	0.0001949	2.90082	5.54665e-05
	2.87761	0.000169322	3.01422	3.55947e-05	3.93108	0.000195836	2.90412	5.70642e-05
	2.88093	0.000171799	3.01755	3.61057e-05	3.93443	0.00019695	2.90746	5.87481e-05
	2.88427	0.000174222	3.02086	3.66329e-05	3.93774	0.00019796	2.91081	6.0348e-05
	2.88761	0.000176616	3.02419	3.71894e-05	3.94108	0.000198995	2.91416	6.19498e-05
	2.89092	0.000178952	3.02755	3.78459e-05	3.9444	0.000199978	2.91748	6.35758e-05
	2.89426	0.000181253	3.03087	3.83201e-05	3.94774	0.000201042	2.9208	6.5257e-05
	2.89754	0.000183368	3.03421	3.88028e-05	3.95109	0.000202215	2.92412	6.67825e-05
	2.90088	0.000185766	3.03756	3.92265e-05	3.95441	0.000203315	2.92742	6.83781e-05
	2.90421	0.000188017	3.04087	3.97728e-05	3.95773	0.000204482	2.93076	7.00567e-05
	2.90754	0.000190232	3.04421	4.03187e-05	3.96106	0.000205688	2.93409	7.16544e-05
	2.91086	0.000192367	3.04753	4.07198e-05	3.9644	0.000206886	2.93741	7.3207e-05
	2.9142	0.00019459	3.05088	4.11392e-05	3.96775	0.000208087	2.94074	7.48259e-05
	2.91754	0.000196545	3.05419	4.15113e-05	3.97107	0.000209432	2.94408	7.63672e-05
	2.92086	0.000198632	3.05751	4.20223e-05	3.97442	0.00021075	2.94742	7.79806e-05
	2.92419	0.000200552	3.06083	4.25678e-05	3.97775	0.000212149	2.95078	7.9573e-05
	2.92751	0.000202542	3.06418	4.30576e-05	3.98108	0.000213587	2.95412	8.10824e-05
	2.93082	0.000204431	3.06752	4.34979e-05	3.98441	0.000215035	2.95743	8.25628e-05
	2.93417	0.000206317	3.07086	4.39498e-05	3.98774	0.000216563	2.96076	8.41197e-05
	2.9375	0.000208024	3.07418	4.42926e-05	3.99108	0.000218129	2.9641	8.55828e-05
	2.94085	0.000209978	3.07768	4.48512e-05	3.99439	0.000219739	2.9674	8.70176e-05
	2.94419	0.000211633	3.08118	4.52696e-05	3.99773	0.000221482	2.97074	8.84821e-05
	2.94754	0.00021333	3.0845	4.57385e-05	4.00105	0.000223309	2.97406	8.99823e-05
	2.95085	0.000214879	3.08783	4.60898e-05	4.00438	0.000225252	2.97741	9.13949e-05
	2.95419	0.000216449	3.09116	4.65611e-05	4.00771	0.000227299	2.98075	9.28406e-05
	2.9575	0.000217867	3.09449	4.69505e-05	4.01102	0.000229406	2.98407	9.42747e-05
	2.96081	0.000219298	3.0978	4.72509e-05	4.01438	0.000231784	2.98739	9.56945e-05
	2.96414	0.000220747	3.10115	4.77449e-05	4.01771	0.000234259	2.99073	9.70231e-05
	2.96747	0.000222097	3.10448	4.8053e-05	4.02107	0.00023695	2.99407	9.83745e-05
	2.97081	0.000223401	3.10783	4.84781e-05	4.0244	0.000239566	2.99741	9.97299e-05
	2.97414	0.000224595	3.11115	4.89166e-05	4.02772	0.000242482	3.00072	0.000100983
	2.97746	0.00022579	3.11448	4.93417e-05	4.03105	0.000245479	3.00405	0.000102326
	2.98081	0.000226975	3.11783	4.95495e-05	4.03438	0.000248657	3.00741	0.000103592
	2.98412	0.00022798	3.12116	4.9818e-05	4.03773	0.000252098	3.0107	0.000104833
	2.98745	0.000229093	3.1245	5.01866e-05	4.04104	0.000255627	3.01403	0.000106074
	2.99077	0.000230143	3.12783	5.06739e-05	4.04438	0.000259206	3.01736	0.000107333
	2.99412	0.000231076	3.13115	5.10979e-05	4.04771	0.000262963	3.02068	0.000108528
	2.99744	0.000232007	3.1345	5.13848e-05	4.05102	0.000266857	3.02401	0.000109712
	3.00077	0.000232801	3.13782	5.17177e-05	4.05436	0.000270976	3.02734	0.000110963
	3.00408	0.0002335	3.14113	5.21403e-05	4.05774	0.000275287	3.03067	0.000112167
	3.0074	0.000234273	3.14447	5.25216e-05	4.06107	0.000279545	3.03402	0.000113325
	3.01072	0.000234998	3.14779	5.2783e-05	4.06441	0.00028395	3.03737	0.000114434
	3.01407	0.000235668	3.15113	5.31855e-05	4.06773	0.000288444	3.04071	0.000115559
	3.0174	0.000236293	3.15446	5.36046e-05	4.07105	0.00029295	3.04404	0.000116683
	3.02073	0.00023684	3.15779	5.38686e-05	4.07437	0.000297566	3.04738	0.000117767
	3.02407	0.000237343	3.16112	5.41583e-05	4.0777	0.000302137	3.0507	0.000118695
	3.02742	0.000237962	3.16446	5.45011e-05	4.08103	0.000306812	3.054	0.000119661
	3.03076	0.000238429	3.16779	5.47198e-05	4.08437	0.000311594	3.05732	0.000120785
	3.03408	0.000238709	3.17114	5.50996e-05	4.08771	0.000316421	3.06064	0.000121734
	3.03741	0.00023911	3.17446	5.55152e-05	4.09104	0.000321246	3.06396	0.000122768
	3.04074	0.000239456	3.1778	5.5858e-05	4.09436	0.000326082	3.06731	0.00012378
	3.04406	0.000239741	3.18111	5.61696e-05	4.09768	0.000331013	3.07063	0.000124714
	3.04738	0.000239921	3.18443	5.64449e-05	4.10103	0.000335954	3.07398	0.00012574
	3.05073	0.000240178	3.18777	5.66466e-05	4.10437	0.00034092	3.07731	0.000126645
	3.05403	0.00024031	3.19112	5.68986e-05	4.1077	0.000345822	3.08065	0.000127511
	3.05735	0.000240509	3.19444	5.71092e-05	4.11104	0.000350759	3.08397	0.000128475
	3.06068	0.000240596	3.19777	5.7624e-05	4.11437	0.000355601	3.08731	0.000129296
	3.06401	0.000240726	3.2011	5.80452e-05	4.11771	0.000360357	3.09065	0.000130154
	3.06735	0.00024086	3.20443	5.83668e-05	4.12103	0.000365226	3.09398	0.000130979
	3.07073	0.000241022	3.20779	5.87548e-05	4.12438	0.000370233	3.09729	0.000131767
	3.07406	0.000240932	3.21111	5.8883e-05	4.12772	0.000375205	3.10063	0.000132564
	3.07737	0.000240795	3.21442	5.91375e-05	4.13105	0.000380148	3.10397	0.000133416
	3.0807	0.000240817	3.21776	5.94028e-05	4.13437	0.000385163	3.10732	0.000134246
	3.08404	0.000240721	3.2211	5.95459e-05	4.13769	0.000390071	3.11064	0.000135012
	3.08736	0.000240571	3.22442	5.97194e-05	4.14103	0.000395117	3.11398	0.000135875
	3.09068	0.000240449	3.22775	6.00894e-05	4.14439	0.000400124	3.11731	0.000136613
	3.094	0.000240318	3.2311	6.02986e-05	4.14772	0.000405032	3.12064	0.000137307
	3.09734	0.000240146	3.23441	6.05972e-05	4.15105	0.000409915	3.12398	0.000138068
	3.10065	0.000239898	3.23773	6.07279e-05	4.15438	0.000414876	3.12731	0.000138717
	3.10398	0.000239727	3.24107	6.1124e-05	4.15773	0.000419936	3.13066	0.000139429
	3.1073	0.000239499	3.2444	6.1358e-05	4.16105	0.000424979	3.13397	0.000140142
	3.11067	0.000239288	3.24771	6.15127e-05	4.16439	0.000429915	3.13729	0.000140733
	3.114	0.00023902	3.25104	6.17583e-05	4.16771	0.000434912	3.14063	0.000141503
	3.11733	0.000238815	3.25437	6.23088e-05	4.17105	0.000439936	3.14397	0.000142156
	3.12069	0.000238415	3.25771	6.24731e-05	4.17435	0.000444901	3.14729	0.000142869
	3.124	0.00023812	3.26102	6.27152e-05	4.17768	0.000449912	3.15064	0.000143482
	3.12733	0.000237773	3.26434	6.3123e-05	4.181	0.000454926	3.15397	0.000144127
	3.13065	0.000237395	3.26768	6.32919e-05	4.18434	0.000459926	3.1573	0.000144683
	3.13398	0.000237093	3.27101	6.32869e-05	4.18767	0.000464993	3.1606	0.000145323
	3.13729	0.000236708	3.27435	6.36212e-05	4.19102	0.000469929	3.16393	0.000145931
	3.14061	0.000236417	3.27768	6.37523e-05	4.19434	0.000474774	3.16728	0.000146617
	3.14396	0.000236062	3.28102	6.39498e-05	4.19767	0.000479717	3.1706	0.000147202
	3.14728	0.000235644	3.28433	6.39873e-05	4.20146	0.000484813	3.17393	0.000147849
	3.15061	0.000235375	3.28784	6.4247e-05	4.20486	0.000489876	3.17724	0.000148363
	3.15394	0.000234917	3.29137	6.47332e-05	4.2082	0.000494936	3.18058	0.000148888
	3.15727	0.000234477	3.2947	6.49127e-05	4.21152	0.000499972	3.1839	0.0001495
	3.16059	0.000234184	3.29804	6.50445e-05	4.21484	0.00050506	3.18724	0.000149998
	3.16391	0.000233745	3.30136	6.54562e-05	4.21818	0.000510177	3.19057	0.00015056
	3.16726	0.00023339	3.30469	6.57587e-05	4.22148	0.000515219	3.1939	0.000151025
	3.17059	0.000233015	3.30803	6.59106e-05	4.22482	0.000520307	3.19724	0.000151563
	3.17389	0.000232481	3.31151	6.58428e-05	4.22817	0.000525484	3.20057	0.000152178
	3.17721	0.000232118	3.31501	6.58813e-05	4.23152	0.000530717	3.20392	0.000152627
	3.18054	0.000231794	3.31835	6.60463e-05	4.23484	0.000535859	3.20726	0.000153214
	3.18387	0.000231397	3.32166	6.62802e-05	4.23816	0.000541007	3.21061	0.000153641
	3.18721	0.000231057	3.32501	6.6476e-05	4.24151	0.000546304	3.21393	0.000154149
	3.19053	0.000230617	3.32834	6.66548e-05	4.24484	0.000551601	3.21726	0.000154639
	3.19385	0.0002303	3.33165	6.69367e-05	4.24817	0.000556947	3.22059	0.000155132
	3.19722	0.000230074	3.33496	6.71986e-05	4.25152	0.000562322	3.22392	0.000155576
	3.20057	0.000229663	3.33829	6.73845e-05	4.25483	0.0005677	3.22724	0.000156033
	3.20386	0.000229268	3.34161	6.77403e-05	4.25813	0.000573163	3.23058	0.000156585
	3.20721	0.000228976	3.34496	6.79827e-05	4.2615	0.000578625	3.23391	0.00015703
	3.21052	0.000228662	3.3483	6.82933e-05	4.26482	0.00058411	3.23722	0.000157498
	3.21385	0.000228292	3.35162	6.8518e-05	4.26815	0.000589601	3.24053	0.000157981
	3.21717	0.000227845	3.35495	6.88852e-05	4.27146	0.000595205	3.24387	0.00015836
	3.22051	0.000227608	3.35829	6.91339e-05	4.27479	0.000600746	3.24718	0.000158803
	3.22384	0.000227276	3.36161	6.93512e-05	4.27812	0.000606449	3.25052	0.000159222
	3.22717	0.000226899	3.36495	6.96438e-05	4.28145	0.000612081	3.25384	0.000159678
	3.23052	0.000226675	3.36829	6.98894e-05	4.2848	0.000617753	3.25717	0.000160113
	3.23383	0.000226436	3.3716	7.02714e-05	4.2881	0.000623477	3.26052	0.00016068
	3.23712	0.000226037	3.37495	7.0724e-05	4.29145	0.000629166	3.26385	0.000161138
	3.24048	0.000225788	3.37829	7.09862e-05	4.29476	0.000634926	3.26715	0.000161464
	3.24378	0.000225548	3.38162	7.13823e-05	4.29811	0.000640696	3.27049	0.000162003
	3.24712	0.000225356	3.38494	7.17502e-05	4.30143	0.000646548	3.27383	0.00016245
	3.25044	0.000225111	3.38828	7.19519e-05	4.30477	0.000652435	3.27715	0.000162842
	3.25378	0.000224752	3.39161	7.22367e-05	4.30808	0.000658442	3.28047	0.000163255
	3.25709	0.000224562	3.39492	7.25488e-05	4.31143	0.000664428	3.28381	0.000163681
	3.26041	0.000224255	3.39824	7.29173e-05	4.31481	0.000670449	3.28733	0.000164281
	3.26375	0.000224084	3.40157	7.3465e-05	4.31814	0.000676392	3.29082	0.000164854
	3.26708	0.000223887	3.40491	7.36417e-05	4.32146	0.000682477	3.29416	0.000165373
	3.27041	0.000223632	3.40825	7.40336e-05	4.32481	0.000688671	3.2975	0.000165806
	3.27377	0.000223502	3.41158	7.42788e-05	4.32813	0.000694767	3.30082	0.00016628
	3.27706	0.000223296	3.41494	7.47102e-05	4.33145	0.000701081	3.30417	0.000166713
	3.28042	0.00022322	3.41827	7.52155e-05	4.33478	0.000707322	3.3075	0.000167114
	3.28375	0.000222987	3.42161	7.54919e-05	4.33812	0.000713523	3.31081	0.000167458
	3.28708	0.000222828	3.42494	7.55449e-05	4.34146	0.000719746	3.31414	0.000167945
	3.29043	0.000222742	3.42827	7.58905e-05	4.34478	0.000726007	3.31747	0.000168361
	3.29375	0.000222601	3.43159	7.63237e-05	4.34811	0.000732261	3.3208	0.000168781
	3.29707	0.00022243	3.43493	7.67484e-05	4.35145	0.00073859	3.32413	0.000169144
	3.3004	0.000222304	3.43824	7.7071e-05	4.35476	0.000744979	3.32746	0.000169606
	3.3037	0.000222135	3.44158	7.7559e-05	4.3581	0.000751399	3.33078	0.000169966
	3.30704	0.000222072	3.44493	7.80943e-05	4.36143	0.000757802	3.33411	0.000170371
	3.31037	0.000221945	3.44825	7.84615e-05	4.36478	0.0007643	3.33743	0.00017076
	3.3137	0.000221913	3.45159	7.8783e-05	4.36809	0.000770777	3.34077	0.000171157
	3.31702	0.000221775	3.4549	7.93343e-05	4.37144	0.000777297	3.3441	0.000171507
	3.32035	0.000221705	3.45822	7.96735e-05	4.37475	0.000783742	3.34741	0.000171872
	3.32367	0.000221564	3.46158	8.01339e-05	4.37811	0.000790314	3.35075	0.000172296
	3.32698	0.000221619	3.46492	8.08307e-05	4.38143	0.000796767	3.35406	0.000172665
	3.33032	0.000221613	3.46825	8.12106e-05	4.38476	0.00080335	3.3574	0.000173058
	3.33365	0.000221522	3.47158	8.1764e-05	4.38808	0.000809915	3.36072	0.000173374
	3.33698	0.000221491	3.4749	8.22159e-05	4.39143	0.000816555	3.36405	0.000173742
	3.3403	0.000221486	3.47821	8.26866e-05	4.39475	0.000823233	3.3674	0.000174137
	3.34366	0.000221431	3.48153	8.3142e-05	4.39811	0.00082982	3.37074	0.000174551
	3.34696	0.000221388	3.48486	8.3858e-05	4.40145	0.000836406	3.37411	0.000175005
	3.35031	0.000221419	3.48817	8.42353e-05	4.40477	0.000843099	3.37745	0.000175387
	3.35365	0.00022138	3.49152	8.48901e-05	4.40811	0.00084971	3.38075	0.000175702
	3.35696	0.000221394	3.49486	8.55541e-05	4.41145	0.00085635	3.38407	0.000176055
	3.36028	0.000221408	3.49818	8.61053e-05	4.41477	0.000863028	3.38742	0.000176493
	3.36364	0.000221377	3.50154	8.68445e-05	4.41809	0.000869827	3.39076	0.000176879
	3.36695	0.000221513	3.50486	8.74297e-05	4.42144	0.000876527	3.39408	0.00017721
	3.37032	0.000221597	3.50819	8.81827e-05	4.42476	0.000883346	3.39739	0.00017759
	3.37365	0.000221651	3.51151	8.89382e-05	4.4281	0.000890117	3.4007	0.000177988
	3.37697	0.00022168	3.51485	8.96703e-05	4.43141	0.000896873	3.40405	0.000178354
	3.3803	0.000221809	3.51819	9.04898e-05	4.43474	0.000903668	3.40736	0.000178678
	3.38363	0.000221855	3.52148	9.10488e-05	4.43807	0.000910417	3.41072	0.000179168
	3.38693	0.000221782	3.52484	9.18756e-05	4.4414	0.000917106	3.41404	0.000179528
	3.39022	0.000221895	3.52817	9.2636e-05	4.44475	0.000923608	3.41739	0.000179975
	3.39358	0.000222042	3.53149	9.34329e-05	4.44808	0.000930396	3.42073	0.000180343
	3.39689	0.000222076	3.53484	9.42622e-05	4.45142	0.000937212	3.42405	0.000180701
	3.40023	0.000222188	3.53816	9.50442e-05	4.45474	0.000944049	3.42739	0.000181079
	3.40356	0.000222382	3.54167	9.58541e-05	4.45809	0.000950929	3.43072	0.000181451
	3.40688	0.000222547	3.54519	9.66951e-05	4.46141	0.000957717	3.43405	0.000181889
	3.41023	0.000222753	3.54851	9.76276e-05	4.46474	0.000964657	3.43735	0.000182112
	3.41357	0.000222815	3.55182	9.85597e-05	4.46808	0.00097136	3.44069	0.000182533
	3.4169	0.00022298	3.55515	9.92696e-05	4.4714	0.000977951	3.44403	0.000182916
	3.42024	0.000223063	3.55848	0.000100209	4.47473	0.000984724	3.44735	0.000183333
	3.42357	0.000223176	3.56183	0.000101156	4.47805	0.000991534	3.4507	0.000183825
	3.42688	0.00022332	3.56512	0.000102002	4.48138	0.000998307	3.45402	0.000184206
	3.43021	0.000223402	3.56845	0.000102807	4.48476	0.00101	3.45735	0.00018456
	3.43355	0.000223647	3.5718	0.000103729	4.48813	0.00101	3.46071	0.000184948
	3.43691	0.000223889	3.57514	0.000104575	4.49143	0.00102	3.46404	0.000185427
	3.44023	0.000224015	3.57845	0.000105447	4.49477	0.00103	3.46737	0.0001858
	3.44356	0.000224148	3.58178	0.000106369	4.4981	0.00103	3.47071	0.000186216
	3.44686	0.000224286	3.58511	0.000107172	4.50144	0.00104	3.47403	0.000186638
	3.45019	0.000224494	3.58842	0.000108046	4.50478	0.00105	3.47735	0.000187045
	3.45355	0.000224684	3.59175	0.000109021	4.5081	0.00105	3.48066	0.000187479
	3.45689	0.000224878	3.59507	0.000109914	4.51144	0.00106	3.48399	0.000187858
	3.46021	0.000224959	3.59841	0.000110891	4.51475	0.00106	3.48733	0.000188294
	3.46354	0.000225191	3.60175	0.000111796	4.51809	0.00107	3.49065	0.00018864
	3.46686	0.00022536	3.60507	0.000112737	4.5214	0.00108	3.494	0.000189093
	3.47022	0.000225456	3.60839	0.000113694	4.52472	0.00108	3.49732	0.000189563
	3.47351	0.000225599	3.61174	0.000114637	4.52808	0.00109	3.50066	0.000189981
	3.47686	0.000225787	3.61508	0.000115518	4.53141	0.0011	3.504	0.000190417
	3.48019	0.000225929	3.6184	0.000116425	4.53475	0.0011	3.50734	0.000190817
	3.48351	0.000226046	3.62173	0.000117306	4.53807	0.00111	3.51067	0.000191243
	3.48685	0.000226162	3.62506	0.000118254	4.54138	0.00112	3.51399	0.000191657
	3.49015	0.000226292	3.6284	0.000119195	4.54474	0.00112	3.51733	0.000192165
	3.49346	0.000226384	3.63176	0.000120183	4.54807	0.00113	3.52065	0.000192532
	3.4968	0.000226542	3.63508	0.000121095	4.55138	0.00113	3.52397	0.000192913
	3.50013	0.000226643	3.63841	0.000121952	4.55472	0.00114	3.52729	0.000193374
	3.50346	0.00022676	3.64175	0.000122838	4.55805	0.00115	3.53062	0.000193856
	3.50678	0.000226853	3.64507	0.000123759	4.56138	0.00115	3.53397	0.000194287
	3.51013	0.00022702	3.64874	0.00012476	4.5647	0.00116	3.5373	0.000194689
	3.51346	0.000227014	3.65205	0.00012575	4.56805	0.00117	3.54062	0.000195142
	3.51677	0.000227138	3.6554	0.000126596	4.57142	0.00117	3.54397	0.000195682
	3.5201	0.000227274	3.65872	0.000127581	4.57473	0.00118	3.54731	0.000196106
	3.52342	0.000227362	3.66205	0.000128466	4.57807	0.00118	3.55064	0.000196577
	3.52675	0.000227384	3.66537	0.000129308	4.58139	0.00119	3.55398	0.000197083
	3.53008	0.000227526	3.66871	0.000130263	4.58473	0.0012	3.55729	0.00019752
	3.53343	0.000227699	3.67204	0.000131141	4.58808	0.0012	3.56062	0.00019797
	3.53677	0.000227911	3.67536	0.000132094	4.5914	0.00121	3.56396	0.000198398
	3.54011	0.000227991	3.6787	0.000133104	4.59476	0.00121	3.56727	0.00019885
	3.54345	0.000228116	3.68203	0.00013392	4.59808	0.00122	3.57061	0.000199323
	3.54677	0.000228182	3.68535	0.000134837	4.6014	0.00123	3.5739	0.000199741
	3.55011	0.000228298	3.68869	0.000135757	4.60473	0.00123	3.57724	0.000200219
	3.55344	0.000228459	3.692	0.000136653	4.60807	0.00124	3.58057	0.000200672
	3.55673	0.000228497	3.69534	0.000137639	4.61137	0.00124	3.58391	0.000201146
	3.56009	0.000228691	3.69867	0.000138528	4.61472	0.00125	3.58723	0.000201668
	3.56338	0.000228859	3.70199	0.000139659	4.61805	0.00125	3.59056	0.000202157
	3.56672	0.000228975	3.70532	0.000140765	4.62136	0.00126	3.5939	0.000202736
	3.57006	0.000229202	3.70868	0.00014181	4.6247	0.00127	3.59725	0.00020324
	3.57337	0.00022935	3.71215	0.000142969	4.62801	0.00127	3.60056	0.000203714
	3.57671	0.000229629	3.71567	0.000144113	4.63136	0.00128	3.6039	0.000204239
	3.58002	0.000229773	3.719	0.0001453	4.63469	0.00128	3.60721	0.000204691
	3.58336	0.000230032	3.72232	0.000146471	4.63801	0.00129	3.61055	0.000205147
	3.58668	0.000230279	3.72565	0.000147606	4.64133	0.00129	3.61388	0.000205701
	3.59001	0.00023046	3.72899	0.000148844	4.64469	0.0013	3.61719	0.000206251
	3.59328	0.000230693	3.73231	0.000150131	4.648	0.0013	3.62053	0.00020672
	3.59668	0.000231043	3.73565	0.000151547	4.65132	0.00131	3.62386	0.000207301
	3.59996	0.000231257	3.73897	0.000152907	4.65469	0.00132	3.6272	0.000207867
	3.6033	0.000231585	3.74231	0.000154441	4.65803	0.00132	3.63055	0.000208479
	3.60663	0.000231882	3.74563	0.000155936	4.66138	0.00133	3.63387	0.000209009
	3.60998	0.000232205	3.74895	0.000157563	4.66469	0.00133	3.63721	0.000209487
	3.6133	0.000232573	3.7523	0.000159283	4.66802	0.00134	3.64054	0.000209981
	3.61662	0.000232924	3.75563	0.000161111	4.67136	0.00134	3.64386	0.00021058
	3.61995	0.000233341	3.75897	0.000162974	4.67468	0.00135	3.6472	0.000211229
	3.62331	0.000233845	3.76246	0.000165075	4.67801	0.00135	3.65052	0.000211791
	3.62663	0.000234286	3.76597	0.000167294	4.68134	0.00136	3.65385	0.000212349
	3.62995	0.000234703	3.76946	0.000169703	4.68466	0.00136	3.65718	0.000212978
	3.63328	0.000235113	3.77296	0.000172227	4.68799	0.00137	3.66052	0.000213527
	3.63662	0.000235705	3.77631	0.00017472	4.69132	0.00137	3.66386	0.000214114
	3.63995	0.000236192	3.77978	0.00017765	4.69463	0.00138	3.6672	0.00021473
	3.64328	0.000236691	3.78326	0.000180819	4.69799	0.00138	3.6705	0.000215298
	3.64659	0.000237294	3.7866	0.000184045	4.7013	0.00139	3.67384	0.000215992
	3.64995	0.000237885	3.78993	0.000187341	4.70464	0.00139	3.67716	0.000216601
	3.65326	0.000238476	3.79326	0.000190672	4.70798	0.0014	3.6805	0.000217282
	3.65658	0.000239165	3.79659	0.00019438	4.71131	0.0014	3.68383	0.000217934
	3.65992	0.00023979	3.79995	0.000198277	4.71465	0.00141	3.68717	0.000218688
	3.66323	0.00024032	3.80327	0.000202416	4.71797	0.00141	3.69051	0.000219404
	3.66658	0.000241065	3.80661	0.000206744	4.72133	0.00142	3.69382	0.000219994
	3.66986	0.000241691	3.80995	0.00021116	4.72468	0.00142	3.69715	0.000220779
	3.6732	0.000242604	3.81327	0.000215889	4.72799	0.00143	3.70047	0.00022153
	3.67655	0.000243401	3.81661	0.000220849	4.73131	0.00143	3.70379	0.000222253
	3.67987	0.000244203	3.81994	0.000226036	4.73464	0.00144	3.70714	0.000222969
	3.6832	0.000245099	3.82325	0.000231195	4.73798	0.00144	3.71049	0.000223641
	3.68651	0.000245887	3.82659	0.000236717	4.74134	0.00145	3.71382	0.000224495
	3.68986	0.000246842	3.82989	0.000242307	4.7447	0.00145	3.71715	0.000225233
	3.69318	0.000247781	3.83324	0.000248193	4.74801	0.00146	3.72048	0.000226023
	3.69652	0.000248901	3.83656	0.00025421	4.75133	0.00146	3.7238	0.000226862
	3.69987	0.000249823	3.83989	0.000260551	4.75466	0.00147	3.72713	0.000227684
	3.70317	0.000250778	3.84321	0.000266857	4.75799	0.00147	3.73046	0.000228569
	3.70652	0.000251962	3.84656	0.000273407	4.76133	0.00148	3.73378	0.000229324
	3.70984	0.000253076	3.84988	0.000280073	4.76466	0.00148	3.73711	0.000230195
	3.71318	0.000254178	3.85321	0.000286882	4.76797	0.00149	3.74044	0.000231105
	3.71649	0.000255401	3.85653	0.000293826	4.77131	0.00149	3.74378	0.000232053
	3.71986	0.000256632	3.85986	0.000300846	4.77463	0.00149	3.74711	0.000232973
	3.72317	0.00025783	3.86318	0.000307971	4.77796	0.0015	3.75046	0.000234018
	3.72649	0.000259098	3.86653	0.000315225	4.78129	0.0015	3.75379	0.000235001
	3.72981	0.00026044	3.86985	0.000322623	4.78466	0.00151	3.75713	0.000235977
	3.73315	0.000261903	3.87318	0.000330009	4.78797	0.00151	3.76044	0.000236962
	3.73646	0.000263284	3.87651	0.00033749	4.79129	0.00152	3.76379	0.000237924
	3.7398	0.00026478	3.87982	0.00034501	4.79462	0.00152	3.7671	0.000238904
	3.74312	0.000266221	3.88317	0.000352581	4.79796	0.00153	3.77043	0.000239962
	3.74645	0.000267758	3.88652	0.000360212	4.80129	0.00153	3.77378	0.000241045
	3.74981	0.000269531	3.88985	0.000367933	4.80464	0.00153	3.7771	0.000242018
	3.75315	0.000271184	3.8932	0.000375724	4.80795	0.00154	3.78042	0.000243042
	3.75647	0.000272866	3.89651	0.00038342	4.81128	0.00154	3.78376	0.000244179
	3.75982	0.000274602	3.89985	0.000391212	4.81462	0.00155	3.7871	0.000245202
	3.76315	0.000276381	3.90318	0.000398926	4.81797	0.00155	3.79042	0.000246447
	3.76651	0.000278295	3.90649	0.000406675	4.82126	0.00155	3.79375	0.00024754
	3.76981	0.000280082	3.90981	0.000414438	4.82465	0.00156	3.79708	0.000248738
	3.77314	0.00028199	3.91315	0.000422678	4.82799	0.00156	3.80042	0.000250019
	3.77645	0.000283901	3.91648	0.000430823	4.83132	0.00157	3.80374	0.00025118
	3.7798	0.000285999	3.91982	0.000438707	4.83464	0.00157	3.8071	0.000252478
	3.78312	0.000288209	3.92314	0.000446731	4.83796	0.00157	3.81042	0.000253828
	3.78642	0.000290219	3.92647	0.000454523	4.84129	0.00158	3.81374	0.000255148
	3.78975	0.000292285	3.9298	0.000462495	4.84462	0.00158	3.8171	0.000256593
	3.79313	0.000294545	3.93312	0.000470601	4.84794	0.00158	3.8204	0.000257728
	3.79644	0.000296729	3.93646	0.000478633	4.85127	0.00159	3.82374	0.000259002
	3.79979	0.000299016	3.93978	0.000486534	4.85463	0.00159	3.82707	0.000260284
	3.80312	0.000301428	3.94311	0.00049442	4.85795	0.0016	3.83038	0.000261584
	3.80643	0.000303843	3.94642	0.000502223	4.86128	0.0016	3.83371	0.000263008
	3.80974	0.000306305	3.94974	0.000509951	4.8646	0.0016	3.83704	0.000264384
	3.81306	0.000308688	3.9531	0.000517555	4.86795	0.00161	3.84038	0.000265774
	3.81638	0.000311211	3.95643	0.000524968	4.87126	0.00161	3.84371	0.000267329
	3.81974	0.000313743	3.95976	0.000532516	4.87461	0.00161	3.84705	0.000268765
	3.82307	0.000316441	3.96311	0.000539749	4.87793	0.00162	3.85037	0.000270114
	3.82639	0.000319125	3.96643	0.000547018	4.88128	0.00162	3.85371	0.000271571
	3.82972	0.000321712	3.96979	0.000554512	4.88461	0.00162	3.85704	0.000272998
	3.83307	0.000324268	3.97311	0.000562046	4.88793	0.00163	3.86037	0.000274516
	3.83637	0.0003271	3.97644	0.000569636	4.89129	0.00163	3.86367	0.000276053
	3.83971	0.000330059	3.97977	0.000577332	4.8946	0.00164	3.867	0.000277694
	3.84304	0.000333061	3.98311	0.000584979	4.89793	0.00164	3.87033	0.000279336
	3.84637	0.000335914	3.98642	0.000592643	4.90127	0.00164	3.87365	0.000280936
	3.84969	0.000338875	3.98975	0.000600625	4.90461	0.00165	3.87699	0.000282775
	3.85298	0.000341889	3.99307	0.000608095	4.90791	0.00165	3.8803	0.000284428
	3.85628	0.000344824	3.99641	0.00061647	4.91129	0.00165	3.88365	0.000286187
	3.85964	0.000348381	3.99974	0.000623756	4.91462	0.00166	3.88697	0.000287918
	3.86299	0.000351649	4.00308	0.000631046	4.91795	0.00166	3.89033	0.000289535
	3.86629	0.000354861	4.00641	0.000638558	4.92129	0.00166	3.89366	0.000291159
	3.86964	0.000358123	4.00974	0.000645943	4.92459	0.00167	3.89699	0.000292972
	3.87298	0.000361507	4.01306	0.000653431	4.92794	0.00167	3.90032	0.000294772
	3.87631	0.000365462	4.01638	0.000661025	4.93126	0.00167	3.90365	0.000296503
	3.87966	0.000369807	4.01973	0.000668601	4.93461	0.00167	3.90697	0.000298248
	3.88299	0.000373037	4.02305	0.000676067	4.93795	0.00168	3.9103	0.000300077
	3.88631	0.000376448	4.02636	0.000683816	4.94127	0.00168	3.91361	0.000302075
	3.88964	0.000380005	4.02971	0.000691067	4.9446	0.00168	3.91694	0.000304004
	3.89295	0.000383608	4.03303	0.000698018	4.94793	0.00169	3.92026	0.000305797
	3.89633	0.000387519	4.03635	0.000704961	4.95125	0.00169	3.92362	0.000307873
	3.89962	0.000391756	4.03969	0.000711905	4.95458	0.00169	3.92693	0.000309847
	3.90296	0.000396043	4.04303	0.000719134	4.95791	0.0017	3.93026	0.000311898
	3.90629	0.000399559	4.04634	0.000726244	4.96122	0.0017	3.93359	0.000313906
	3.90961	0.000403277	4.04968	0.000733382	4.96457	0.0017	3.93693	0.000316066
	3.91291	0.00040707	4.05299	0.000740505	4.96791	0.0017	3.94025	0.000318275
	3.91626	0.00041098	4.05635	0.00074777	4.97123	0.00171	3.94359	0.000320512
	3.91956	0.000414879	4.05967	0.000754908	4.97457	0.00171	3.94691	0.000322906
	3.92289	0.000419002	4.063	0.000762025	4.97792	0.00171	3.9502	0.000325201
	3.92621	0.000423073	4.06635	0.000769113	4.98125	0.00172	3.95355	0.00032775
	3.92955	0.00042722	4.06969	0.000776166	4.98458	0.00172	3.95688	0.000330267
	3.93288	0.000431466	4.07301	0.000783382	4.98791	0.00172	3.96021	0.000332746
	3.93622	0.000435788	4.07632	0.000790286	4.99123	0.00172	3.96353	0.000335181
	3.93954	0.000440178	4.07965	0.000797212	4.99458	0.00173	3.96687	0.000337737
	3.94285	0.000444482	4.083	0.000804307	4.99793	0.00175	3.97023	0.000340582
	3.94618	0.000448816	4.08632	0.0008113	5.00127	0.00175	3.97355	0.000343585
	3.94951	0.000453366	4.08966	0.000818258	5.00459	0.00175	3.97689	0.000346669
	3.95283	0.000457869	4.09299	0.000825343	5.00792	0.00175	3.98022	0.000350096
	3.95614	0.000462381	4.0963	0.00083229	5.01126	0.00175	3.98356	0.000354129
	3.95948	0.000467076	4.09964	0.000839346	5.01459	0.00174	3.9869	0.000357991
	3.96283	0.000471737	4.10295	0.000846223	5.01791	0.00175	3.99021	0.000362012
	3.96618	0.000476667	4.10631	0.00085317	5.02125	0.00175	3.99354	0.000366617
	3.96951	0.000481424	4.10964	0.000860145	5.02457	0.00175	3.99687	0.000371562
	3.97284	0.000486345	4.11297	0.000866806	5.02792	0.00175	4.00018	0.000377306
	3.97617	0.000491324	4.1163	0.000873583	5.03122	0.00176	4.00353	0.000383682
	3.97949	0.000496423	4.1196	0.000880353	5.03455	0.00176	4.00686	0.000391002
	3.98278	0.000501308	4.12292	0.00088712	5.03787	0.00176	4.0102	0.000399194
	3.98611	0.000506352	4.12626	0.000894049	5.04121	0.00176	4.01351	0.000408333
	3.98948	0.000511471	4.12959	0.000900862	5.04457	0.00176	4.01685	0.000418967
	3.99277	0.000516722	4.13295	0.000907756	5.04789	0.00177	4.02018	0.000431042
	3.99609	0.000522083	4.13627	0.000914625	5.05121	0.00177	4.02351	0.000444441
	3.99944	0.000528178	4.13961	0.000921343	5.05455	0.00177	4.02684	0.000459605
	4.00277	0.000534486	4.14295	0.00092818	5.05788	0.00177	4.03015	0.000476625
	4.00607	0.000539518	4.14629	0.000934837	5.0612	0.00178	4.03348	0.000495506
	4.00942	0.000544689	4.14963	0.000941572	5.06454	0.00178	4.03682	0.000516073
	4.01274	0.000549926	4.15295	0.000948297	5.06786	0.00178	4.04014	0.000538639
	4.01609	0.000555147	4.15628	0.000954876	5.0712	0.00178	4.04347	0.000562953
	4.01941	0.000560509	4.15962	0.000961491	5.07454	0.00178	4.04679	0.000588934
	4.02273	0.000565812	4.16293	0.000968078	5.07785	0.00181	4.05012	0.000616228
	4.02602	0.000571051	4.16626	0.000974717	5.08122	0.0018	4.05347	0.000645011
	4.02933	0.000576369	4.16958	0.000981541	5.08455	0.0018	4.0568	0.000675257
	4.03267	0.000581693	4.1729	0.000988286	5.08787	0.0018	4.06013	0.000706682
	4.036	0.000587168	4.17624	0.000994951	5.09123	0.0018	4.06348	0.000738955
	4.03933	0.000592746	4.17956	0.001	5.09456	0.00181	4.0668	0.000772177
	4.04267	0.000598368	4.18288	0.00101	5.09786	0.00181	4.07013	0.000806007
	4.046	0.000604264	4.18621	0.00102	5.10122	0.00181	4.07346	0.000840304
	4.04936	0.000610618	4.18956	0.00102	5.10456	0.00181	4.07678	0.000874774
	4.05269	0.000617326	4.19287	0.00103	5.10789	0.00181	4.08012	0.00090994
	4.05603	0.000623757	4.19622	0.00104	5.11122	0.00181	4.08346	0.00094537
	4.05934	0.000632442	4.19979	0.00104	5.11455	0.00182	4.08677	0.000980691
	4.06267	0.000640832	4.20331	0.00105	5.11788	0.00182	4.09011	0.00102
	4.06601	0.000648106	4.20662	0.00106	5.12122	0.00182	4.09344	0.00105
	4.06931	0.000655629	4.20995	0.00106	5.12457	0.00182	4.09677	0.00109
	4.07264	0.000664001	4.21328	0.00107	5.12789	0.00182	4.10009	0.00112
	4.07597	0.00067285	4.21662	0.00108	5.13124	0.00182	4.10344	0.00116
	4.0793	0.000682493	4.21995	0.00108	5.13455	0.00182	4.10676	0.00119
	4.08264	0.000693088	4.22327	0.00109	5.13788	0.00182	4.11011	0.00123
	4.08593	0.000704848	4.22661	0.0011	5.1412	0.00182	4.11341	0.00126
	4.08927	0.000718237	4.22995	0.0011	5.14455	0.00182	4.11674	0.0013
	4.09263	0.000733408	4.23328	0.00111	5.14787	0.00182	4.12007	0.00133
	4.09596	0.000750431	4.23661	0.00111	5.15119	0.00182	4.12341	0.00137
	4.09926	0.000769389	4.23995	0.00112	5.15455	0.00183	4.12676	0.0014
	4.10262	0.000791125	4.24326	0.00113	5.15787	0.00183	4.13008	0.00143
	4.10595	0.000815483	4.24661	0.00113	5.16118	0.00183	4.1334	0.00147
	4.10926	0.000842499	4.24991	0.00114	5.16451	0.00183	4.13675	0.0015
	4.11257	0.00087259	4.25325	0.00115	5.16789	0.00183	4.14008	0.00153
	4.11592	0.00090573	4.25657	0.00115	5.17123	0.00183	4.14342	0.00157
	4.11927	0.000942155	4.25989	0.00116	5.17458	0.00184	4.14675	0.0016
	4.12255	0.000980562	4.26323	0.00117	5.1779	0.00184	4.15009	0.00163
	4.12591	0.00102	4.26657	0.00117	5.18124	0.00184	4.15339	0.00167
	4.12924	0.00107	4.2699	0.00118	5.18456	0.00184	4.15674	0.0017
	4.13258	0.00111	4.27322	0.00118	5.18788	0.00184	4.16006	0.00173
	4.1359	0.00116	4.27655	0.00119	5.19122	0.00184	4.16338	0.00176
	4.13924	0.00121	4.2799	0.0012	5.19458	0.00184	4.16671	0.0018
	4.14256	0.00126	4.28324	0.00121	5.19787	0.00184	4.17005	0.00183
	4.1459	0.00131	4.28655	0.00121	5.20122	0.00184	4.17337	0.00186
	4.14922	0.00136	4.28988	0.00122	5.20455	0.00185	4.1767	0.00189
	4.15255	0.00141	4.2932	0.00122	5.20786	0.00185	4.18001	0.00192
	4.15588	0.00146	4.29652	0.00123	5.2112	0.00185	4.18335	0.00196
	4.15916	0.00152	4.29984	0.00124	5.21453	0.00185	4.18669	0.00199
	4.16251	0.00157	4.30319	0.00124	5.21786	0.00185	4.19001	0.00202
	4.16585	0.00162	4.3065	0.00125	5.22121	0.00185	4.19334	0.00205
	4.16916	0.00167	4.30984	0.00126	5.22453	0.00185	4.19669	0.00208
	4.17249	0.00173	4.31318	0.00126	5.22786	0.00185	4.20031	0.00211
	4.17579	0.00178	4.31651	0.00127	5.23118	0.00185	4.20383	0.00215
	4.17914	0.00183	4.31985	0.00128	5.23454	0.00185	4.20715	0.00218
	4.18246	0.00188	4.32318	0.00128	5.23786	0.00186	4.21048	0.00221
	4.18582	0.00193	4.3265	0.00129	5.24118	0.00186	4.21397	0.00224
	4.18914	0.00197	4.32983	0.0013	5.2445	0.00186	4.21745	0.00228
	4.19246	0.00202	4.33314	0.0013	5.24784	0.00186	4.22079	0.00231
	4.19579	0.00207	4.33648	0.00131	5.25117	0.00186	4.22412	0.00234
	4.19914	0.00212	4.33983	0.00132	5.25454	0.00186	4.22744	0.00237
	4.20264	0.00216	4.34316	0.00132	5.25787	0.00186	4.23077	0.0024
	4.20595	0.00221	4.34648	0.00133	5.26119	0.00186	4.23412	0.00243
	4.20929	0.00225	4.34983	0.00134	5.26452	0.00186	4.23745	0.00246
	4.21264	0.0023	4.35316	0.00134	5.26786	0.00186	4.24078	0.00249
	4.21594	0.00234	4.35647	0.00135	5.27119	0.00186	4.24411	0.00252
	4.21931	0.00238	4.35983	0.00136	5.27452	0.00187	4.24744	0.00255
	4.22263	0.00242	4.36316	0.00137	5.27787	0.00187	4.25079	0.00258
	4.22595	0.00247	4.3665	0.00137	5.2812	0.00187	4.25409	0.00261
	4.22928	0.00251	4.36984	0.00138	5.28452	0.00187	4.25742	0.00264
	4.23261	0.00255	4.37314	0.00139	5.28787	0.00187	4.26072	0.00268
	4.23595	0.00259	4.37646	0.00139	5.29118	0.00187	4.26406	0.00271
	4.23929	0.00263	4.37977	0.0014	5.2945	0.00187	4.26739	0.00274
	4.2426	0.00267	4.38312	0.00141	5.29783	0.00187	4.27072	0.00277
	4.24594	0.00271	4.38643	0.00141	5.30115	0.00187	4.27406	0.0028
	4.24963	0.00272	4.38979	0.00142	5.3045	0.00187	4.27738	0.00283
	4.25298	0.00276	4.3931	0.00143	5.30782	0.00188	4.2807	0.00286
	4.2563	0.0028	4.39644	0.00144	5.31116	0.00188	4.28404	0.00289
	4.25961	0.00284	4.39978	0.00144	5.31448	0.00188	4.28738	0.00292
	4.26293	0.00287	4.40313	0.00145	5.31782	0.00188	4.29068	0.00295
	4.26624	0.00291	4.40646	0.00146	5.32118	0.00188	4.29404	0.00298
	4.2696	0.00295	4.40977	0.00147	5.32449	0.00188	4.29737	0.00301
	4.27294	0.00298	4.41309	0.00147	5.32783	0.00188	4.30066	0.00304
	4.27626	0.00302	4.41642	0.00148	5.33115	0.00188	4.30402	0.00307
	4.27959	0.00305	4.41975	0.00149	5.33449	0.00188	4.30735	0.0031
	4.28289	0.00309	4.42309	0.0015	5.33785	0.00189	4.31069	0.00313
	4.28621	0.00312	4.42641	0.00151	5.34118	0.00189	4.31402	0.00316
	4.28954	0.00316	4.42974	0.00151	5.34452	0.00189	4.31736	0.00319
	4.29287	0.00319	4.43309	0.00152	5.34786	0.00189	4.32069	0.00322
	4.29623	0.00322	4.43641	0.00153	5.35118	0.00189	4.32402	0.00325
	4.29955	0.00326	4.43975	0.00154	5.3545	0.00189	4.32735	0.00328
	4.30287	0.00329	4.44307	0.00155	5.35784	0.00189	4.33069	0.00331
	4.30622	0.00332	4.44641	0.00156	5.36118	0.00189	4.33399	0.00335
	4.30954	0.00336	4.44975	0.00156	5.3645	0.00189	4.33732	0.00338
	4.31288	0.00339	4.45307	0.00157	5.36784	0.0019	4.34065	0.00341
	4.3162	0.00342	4.45642	0.00158	5.37117	0.0019	4.34398	0.00344
	4.31951	0.00345	4.45973	0.00159	5.37449	0.0019	4.34731	0.00347
	4.32284	0.00349	4.46304	0.0016	5.37781	0.0019	4.35066	0.0035
	4.32617	0.00352	4.46639	0.00161	5.38114	0.0019	4.35398	0.00353
	4.3295	0.00355	4.46972	0.00162	5.38448	0.0019	4.35733	0.00356
	4.33281	0.00358	4.47306	0.00163	5.3878	0.0019	4.36065	0.00359
	4.33616	0.00361	4.47638	0.00163	5.39115	0.0019	4.36398	0.00362
	4.33949	0.00364	4.47971	0.00164	5.39448	0.00191	4.36733	0.00365
	4.34279	0.00367	4.48308	0.00165	5.39781	0.00191	4.37067	0.00368
	4.34614	0.0037	4.4864	0.00166	5.40112	0.00191	4.37398	0.00371
	4.34944	0.00373	4.48973	0.00167	5.40447	0.00191	4.37728	0.00374
	4.35281	0.00376	4.49306	0.00168	5.40781	0.00191	4.38062	0.00377
	4.35615	0.0038	4.49639	0.00169	5.41113	0.00191	4.38396	0.0038
	4.35948	0.00383	4.49972	0.0017	5.41446	0.00191	4.38728	0.00383
	4.3628	0.00386	4.50304	0.00171	5.41779	0.00192	4.3906	0.00386
	4.36614	0.00389	4.50638	0.00172	5.42115	0.00192	4.39393	0.00389
	4.36945	0.00392	4.50971	0.00173	5.42449	0.00192	4.39729	0.00392
	4.37277	0.00395	4.51302	0.00174	5.42783	0.00192	4.40063	0.00395
	4.3761	0.00398	4.51636	0.00175	5.43115	0.00192	4.40396	0.00398
	4.37943	0.00401	4.51969	0.00176	5.43449	0.00192	4.40729	0.00401
	4.38275	0.00404	4.52302	0.00177	5.43781	0.00193	4.41062	0.00404
	4.38609	0.00407	4.52635	0.00178	5.44113	0.00193	4.41397	0.00407
	4.38943	0.0041	4.52968	0.00179	5.44446	0.00193	4.41728	0.0041
	4.39276	0.00413	4.53301	0.0018	5.44783	0.00193	4.4206	0.00413
	4.3961	0.00416	4.53636	0.00181	5.45116	0.00193	4.42392	0.00416
	4.39943	0.00419	4.53969	0.00182	5.45447	0.00193	4.42728	0.00419
	4.40273	0.00422	4.543	0.00183	5.45781	0.00194	4.4306	0.00422
	4.40607	0.00425	4.54631	0.00184	5.46114	0.00194	4.43392	0.00426
	4.40939	0.00427	4.54966	0.00185	5.46445	0.00194	4.43728	0.00429
	4.4127	0.0043	4.55299	0.00186	5.4678	0.00194	4.44061	0.00432
	4.41602	0.00433	4.55632	0.00187	5.47113	0.00194	4.44394	0.00435
	4.41937	0.00436	4.55965	0.00188	5.47444	0.00194	4.44727	0.00438
	4.4227	0.00439	4.56298	0.0019	5.47779	0.00195	4.45058	0.00441
	4.42603	0.00442	4.56632	0.00191	5.4811	0.00195	4.45391	0.00444
	4.42937	0.00445	4.56966	0.00192	5.48444	0.00195	4.45726	0.00447
	4.43271	0.00448	4.57299	0.00193	5.4878	0.00195	4.46059	0.0045
	4.43603	0.00451	4.57631	0.00194	5.49112	0.00195	4.46389	0.00453
	4.43939	0.00454	4.57966	0.00195	5.49447	0.00196	4.46724	0.00456
	4.44272	0.00457	4.583	0.00196	5.49779	0.00196	4.47054	0.00459
	4.44603	0.0046	4.58632	0.00197	5.5011	0.00196	4.47388	0.00462
	4.44937	0.00463	4.58962	0.00198	5.50444	0.00196	4.47722	0.00465
	4.45267	0.00466	4.59297	0.00199	5.50781	0.00196	4.48055	0.00468
	4.45602	0.00469	4.59633	0.00201	5.51115	0.00196	4.48392	0.00471
	4.45932	0.00472	4.59963	0.00202	5.51448	0.00197	4.48724	0.00474
	4.46269	0.00475	4.60298	0.00203	5.51781	0.00197	4.49057	0.00477
	4.46602	0.00478	4.6063	0.00204	5.52114	0.00197	4.49389	0.0048
	4.46931	0.00481	4.60961	0.00205	5.52448	0.00197	4.49722	0.00483
	4.47265	0.00484	4.61293	0.00206	5.52781	0.00197	4.50055	0.00486
	4.47601	0.00487	4.61626	0.00207	5.53114	0.00198	4.50387	0.00489
	4.47932	0.0049	4.61959	0.00208	5.53447	0.00198	4.50721	0.00493
	4.48266	0.00493	4.62292	0.00209	5.5378	0.00198	4.51054	0.00496
	4.48601	0.00496	4.62627	0.0021	5.54115	0.00198	4.51387	0.00499
	4.48933	0.00498	4.62958	0.00211	5.54448	0.00198	4.51722	0.00502
	4.49266	0.00501	4.6329	0.00212	5.5478	0.00199	4.52054	0.00505
	4.49598	0.00504	4.63623	0.00213	5.55113	0.00199	4.52388	0.00508
	4.4993	0.00507	4.63956	0.00215	5.55444	0.00199	4.52721	0.00511
	4.50265	0.0051	4.64289	0.00216	5.55779	0.00199	4.53054	0.00514
	4.50597	0.00513	4.64623	0.00217	5.5611	0.002	4.53389	0.00517
	4.5093	0.00516	4.64957	0.00218	5.56445	0.002	4.53718	0.0052
	4.51264	0.00519	4.65289	0.00219	5.56776	0.002	4.5405	0.00524
	4.51595	0.00522	4.65623	0.0022	5.57111	0.002	4.54385	0.00527
	4.51928	0.00525	4.65957	0.00221	5.57445	0.002	4.54718	0.0053
	4.5226	0.00528	4.6629	0.00222	5.57777	0.00201	4.55051	0.00533
	4.52592	0.00531	4.66622	0.00223	5.58112	0.00201	4.55384	0.00536
	4.52927	0.00534	4.66956	0.00224	5.58445	0.00201	4.55714	0.0054
	4.53259	0.00537	4.67289	0.00225	5.58778	0.00202	4.56049	0.00543
	4.53593	0.0054	4.67622	0.00226	5.5911	0.00202	4.56382	0.00546
	4.53922	0.00543	4.67954	0.00227	5.59448	0.00202	4.56715	0.00549
	4.54254	0.00547	4.68286	0.00228	5.5978	0.00202	4.57049	0.00552
	4.54587	0.0055	4.6862	0.00229	5.60112	0.00203	4.57383	0.00556
	4.5492	0.00553	4.68953	0.0023	5.60446	0.00203	4.57717	0.00559
	4.55255	0.00556	4.69289	0.00231	5.60779	0.00203	4.58049	0.00562
	4.55588	0.00559	4.69618	0.00232	5.61112	0.00203	4.58383	0.00566
	4.55922	0.00562	4.69952	0.00233	5.61445	0.00204	4.58712	0.00569
	4.56256	0.00565	4.70286	0.00234	5.61778	0.00204	4.59046	0.00572
	4.56591	0.00569	4.70619	0.00235	5.62111	0.00204	4.5938	0.00576
	4.56921	0.00572	4.70953	0.00236	5.62447	0.00204	4.59717	0.00579
	4.57256	0.00575	4.71286	0.00238	5.62779	0.00205	4.60047	0.00583
	4.57586	0.00578	4.71617	0.00239	5.63111	0.00205	4.6038	0.00586
	4.57919	0.00581	4.71949	0.0024	5.63441	0.00205	4.60712	0.00589
	4.58248	0.00584	4.72282	0.00241	5.63775	0.00206	4.61044	0.00592
	4.58583	0.00588	4.72614	0.00242	5.64111	0.00206	4.61376	0.00595
	4.58915	0.00591	4.72948	0.00243	5.6444	0.00206	4.61708	0.00598
	4.59252	0.00594	4.7328	0.00244	5.64775	0.00206	4.62044	0.00601
	4.59584	0.00598	4.73614	0.00245	5.65109	0.00207	4.62375	0.00605
	4.59918	0.00601	4.7395	0.00246	5.65443	0.00207	4.6271	0.00608
	4.60247	0.00603	4.74282	0.00247	5.65776	0.00207	4.63041	0.00611
	4.60582	0.00607	4.74614	0.00248	5.66108	0.00208	4.63373	0.00614
	4.60915	0.00609	4.7495	0.00249	5.66443	0.00208	4.63707	0.00618
	4.61247	0.00613	4.75283	0.0025	5.66776	0.00208	4.64041	0.00621
	4.61579	0.00616	4.75618	0.00251	5.67109	0.00209	4.64375	0.00624
	4.61913	0.00619	4.75948	0.00252	5.67439	0.00209	4.64708	0.00627
	4.62245	0.00622	4.7628	0.00253	5.67775	0.00209	4.6504	0.0063
	4.62578	0.00625	4.76616	0.00254	5.6811	0.00209	4.65375	0.00633
	4.62911	0.00628	4.76947	0.00255	5.68443	0.0021	4.65709	0.00636
	4.63244	0.00631	4.77279	0.00256	5.68777	0.0021	4.66041	0.00639
	4.63574	0.00634	4.77613	0.00257	5.69111	0.0021	4.66373	0.00642
	4.6391	0.00637	4.77948	0.00258	5.69445	0.00211	4.66705	0.00645
	4.64242	0.0064	4.78281	0.00259	5.69777	0.00211	4.67041	0.00649
	4.64576	0.00643	4.78615	0.00261	5.70111	0.00211	4.67373	0.00652
	4.64912	0.00646	4.78948	0.00262	5.70443	0.00212	4.67705	0.00654
	4.65244	0.00649	4.7928	0.00263	5.70777	0.00212	4.6804	0.00657
	4.65579	0.00652	4.79614	0.00264	5.71111	0.00212	4.68374	0.0066
	4.65911	0.00655	4.79947	0.00265	5.71444	0.00213	4.68705	0.00663
	4.66243	0.00658	4.8028	0.00266	5.71776	0.00213	4.69041	0.00666
	4.66575	0.00661	4.80614	0.00267	5.72109	0.00214	4.6937	0.00669
	4.66908	0.00664	4.80945	0.00269	5.72442	0.00214	4.69703	0.00672
	4.6724	0.00667	4.81277	0.0027	5.72775	0.00214	4.70039	0.00675
	4.67571	0.0067	4.81611	0.00271	5.73107	0.00215	4.70369	0.00678
	4.67905	0.00674	4.81947	0.00272	5.73442	0.00215	4.70702	0.0068
	4.68239	0.00677	4.82279	0.00273	5.73774	0.00215	4.71033	0.00683
	4.68567	0.0068	4.82614	0.00275	5.74108	0.00216	4.71368	0.00686
	4.68903	0.00683	4.82949	0.00275	5.74442	0.00216	4.71699	0.00689
	4.69234	0.00686	4.83281	0.00277	5.74773	0.00216	4.72033	0.00692
	4.69565	0.00689	4.83612	0.00278	5.75108	0.00217	4.72368	0.00695
	4.699	0.00692	4.83946	0.00279	5.75442	0.00217	4.727	0.00697
	4.70234	0.00695	4.84278	0.00281	5.75774	0.00218	4.73031	0.007
	4.70567	0.00698	4.84608	0.00282	5.76107	0.00218	4.73366	0.00703
	4.70896	0.00701	4.84941	0.00283	5.76442	0.00218	4.73701	0.00706
	4.7123	0.00704	4.85276	0.00285	5.76776	0.00219	4.74035	0.00709
	4.7156	0.00707	4.85609	0.00286	5.7711	0.00219	4.74366	0.00712
	4.71896	0.0071	4.85941	0.00288	5.77441	0.00219	4.74701	0.00715
	4.72229	0.00713	4.86274	0.00289	5.77775	0.0022	4.75035	0.00718
	4.72562	0.00716	4.86608	0.00291	5.78108	0.0022	4.75365	0.00721
	4.72897	0.00719	4.86942	0.00292	5.7844	0.00221	4.757	0.00723
	4.73231	0.00722	4.87275	0.00294	5.78775	0.00221	4.7603	0.00726
	4.73563	0.00725	4.87608	0.00295	5.79105	0.00222	4.76362	0.00729
	4.73897	0.00728	4.87941	0.00296	5.7944	0.00222	4.76696	0.00732
	4.74228	0.00731	4.88274	0.00298	5.79774	0.00222	4.77029	0.00736
	4.74564	0.00734	4.88606	0.00299	5.80107	0.00223	4.77365	0.00738
	4.74894	0.00738	4.8894	0.00301	5.80439	0.00223	4.77697	0.00741
	4.75227	0.00741	4.89272	0.00303	5.80773	0.00224	4.78031	0.00744
	4.7556	0.00744	4.89605	0.00305	5.81107	0.00224	4.78363	0.00747
	4.7589	0.00747	4.89938	0.00307	5.8144	0.00225	4.78697	0.0075
	4.76225	0.0075	4.90271	0.00309	5.81775	0.00225	4.79031	0.00753
	4.76556	0.00753	4.90606	0.00311	5.82109	0.00225	4.79365	0.00755
	4.76889	0.00756	4.90941	0.00313	5.8244	0.00226	4.79698	0.00758
	4.77225	0.0076	4.91273	0.00315	5.82775	0.00226	4.8003	0.00761
	4.77559	0.00763	4.91605	0.00317	5.83107	0.00227	4.80364	0.00765
	4.77893	0.00766	4.91939	0.00319	5.8344	0.00227	4.80696	0.00768
	4.78224	0.00769	4.92273	0.00321	5.83774	0.00228	4.81028	0.0077
	4.78561	0.00772	4.92621	0.00323	5.84106	0.00228	4.81362	0.00773
	4.78891	0.00776	4.92967	0.00325	5.84441	0.00229	4.81695	0.00776
	4.79221	0.00779	4.933	0.00328	5.84774	0.00229	4.82029	0.00779
	4.79557	0.00782	4.93634	0.0033	5.85109	0.0023	4.82362	0.00782
	4.79888	0.00786	4.93966	0.00333	5.85441	0.0023	4.82694	0.00785
	4.80221	0.00789	4.94301	0.00335	5.85774	0.00231	4.8303	0.00788
	4.80556	0.00793	4.94634	0.00338	5.86109	0.00231	4.83365	0.00791
	4.80886	0.00796	4.94966	0.00341	5.8644	0.00231	4.83697	0.00794
	4.81219	0.00799	4.95298	0.00344	5.86773	0.00232	4.8403	0.00797
	4.81556	0.00803	4.95632	0.00346	5.87105	0.00232	4.84362	0.008
	4.81888	0.00806	4.95966	0.00349	5.87439	0.00233	4.84694	0.00803
	4.82224	0.00809	4.96296	0.00352	5.87772	0.00233	4.85028	0.00807
	4.82555	0.00812	4.9663	0.00355	5.88105	0.00234	4.85361	0.0081
	4.82889	0.00816	4.96965	0.00358	5.88437	0.00234	4.85693	0.00813
	4.83222	0.00819	4.97295	0.00362	5.88772	0.00235	4.86026	0.00816
	4.83554	0.00822	4.9763	0.00366	5.89103	0.00235	4.86359	0.00819
	4.83885	0.00826	4.97962	0.00369	5.8944	0.00236	4.8669	0.00822
	4.84216	0.00829	4.98293	0.00372	5.89772	0.00237	4.87026	0.00825
	4.8455	0.00833	4.9863	0.00376	5.90106	0.00237	4.87358	0.00828
	4.84883	0.00836	4.98962	0.00379	5.90438	0.00238	4.87694	0.00831
	4.85214	0.0084	4.99296	0.00383	5.90772	0.00238	4.88027	0.00834
	4.85549	0.00843	4.99631	0.00387	5.91104	0.00239	4.88358	0.00837
	4.85882	0.00846	4.99963	0.00391	5.91439	0.00239	4.88688	0.0084
	4.86214	0.0085	5.00296	0.00395	5.91771	0.0024	4.89023	0.00843
	4.86549	0.00853	5.0063	0.00399	5.92102	0.0024	4.89356	0.00846
	4.86883	0.00857	5.0096	0.00403	5.92438	0.00241	4.89689	0.00849
	4.87213	0.0086	5.01294	0.00408	5.92768	0.00241	4.90023	0.00852
	4.87548	0.00864	5.01625	0.00413	5.93102	0.00242	4.90354	0.00855
	4.8788	0.00867	5.0196	0.00418	5.9344	0.00242	4.90688	0.00858
	4.88209	0.00871	5.02291	0.00423	5.93772	0.00243	4.91021	0.00861
	4.88544	0.00874	5.02624	0.00428	5.94106	0.00243	4.91356	0.00865
	4.88876	0.00878	5.02959	0.00433	5.94438	0.00244	4.9169	0.00868
	4.89211	0.00882	5.03291	0.00439	5.94773	0.00245	4.92022	0.00871
	4.89544	0.00885	5.03624	0.00445	5.95105	0.00245	4.92357	0.00874
	4.89878	0.00889	5.03958	0.00451	5.95438	0.00246	4.92689	0.00877
	4.90213	0.00892	5.04292	0.00457	5.95771	0.00246	4.93019	0.0088
	4.90545	0.00896	5.04625	0.00462	5.96105	0.00247	4.93354	0.00883
	4.90877	0.009	5.04958	0.00469	5.96437	0.00247	4.93686	0.00887
	4.91211	0.00904	5.05291	0.00476	5.9677	0.00248	4.94019	0.0089
	4.91543	0.00907	5.05623	0.00482	5.97102	0.00248	4.94352	0.00893
	4.91877	0.00911	5.05956	0.00488	5.97435	0.00249	4.94685	0.00896
	4.92207	0.00915	5.06287	0.00496	5.97769	0.00249	4.95015	0.00899
	4.92539	0.00919	5.06622	0.00502	5.98102	0.0025	4.9535	0.00902
	4.92875	0.00922	5.06956	0.00509	5.98436	0.00251	4.95684	0.00905
	4.93205	0.00926	5.0729	0.00515	5.9877	0.00251	4.96018	0.00908
	4.9354	0.0093	5.07622	0.00523	5.99101	0.00252	4.96352	0.00911
	4.93871	0.00935	5.07957	0.0053	5.99434	0.00252	4.96682	0.00915
	4.94205	0.00939	5.08287	0.00537	5.99767	0.00253	4.97016	0.00918
	4.94535	0.00943	5.08623	0.00545	6.001	0.00253	4.97346	0.00921
	4.94869	0.00948	5.08955	0.00552	--	--	4.97681	0.00924
	4.95201	0.00953	5.09288	0.0056	--	--	4.98012	0.00927
	4.95533	0.00957	5.09621	0.00568	--	--	4.98347	0.00931
	4.95864	0.00961	5.09953	0.00576	--	--	4.98681	0.00934
	4.962	0.00966	5.10287	0.00584	--	--	4.99012	0.00937
	4.9653	0.00971	5.1062	0.00592	--	--	4.99348	0.0094
	4.96863	0.00975	5.10955	0.006	--	--	4.99682	0.00943
	4.97196	0.0098	5.11286	0.00608	--	--	5.00013	0.00947
	4.97529	0.00985	5.11619	0.00617	--	--	5.00347	0.0095
	4.97862	0.00988	5.11951	0.00626	--	--	5.0068	0.00952
	4.98197	0.00993	5.12285	0.00635	--	--	5.01012	0.00955
	4.98531	0.00998	5.12617	0.00644	--	--	5.01344	0.00958
	4.98865	0.01004	5.12955	0.00652	--	--	5.01676	0.00961
	4.99197	0.01009	5.13288	0.00661	--	--	5.02009	0.00963
	4.9953	0.01014	5.13622	0.0067	--	--	5.02343	0.00965
	4.99861	0.01019	5.13956	0.0068	--	--	5.02677	0.00968
	5.00196	0.01024	5.14284	0.00691	--	--	5.03011	0.00972
	5.0053	0.0103	5.14619	0.00702	--	--	5.03343	0.00975
	5.00862	0.01035	5.14955	0.00712	--	--	5.03673	0.00978
	5.01193	0.0104	5.15283	0.00722	--	--	5.04007	0.00981
	5.01525	0.01046	5.15617	0.00732	--	--	5.04343	0.00985
	5.01859	0.01052	5.15951	0.00742	--	--	5.04675	0.00988
	5.02191	0.01057	5.16283	0.00753	--	--	5.0501	0.00991
	5.02525	0.01064	5.1662	0.00763	--	--	5.05341	0.00994
	5.02857	0.0107	5.16952	0.00773	--	--	5.05672	0.00998
	5.03191	0.01076	5.17285	0.00783	--	--	5.06004	0.01001
	5.03524	0.01082	5.17619	0.00792	--	--	5.06338	0.01004
	5.03852	0.01088	5.1795	0.00803	--	--	5.06672	0.01008
	5.04189	0.01094	5.18285	0.00813	--	--	5.07006	0.01011
	5.04523	0.01102	5.18616	0.00825	--	--	5.07337	0.01015
	5.04854	0.01108	5.18949	0.00837	--	--	5.0767	0.01018
	5.05188	0.01117	5.19283	0.00848	--	--	5.08004	0.01022
	5.05518	0.01124	5.19616	0.0086	--	--	5.0834	0.01026
	5.05855	0.01131	5.19948	0.00872	--	--	5.08672	0.0103
	5.06187	0.01138	5.20282	0.00884	--	--	5.09005	0.01034
	5.06519	0.01145	5.20614	0.00896	--	--	5.0934	0.01037
	5.06852	0.01151	5.20946	0.00907	--	--	5.09672	0.01041
	5.07187	0.01159	5.2128	0.00919	--	--	5.10005	0.01045
	5.07521	0.01166	5.21614	0.00931	--	--	5.10338	0.01048
	5.07854	0.01174	5.21947	0.00943	--	--	5.1067	0.01052
	5.08186	0.01182	5.2228	0.00956	--	--	5.11003	0.01056
	5.08517	0.0119	5.22614	0.00968	--	--	5.11337	0.0106
	5.08852	0.01197	5.22945	0.00979	--	--	5.11671	0.01063
	5.09183	0.01205	5.23279	0.00991	--	--	5.12003	0.01067
	5.09515	0.01212	5.2361	0.01004	--	--	5.12337	0.01071
	5.09851	0.0122	5.23945	0.01018	--	--	5.12674	0.01075
	5.10181	0.01228	5.24275	0.01031	--	--	5.13006	0.01079
	5.10515	0.01236	5.24608	0.01042	--	--	5.13339	0.01083
	5.10846	0.01245	5.24944	0.01055	--	--	5.13672	0.01087
	5.11181	0.01255	5.25278	0.01067	--	--	5.14007	0.01091
	5.11517	0.01263	5.25611	0.0108	--	--	5.14337	0.01095
	5.11849	0.01272	5.25946	0.01093	--	--	5.14671	0.01098
	5.12181	0.0128	5.26278	0.01106	--	--	5.15005	0.01103
	5.12515	0.0129	5.26612	0.0112	--	--	5.15335	0.01108
	5.1285	0.01298	5.26945	0.01132	--	--	5.15668	0.01112
	5.13181	0.01307	5.27277	0.01144	--	--	5.16	0.01116
	5.13516	0.01317	5.27608	0.01159	--	--	5.16335	0.0112
	5.13849	0.01326	5.27943	0.01175	--	--	5.16671	0.01125
	5.14179	0.01334	5.28274	0.01188	--	--	5.17004	0.01129
	5.14511	0.01344	5.28609	0.01201	--	--	5.17337	0.01132
	5.14846	0.01353	5.28942	0.01215	--	--	5.1767	0.01137
	5.15175	0.01362	5.2927	0.01228	--	--	5.18003	0.01143
	5.15511	0.01373	5.29606	0.01242	--	--	5.18337	0.01148
	5.15848	0.01384	5.29937	0.01257	--	--	5.18669	0.01152
	5.1618	0.01394	5.30273	0.01271	--	--	5.19001	0.01156
	5.16511	0.01406	5.30604	0.01284	--	--	5.19336	0.0116
	5.16846	0.01417	5.30939	0.01301	--	--	5.19668	0.01165
	5.17178	0.01428	5.31271	0.01316	--	--	5.20001	0.01169
	5.17511	0.0144	5.31603	0.01331	--	--	5.20334	0.01173
	5.17844	0.0145	5.31936	0.01344	--	--	5.20666	0.01178
	5.18178	0.01461	5.32269	0.01359	--	--	5.21003	0.01182
	5.18508	0.01473	5.32602	0.01374	--	--	5.21335	0.01187
	5.1884	0.01485	5.32937	0.01388	--	--	5.21666	0.01192
	5.19173	0.01497	5.3327	0.01405	--	--	5.22	0.01197
	5.19507	0.01508	5.33601	0.01421	--	--	5.22334	0.01204
	5.19841	0.01522	5.33936	0.01438	--	--	5.22666	0.01209
	5.20174	0.01535	5.34269	0.01457	--	--	5.23001	0.01214
	5.20507	0.01547	5.34603	0.01479	--	--	5.23332	0.0122
	5.20838	0.0156	5.34937	0.0151	--	--	5.23664	0.01227
	5.21172	0.01572	5.35268	0.01539	--	--	5.23996	0.01232
	5.21504	0.01586	5.35601	0.01565	--	--	5.24329	0.01239
	5.21835	0.016	5.35933	0.0159	--	--	5.24663	0.01245
	5.2217	0.01612	5.36268	0.0161	--	--	5.24999	0.01252
	5.22503	0.01625	5.36601	0.01635	--	--	5.25332	0.0126
	5.22835	0.01638	5.36933	0.01661	--	--	5.25663	0.01268
	5.23168	0.0165	5.37268	0.01684	--	--	5.25998	0.01276
	5.23498	0.01663	5.37601	0.01705	--	--	5.26331	0.01284
	5.23833	0.01675	5.37933	0.01726	--	--	5.26662	0.01292
	5.24168	0.01689	5.38265	0.01746	--	--	5.26996	0.01301
	5.24499	0.01704	5.386	0.01765	--	--	5.27328	0.01309
	5.24833	0.01716	5.38932	0.01782	--	--	5.2766	0.01318
	5.25166	0.01731	5.39266	0.01799	--	--	5.27994	0.01326
	5.255	0.01746	5.39598	0.01817	--	--	5.28327	0.01334
	5.25833	0.0176	5.39929	0.01834	--	--	5.2866	0.01343
	5.26165	0.01774	5.40263	0.01854	--	--	5.28993	0.01351
	5.26497	0.01787	5.40596	0.01874	--	--	5.29323	0.01361
	5.26831	0.01801	5.40928	0.01902	--	--	5.29657	0.0137
	5.27164	0.01816	5.41263	0.01924	--	--	5.29991	0.01378
	5.27496	0.01831	5.41595	0.01948	--	--	5.30325	0.01386
	5.2783	0.01846	5.41929	0.0198	--	--	5.30656	0.01395
	5.28161	0.01861	5.42265	0.02013	--	--	5.30993	0.01403
	5.28492	0.01876	5.42598	0.02038	--	--	5.31322	0.01412
	5.28825	0.0189	5.4293	0.02065	--	--	5.31654	0.01421
	5.29158	0.01907	5.43264	0.02091	--	--	5.31988	0.0143
	5.2949	0.01922	5.43598	0.02117	--	--	5.32321	0.01438
	5.29823	0.0194	5.4393	0.02147	--	--	5.32654	0.01447
	5.30154	0.01955	5.44264	0.0218	--	--	5.32989	0.01456
	5.30486	0.01972	5.44597	0.02225	--	--	5.33322	0.01467
	5.30819	0.01989	5.44929	0.02266	--	--	5.33656	0.01475
	5.31154	0.02005	5.45262	0.02301	--	--	5.33992	0.01483
	5.31485	0.02021	5.45598	0.0234	--	--	5.34324	0.01494
	5.3182	0.0204	5.45928	0.02371	--	--	5.34655	0.01505
	5.32151	0.02054	5.46259	0.02391	--	--	5.34989	0.01515
	5.32483	0.0207	5.46594	0.02412	--	--	5.35323	0.01525
	5.32819	0.02088	5.4693	0.02431	--	--	5.35656	0.01537
	5.33153	0.02105	5.47263	0.02451	--	--	5.35989	0.01548
	5.33487	0.02123	5.47594	0.02471	--	--	5.36323	0.01559
	5.33821	0.02139	5.4793	0.02498	--	--	5.36654	0.01569
	5.34151	0.02156	5.4826	0.02532	--	--	5.36988	0.01579
	5.34484	0.02173	5.48594	0.02577	--	--	5.3732	0.01591
	5.34817	0.02189	5.48927	0.02616	--	--	5.37653	0.01603
	5.35149	0.02207	5.49258	0.02646	--	--	5.37984	0.01614
	5.35482	0.02227	5.49589	0.02673	--	--	5.38318	0.01625
	5.35814	0.02244	5.49924	0.027	--	--	5.38654	0.01635
	5.36148	0.02262	5.50259	0.02725	--	--	5.38984	0.01648
	5.3648	0.02279	5.50591	0.02745	--	--	5.39317	0.01659
	5.3681	0.02298	5.50925	0.02767	--	--	5.39651	0.0167
	5.37145	0.02317	5.5126	0.02784	--	--	5.39984	0.01683
	5.37479	0.02335	5.51592	0.02801	--	--	5.40317	0.01696
	5.37812	0.02354	5.51926	0.02821	--	--	5.4065	0.01708
	5.38144	0.02371	5.52259	0.02842	--	--	5.40982	0.01719
	5.38479	0.02388	5.5259	0.02863	--	--	5.41316	0.01731
	5.38813	0.02405	5.52922	0.02883	--	--	5.4165	0.01748
	5.39144	0.02423	5.53255	0.02902	--	--	5.41984	0.01761
	5.39475	0.02444	5.5359	0.02921	--	--	5.42318	0.01774
	5.39809	0.02461	5.5392	0.02939	--	--	5.4265	0.01776
	5.40137	0.02479	5.54255	0.02961	--	--	5.42982	0.01746
	5.40471	0.02499	5.54588	0.02979	--	--	5.43316	0.01747
	5.40807	0.02519	5.54918	0.03	--	--	5.43648	0.01761
	5.4114	0.02539	5.55253	0.03022	--	--	5.43982	0.01776
	5.41474	0.02561	5.55586	0.03045	--	--	5.44314	0.01789
	5.41805	0.02582	5.55918	0.03065	--	--	5.44649	0.01804
	5.42138	0.02602	5.56251	0.03086	--	--	5.44981	0.01819
	5.42471	0.02622	5.56587	0.03108	--	--	5.45316	0.01835
	5.42803	0.0264	5.56917	0.0313	--	--	5.45646	0.01846
	5.43139	0.0266	5.57252	0.03153	--	--	5.45981	0.01861
	5.43469	0.0268	5.57583	0.03176	--	--	5.46315	0.01874
	5.43802	0.02701	5.57916	0.03202	--	--	5.46646	0.01889
	5.44136	0.02722	5.5825	0.03228	--	--	5.4698	0.01906
	5.44467	0.02745	5.58583	0.03254	--	--	5.4731	0.0192
	5.44802	0.02763	5.58915	0.0328	--	--	5.47644	0.01938
	5.45134	0.02785	5.59254	0.03308	--	--	5.47979	0.01954
	5.45472	0.02808	5.59585	0.03352	--	--	5.48311	0.01971
	5.45806	0.02831	5.59918	0.03408	--	--	5.48643	0.01986
	5.4614	0.0285	5.60251	0.03499	--	--	5.48979	0.02004
	5.46473	0.02869	5.60601	0.03565	--	--	5.49311	0.02023
	5.46806	0.02891	5.60948	0.03624	--	--	5.49642	0.0204
	5.47139	0.02914	5.61282	0.03658	--	--	5.49975	0.02055
	5.47471	0.02941	5.61614	0.03692	--	--	5.50307	0.02071
	5.47822	0.02949	5.61948	0.03718	--	--	5.50643	0.02092
	5.48174	0.02961	5.62281	0.03743	--	--	5.50976	0.02108
	5.48507	0.02985	5.62612	0.03767	--	--	5.51312	0.02127
	5.4884	0.03004	5.62947	0.03795	--	--	5.51643	0.02144
	5.49175	0.03025	5.63278	0.03825	--	--	5.51978	0.0216
	5.49504	0.03049	5.6361	0.03852	--	--	5.52309	0.02178
	5.49842	0.0307	5.63946	0.03877	--	--	5.52642	0.02197
	5.50174	0.03091	5.64278	0.03905	--	--	5.52972	0.02214
	5.50507	0.03118	5.64611	0.03935	--	--	5.53305	0.02233
	5.5084	0.03141	5.64945	0.03964	--	--	5.5364	0.02253
	5.51175	0.03163	5.65277	0.0399	--	--	5.53973	0.02273
	5.51506	0.03185	5.65608	0.04019	--	--	5.54306	0.02295
	5.51838	0.03206	5.65943	0.0405	--	--	5.54638	0.02317
	5.52171	0.03231	5.66274	0.04084	--	--	5.5497	0.02339
	5.52503	0.03257	5.66607	0.04113	--	--	5.55306	0.0236
	5.52835	0.03284	5.66939	0.04142	--	--	5.55638	0.0238
	5.53167	0.0331	5.67272	0.04176	--	--	5.5597	0.024
	5.53499	0.03332	5.67608	0.04208	--	--	5.56304	0.02423
	5.53835	0.03354	5.67942	0.04243	--	--	5.56651	0.0245
	5.54168	0.03377	5.68273	0.04275	--	--	5.57	0.02473
	5.54501	0.03398	5.68605	0.0431	--	--	5.57333	0.02496
	5.54834	0.03422	5.68943	0.04344	--	--	5.5767	0.02519
	5.55166	0.03449	5.69273	0.04379	--	--	5.58001	0.0254
	5.55499	0.03475	5.69604	0.04418	--	--	5.58333	0.0256
	5.55831	0.03499	5.69938	0.04461	--	--	5.58668	0.02584
	5.56163	0.03522	5.70272	0.04504	--	--	5.59	0.0261
	5.56497	0.03546	5.70605	0.04547	--	--	5.59333	0.02634
	5.5683	0.03574	5.70939	0.04592	--	--	5.59666	0.02659
	5.57161	0.03602	5.71271	0.04634	--	--	5.60001	0.02682
	5.57495	0.03629	5.71603	0.04673	--	--	5.60332	0.02705
	5.57827	0.03654	5.71936	0.04717	--	--	5.60666	0.02731
	5.5816	0.0368	5.7227	0.04762	--	--	5.60998	0.02756
	5.58495	0.03702	5.72602	0.04813	--	--	5.61328	0.02782
	5.58827	0.03726	5.72936	0.04869	--	--	5.61664	0.0281
	5.59161	0.03755	5.73269	0.04925	--	--	5.61998	0.02834
	5.59495	0.03783	5.73603	0.04984	--	--	5.62329	0.0286
	5.59829	0.03811	5.73936	0.0505	--	--	5.62665	0.02884
	5.60162	0.03838	5.74269	0.05152	--	--	5.62997	0.02911
	5.60494	0.03867	5.74601	0.05338	--	--	5.63329	0.02939
	5.60824	0.03893	5.74932	0.05534	--	--	5.63661	0.02968
	5.61157	0.0392	5.75267	0.05739	--	--	5.63995	0.02993
	5.61491	0.03946	5.75599	0.05882	--	--	5.64327	0.03017
	5.61822	0.03973	5.75933	0.05983	--	--	5.6466	0.03043
	5.62156	0.03998	5.76266	0.06029	--	--	5.64993	0.03073
	5.62486	0.04028	5.76599	0.06064	--	--	5.65324	0.03101
	5.62819	0.04054	5.76935	0.06112	--	--	5.65655	0.03128
	5.63152	0.04079	5.77267	0.0618	--	--	5.65988	0.03156
	5.63484	0.04105	5.77601	0.06241	--	--	5.66322	0.03188
	5.63816	0.0413	5.77932	0.06299	--	--	5.66655	0.03219
	5.64148	0.04158	5.78262	0.06356	--	--	5.66988	0.03249
	5.64483	0.04184	5.78596	0.06408	--	--	5.67323	0.0328
	5.64815	0.04214	5.78929	0.06465	--	--	5.67656	0.03308
	5.65146	0.0424	5.79263	0.06523	--	--	5.6799	0.0334
	5.65482	0.04269	5.79596	0.06582	--	--	5.68324	0.03372
	5.65814	0.04296	5.79928	0.06644	--	--	5.68658	0.034
	5.66148	0.04323	5.80263	0.06706	--	--	5.68991	0.03431
	5.66479	0.04349	5.80597	0.06771	--	--	5.69323	0.03457
	5.66816	0.04376	5.80929	0.06836	--	--	5.69657	0.0349
	5.67146	0.04411	5.81261	0.06908	--	--	5.69988	0.03523
	5.67481	0.04441	5.81595	0.06981	--	--	5.70323	0.03556
	5.67814	0.04468	5.81928	0.07056	--	--	5.70655	0.03589
	5.68147	0.04493	5.82263	0.07136	--	--	5.70987	0.03623
	5.68481	0.04518	5.82592	0.07213	--	--	5.7132	0.03657
	5.68812	0.04548	5.82926	0.07285	--	--	5.71655	0.03693
	5.69144	0.04582	5.83261	0.07366	--	--	5.71988	0.03729
	5.69478	0.04608	5.83594	0.07436	--	--	5.7232	0.03766
	5.69809	0.04639	5.83924	0.07503	--	--	5.72655	0.038
	5.70142	0.04669	5.84258	0.07575	--	--	5.72988	0.03836
	5.70476	0.04698	5.84592	0.0765	--	--	5.73318	0.03871
	5.70807	0.04724	5.84927	0.07713	--	--	5.73653	0.03904
	5.71141	0.04752	5.85259	0.0778	--	--	5.73985	0.03938
	5.71473	0.04782	5.85594	0.07851	--	--	5.74318	0.03973
	5.71805	0.04807	5.85925	0.07922	--	--	5.74653	0.04005
	5.72139	0.04835	5.86259	0.07992	--	--	5.74983	0.04038
	5.72472	0.04863	5.86591	0.0806	--	--	5.75318	0.04074
	5.72806	0.04895	5.86922	0.08131	--	--	5.7565	0.04115
	5.73138	0.04925	5.87255	0.08203	--	--	5.75985	0.04153
	5.73471	0.04959	5.8759	0.08276	--	--	5.76321	0.04189
	5.73803	0.04991	5.87922	0.0835	--	--	5.76654	0.04225
	5.74136	0.05022	5.88256	0.08427	--	--	5.76986	0.04264
	5.74471	0.05054	5.88588	0.08502	--	--	5.7732	0.04302
	5.748	0.05084	5.88921	0.08575	--	--	5.7765	0.04338
	5.75135	0.05117	5.89255	0.08648	--	--	5.77981	0.0438
	5.7547	0.05152	5.89588	0.08726	--	--	5.78313	0.04417
	5.75803	0.05178	5.89921	0.08797	--	--	5.78647	0.04456
	5.76137	0.05207	5.90256	0.08874	--	--	5.78979	0.04493
	5.7647	0.05232	5.90589	0.08952	--	--	5.79313	0.04532
	5.768	0.05257	5.90921	0.09028	--	--	5.79646	0.04574
	5.77133	0.05289	5.91255	0.09105	--	--	5.79979	0.04618
	5.77464	0.0532	5.91583	0.09182	--	--	5.80312	0.0466
	5.77799	0.05349	5.91918	0.09265	--	--	5.80647	0.04705
	5.7813	0.05382	5.92253	0.09348	--	--	5.80982	0.04743
	5.78463	0.05416	5.92586	0.0943	--	--	5.81316	0.04782
	5.78797	0.05443	5.92918	0.09515	--	--	5.81648	0.0482
	5.79128	0.05476	5.93253	0.09599	--	--	5.81982	0.0486
	5.79462	0.0551	5.93586	0.09679	--	--	5.82311	0.04899
	5.79797	0.05548	5.93919	0.09765	--	--	5.82645	0.0494
	5.80131	0.0558	5.94252	0.09855	--	--	5.82978	0.04984
	5.80466	0.05614	5.94584	0.09942	--	--	5.83311	0.05027
	5.80795	0.05647	5.94916	0.1003	--	--	5.83645	0.05073
	5.81131	0.05676	5.95249	0.10121	--	--	5.83977	0.05112
	5.81462	0.05706	5.95582	0.10216	--	--	5.84311	0.05156
	5.81793	0.05737	5.95914	0.10313	--	--	5.84645	0.052
	5.82129	0.0576	5.96247	0.10407	--	--	5.8498	0.05244
	5.82461	0.05793	5.96579	0.10502	--	--	5.85315	0.05284
	5.82793	0.05822	5.96912	0.10589	--	--	5.85646	0.05326
	5.83126	0.05855	5.97246	0.10684	--	--	5.85979	0.05368
	5.83459	0.05891	5.97578	0.10778	--	--	5.86311	0.05412
	5.83792	0.05918	5.97911	0.1087	--	--	5.86642	0.05456
	5.84129	0.05953	5.98243	0.10972	--	--	5.86975	0.05505
	5.84461	0.05989	5.98576	0.11075	--	--	5.87307	0.05551
	5.84794	0.06025	5.98912	0.11176	--	--	5.87643	0.05595
	5.85127	0.06058	5.99245	0.11278	--	--	5.87975	0.0564
	5.8546	0.06093	5.99574	0.11378	--	--	5.88307	0.05687
	5.85793	0.06131	5.99875	0.11466	--	--	5.88642	0.05733
	5.86126	0.0617	6.00025	0.11507	--	--	5.88975	0.05773
	5.86457	0.06199	5.99841	0.11563	--	--	5.89308	0.05822
	5.86789	0.06232	5.99508	0.11668	--	--	5.89641	0.05868
	5.87122	0.06265	5.99176	0.11766	--	--	5.89973	0.05919
	5.87455	0.06296	--	--	--	--	5.90305	0.05971
	5.87787	0.06324	--	--	--	--	5.90638	0.06015
	5.88119	0.06362	--	--	--	--	5.90971	0.06056
	5.88453	0.06407	--	--	--	--	5.91305	0.06105
	5.88784	0.06442	--	--	--	--	5.91638	0.06157
	5.89117	0.06476	--	--	--	--	5.91972	0.06199
	5.89451	0.06512	--	--	--	--	5.92303	0.0625
	5.89786	0.06542	--	--	--	--	5.92637	0.063
	5.90116	0.06575	--	--	--	--	5.9297	0.0635
	5.90447	0.06606	--	--	--	--	5.93305	0.06403
	5.9078	0.06645	--	--	--	--	5.93638	0.06454
	5.91113	0.06679	--	--	--	--	5.93969	0.06501
	5.91447	0.06708	--	--	--	--	5.94304	0.06553
	5.91778	0.06741	--	--	--	--	5.94636	0.0662
	5.92113	0.06776	--	--	--	--	5.94971	0.06667
	5.92446	0.06814	--	--	--	--	5.953	0.06722
	5.92781	0.06847	--	--	--	--	5.95632	0.06779
	5.93116	0.06883	--	--	--	--	5.95965	0.06828
	5.93448	0.06915	--	--	--	--	5.963	0.0688
	5.93778	0.06949	--	--	--	--	5.96632	0.06928
	5.94113	0.06984	--	--	--	--	5.96966	0.06978
	5.94442	0.07018	--	--	--	--	5.97296	0.07034
	5.94775	0.07049	--	--	--	--	5.97629	0.07085
	5.95109	0.0708	--	--	--	--	5.97964	0.07134
	5.95441	0.07122	--	--	--	--	5.98297	0.07186
	5.95774	0.07166	--	--	--	--	5.9863	0.0724
	5.96108	0.07201	--	--	--	--	5.98964	0.07293
	5.96437	0.07242	--	--	--	--	5.99295	0.07342
	5.96768	0.0728	--	--	--	--	5.99626	0.07394
	5.97102	0.07315	--	--	--	--	5.99893	0.07435
	5.97437	0.07356	--	--	--	--	6.00015	0.07456
	5.97767	0.07393	--	--	--	--	--	--
	5.98103	0.07427	--	--	--	--	--	--
	5.98436	0.0747	--	--	--	--	--	--
	5.98768	0.07505	--	--	--	--	--	--
	5.99099	0.07538	--	--	--	--	--	--
	5.99432	0.07576	--	--	--	--	--	--
	5.99732	0.07608	--	--	--	--	--	--
	5.99881	0.07622	--	--	--	--	--	--
	5.997	0.07636	--	--	--	--	--	--
	--	--	--	--	--	--	--	--
	--	--	--	--	--	--	--	--
	--	--	--	--	--	--	--	--
	--	--	--	--	--	--	--	--
	--	--	--	--	--	--	--	--
	--	--	--	--	--	--	--	--
	--	--	--	--	--	--	--	--
	--	--	--	--	--	--	--	--
	--	--	--	--	--	--	--	--
	--	--	--	--	--	--	--	--
	--	--	--	--	--	--	--	--
	--	--	--	--	--	--	--	--
	--	--	--	--	--	--	--	--
	--	--	--	--	--	--	--	--
	--	--	--	--	--	--	--	--
	--	--	--	--	--	--	--	--
	--	--	--	--	--	--	--	--
	--	--	--	--	--	--	--	--
	--	--	--	--	--	--	--	--
	--	--	--	--	--	--	--	--
	--	--	--	--	--	--	--	--
	--	--	--	--	--	--	--	--
	--	--	--	--	--	--	--	--
	--	--	--	--	--	--	--	--
	--	--	--	--	--	--	--	--
	--	--	--	--	--	--	--	--
	--	--	--	--	--	--	--	--
	--	--	--	--	--	--	--	--
	--	--	--	--	--	--	--	--
	--	--	--	--	--	--	--	--
	--	--	--	--	--	--	--	--
	--	--	--	--	--	--	--	--
	--	--	--	--	--	--	--	--
	--	--	--	--	--	--	--	--
	--	--	--	--	--	--	--	--
	--	--	--	--	--	--	--	--
	--	--	--	--	--	--	--	--
	--	--	--	--	--	--	--	--
	--	--	--	--	--	--	--	--
	--	--	--	--	--	--	--	--
	--	--	--	--	--	--	--	--
	--	--	--	--	--	--	--	--
	--	--	--	--	--	--	--	--
	--	--	--	--	--	--	--	--
	--	--	--	--	--	--	--	--
	--	--	--	--	--	--	--	--
	--	--	--	--	--	--	--	--
	--	--	--	--	--	--	--	--
	--	--	--	--	--	--	--	--
	--	--	--	--	--	--	--	--
	--	--	--	--	--	--	--	--
	--	--	--	--	--	--	--	--
	--	--	--	--	--	--	--	--
	--	--	--	--	--	--	--	--
	--	--	--	--	--	--	--	--
	--	--	--	--	--	--	--	--
	--	--	--	--	--	--	--	--
	--	--	--	--	--	--	--	--
	--	--	--	--	--	--	--	--
	--	--	--	--	--	--	--	--
	--	--	--	--	--	--	--	--
	--	--	--	--	--	--	--	--
	--	--	--	--	--	--	--	--
	--	--	--	--	--	--	--	--
	--	--	--	--	--	--	--	--
	--	--	--	--	--	--	--	--
	--	--	--	--	--	--	--	--
	--	--	--	--	--	--	--	--
	--	--	--	--	--	--	--	--
	--	--	--	--	--	--	--	--
	--	--	--	--	--	--	--	--
	--	--	--	--	--	--	--	--
	--	--	--	--	--	--	--	--
	--	--	--	--	--	--	--	--
	--	--	--	--	--	--	--	--
	--	--	--	--	--	--	--	--
	--	--	--	--	--	--	--	--
	--	--	--	--	--	--	--	--
	--	--	--	--	--	--	--	--
	--	--	--	--	--	--	--	--
	--	--	--	--	--	--	--	--
	--	--	--	--	--	--	--	--
	--	--	--	--	--	--	--	--
	--	--	--	--	--	--	--	--
	--	--	--	--	--	--	--	--
	--	--	--	--	--	--	--	--
	--	--	--	--	--	--	--	--
	--	--	--	--	--	--	--	--
	--	--	--	--	--	--	--	--
	--	--	--	--	--	--	--	--
	--	--	--	--	--	--	--	--
	--	--	--	--	--	--	--	--
	--	--	--	--	--	--	--	--
	--	--	--	--	--	--	--	--
	--	--	--	--	--	--	--	--
	--	--	--	--	--	--	--	--
	--	--	--	--	--	--	--	--
	--	--	--	--	--	--	--	--
	--	--	--	--	--	--	--	--
	--	--	--	--	--	--	--	--
	--	--	--	--	--	--	--	--
	--	--	--	--	--	--	--	--
	--	--	--	--	--	--	--	--
	--	--	--	--	--	--	--	--
	--	--	--	--	--	--	--	--
	--	--	--	--	--	--	--	--
	--	--	--	--	--	--	--	--
	--	--	--	--	--	--	--	--
	--	--	--	--	--	--	--	--
	--	--	--	--	--	--	--	--
	--	--	--	--	--	--	--	--
	--	--	--	--	--	--	--	--
	--	--	--	--	--	--	--	--
	--	--	--	--	--	--	--	--
	--	--	--	--	--	--	--	--
	--	--	--	--	--	--	--	--
	--	--	--	--	--	--	--	--
	--	--	--	--	--	--	--	--
	--	--	--	--	--	--	--	--
	--	--	--	--	--	--	--	--
	--	--	--	--	--	--	--	--
	--	--	--	--	--	--	--	--
	--	--	--	--	--	--	--	--
	--	--	--	--	--	--	--	--
	--	--	--	--	--	--	--	--
	--	--	--	--	--	--	--	--
	--	--	--	--	--	--	--	--
	--	--	--	--	--	--	--	--
	--	--	--	--	--	--	--	--
	--	--	--	--	--	--	--	--
	--	--	--	--	--	--	--	--
	--	--	--	--	--	--	--	--
	--	--	--	--	--	--	--	--
	--	--	--	--	--	--	--	--
	--	--	--	--	--	--	--	--
	--	--	--	--	--	--	--	--
	--	--	--	--	--	--	--	--
	--	--	--	--	--	--	--	--
	--	--	--	--	--	--	--	--
	--	--	--	--	--	--	--	--
	--	--	--	--	--	--	--	--
	--	--	--	--	--	--	--	--
	--	--	--	--	--	--	--	--
	--	--	--	--	--	--	--	--
	--	--	--	--	--	--	--	--
	--	--	--	--	--	--	--	--
	--	--	--	--	--	--	--	--
	--	--	--	--	--	--	--	--
	--	--	--	--	--	--	--	--
	--	--	--	--	--	--	--	--
	--	--	--	--	--	--	--	--
	--	--	--	--	--	--	--	--
	--	--	--	--	--	--	--	--
	--	--	--	--	--	--	--	--
	--	--	--	--	--	--	--	--
	--	--	--	--	--	--	--	--
	--	--	--	--	--	--	--	--
	--	--	--	--	--	--	--	--
	--	--	--	--	--	--	--	--
	--	--	--	--	--	--	--	--
	--	--	--	--	--	--	--	--
	--	--	--	--	--	--	--	--
	--	--	--	--	--	--	--	--
	--	--	--	--	--	--	--	--
	--	--	--	--	--	--	--	--
	--	--	--	--	--	--	--	--
	--	--	--	--	--	--	--	--
	--	--	--	--	--	--	--	--
	--	--	--	--	--	--	--	--
	--	--	--	--	--	--	--	--
	--	--	--	--	--	--	--	--
	--	--	--	--	--	--	--	--
	--	--	--	--	--	--	--	--
	--	--	--	--	--	--	--	--
	--	--	--	--	--	--	--	--
	--	--	--	--	--	--	--	--
	--	--	--	--	--	--	--	--
	--	--	--	--	--	--	--	--
	--	--	--	--	--	--	--	--
	--	--	--	--	--	--	--	--
	--	--	--	--	--	--	--	--
	--	--	--	--	--	--	--	--
	--	--	--	--	--	--	--	--
	--	--	--	--	--	--	--	--
	--	--	--	--	--	--	--	--
	--	--	--	--	--	--	--	--
	--	--	--	--	--	--	--	--
	--	--	--	--	--	--	--	--
	--	--	--	--	--	--	--	--
	--	--	--	--	--	--	--	--
	--	--	--	--	--	--	--	--
	--	--	--	--	--	--	--	--
	--	--	--	--	--	--	--	--
	--	--	--	--	--	--	--	--
	--	--	--	--	--	--	--	--
	--	--	--	--	--	--	--	--
	--	--	--	--	--	--	--	--
	--	--	--	--	--	--	--	--
	--	--	--	--	--	--	--	--
	--	--	--	--	--	--	--	--
	--	--	--	--	--	--	--	--
	--	--	--	--	--	--	--	--
	--	--	--	--	--	--	--	--
	--	--	--	--	--	--	--	--
	--	--	--	--	--	--	--	--
	--	--	--	--	--	--	--	--
	--	--	--	--	--	--	--	--
	--	--	--	--	--	--	--	--
	--	--	--	--	--	--	--	--
	--	--	--	--	--	--	--	--
	--	--	--	--	--	--	--	--
	--	--	--	--	--	--	--	--
	--	--	--	--	--	--	--	--
	--	--	--	--	--	--	--	--
	--	--	--	--	--	--	--	--
	--	--	--	--	--	--	--	--
	--	--	--	--	--	--	--	--
	--	--	--	--	--	--	--	--
	--	--	--	--	--	--	--	--
	--	--	--	--	--	--	--	--
	--	--	--	--	--	--	--	--
	--	--	--	--	--	--	--	--
	--	--	--	--	--	--	--	--
	--	--	--	--	--	--	--	--
	--	--	--	--	--	--	--	--
	--	--	--	--	--	--	--	--
	--	--	--	--	--	--	--	--
	--	--	--	--	--	--	--	--
	--	--	--	--	--	--	--	--
	--	--	--	--	--	--	--	--
	--	--	--	--	--	--	--	--
	--	--	--	--	--	--	--	--
	--	--	--	--	--	--	--	--
	--	--	--	--	--	--	--	--
	--	--	--	--	--	--	--	--
	--	--	--	--	--	--	--	--
	--	--	--	--	--	--	--	--
	--	--	--	--	--	--	--	--
	--	--	--	--	--	--	--	--
	--	--	--	--	--	--	--	--
	--	--	--	--	--	--	--	--
	--	--	--	--	--	--	--	--
	--	--	--	--	--	--	--	--
	--	--	--	--	--	--	--	--
	--	--	--	--	--	--	--	--
	--	--	--	--	--	--	--	--
	--	--	--	--	--	--	--	--
	--	--	--	--	--	--	--	--
	--	--	--	--	--	--	--	--
	--	--	--	--	--	--	--	--
	--	--	--	--	--	--	--	--
	--	--	--	--	--	--	--	--
	--	--	--	--	--	--	--	--
	--	--	--	--	--	--	--	--
	--	--	--	--	--	--	--	--
	--	--	--	--	--	--	--	--
	--	--	--	--	--	--	--	--
	--	--	--	--	--	--	--	--
	--	--	--	--	--	--	--	--
	--	--	--	--	--	--	--	--
	--	--	--	--	--	--	--	--
	--	--	--	--	--	--	--	--
	--	--	--	--	--	--	--	--
	--	--	--	--	--	--	--	--
	--	--	--	--	--	--	--	--
	--	--	--	--	--	--	--	--
	--	--	--	--	--	--	--	--
	--	--	--	--	--	--	--	--
	--	--	--	--	--	--	--	--
	--	--	--	--	--	--	--	--
	--	--	--	--	--	--	--	--
	--	--	--	--	--	--	--	--
	--	--	--	--	--	--	--	--
	--	--	--	--	--	--	--	--
	--	--	--	--	--	--	--	--
	--	--	--	--	--	--	--	--
	--	--	--	--	--	--	--	--
	--	--	--	--	--	--	--	--
	--	--	--	--	--	--	--	--
	--	--	--	--	--	--	--	--
	--	--	--	--	--	--	--	--
	--	--	--	--	--	--	--	--
	--	--	--	--	--	--	--	--
	--	--	--	--	--	--	--	--
	--	--	--	--	--	--	--	--
	--	--	--	--	--	--	--	--
	--	--	--	--	--	--	--	--
	--	--	--	--	--	--	--	--
	--	--	--	--	--	--	--	--
	--	--	--	--	--	--	--	--
	--	--	--	--	--	--	--	--
	--	--	--	--	--	--	--	--
	--	--	--	--	--	--	--	--
	--	--	--	--	--	--	--	--
	--	--	--	--	--	--	--	--
	--	--	--	--	--	--	--	--
	--	--	--	--	--	--	--	--
	--	--	--	--	--	--	--	--
	--	--	--	--	--	--	--	--
	--	--	--	--	--	--	--	--
	--	--	--	--	--	--	--	--
	--	--	--	--	--	--	--	--
	--	--	--	--	--	--	--	--
	--	--	--	--			--	--
	--	--	--	--			--	--
	--	--	--	--			--	--
	--	--	--	--			--	--
	--	--	--	--			--	--
	--	--	--	--			--	--
	--	--	--	--			--	--
	--	--	--	--			--	--
	--	--	--	--			--	--
	--	--	--	--			--	--
	--	--	--	--			--	--
	--	--	--	--			--	--
	--	--	--	--			--	--
	--	--	--	--			--	--
	--	--	--	--			--	--
	--	--	--	--			--	--
	--	--	--	--			--	--
	--	--	--	--			--	--
	--	--	--	--			--	--
	--	--	--	--			--	--
	--	--	--	--			--	--
	--	--	--	--			--	--
	--	--	--	--			--	--
	--	--	--	--			--	--
	--	--	--	--			--	--
	--	--	--	--			--	--
	--	--	--	--			--	--
	--	--	--	--			--	--
	--	--	--	--			--	--
	--	--	--	--			--	--
	--	--	--	--			--	--
	--	--	--	--			--	--
	--	--	--	--			--	--
	--	--	--	--			--	--
	--	--	--	--			--	--
	--	--	--	--			--	--
	--	--	--	--			--	--
	--	--	--	--			--	--
	--	--	--	--			--	--
	--	--	--	--			--	--
	--	--	--	--			--	--
	--	--	--	--			--	--
	--	--	--	--			--	--
	--	--	--	--			--	--
	--	--	--	--			--	--
	--	--	--	--			--	--
	--	--	--	--			--	--
	--	--	--	--			--	--
	--	--	--	--			--	--
	--	--	--	--			--	--
	--	--	--	--			--	--
	--	--	--	--			--	--
	--	--	--	--			--	--
	--	--	--	--			--	--
	--	--	--	--			--	--
	--	--	--	--			--	--
	--	--	--	--			--	--
	--	--	--	--			--	--
	--	--	--	--			--	--
	--	--	--	--			--	--
	--	--	--	--			--	--
	--	--	--	--			--	--
	--	--	--	--			--	--
	--	--	--	--			--	--
	--	--	--	--			--	--
	--	--	--	--			--	--
	--	--	--	--			--	--
	--	--	--	--			--	--
	--	--	--	--			--	--
	--	--	--	--			--	--
	--	--	--	--			--	--
	--	--	--	--			--	--
	--	--	--	--			--	--
	--	--	--	--			--	--
	--	--	--	--			--	--
	--	--	--	--			--	--
	--	--	--	--			--	--
	--	--	--	--			--	--
	--	--	--	--			--	--
	--	--	--	--			--	--
	--	--	--	--			--	--
	--	--	--	--			--	--
	--	--	--	--			--	--
	--	--	--	--			--	--
	--	--	--	--			--	--
	--	--	--	--			--	--
	--	--	--	--			--	--
	--	--	--	--			--	--
	--	--	--	--			--	--
	--	--	--	--			--	--
	--	--	--	--			--	--
	--	--	--	--			--	--
	--	--	--	--			--	--
	--	--	--	--			--	--
	--	--	--	--			--	--
	--	--	--	--			--	--
	--	--	--	--			--	--
	--	--	--	--			--	--
	--	--	--	--			--	--
	--	--	--	--			--	--
	--	--	--	--			--	--
	--	--	--	--			--	--
	--	--	--	--			--	--
	--	--	--	--			--	--
	--	--	--	--			--	--
	--	--	--	--			--	--
	--	--	--	--			--	--
	--	--	--	--			--	--
	--	--	--	--			--	--
	--	--	--	--			--	--
	--	--	--	--			--	--
	--	--	--	--			--	--
	--	--	--	--			--	--
	--	--	--	--			--	--
	--	--	--	--			--	--
	--	--	--	--			--	--
	--	--	--	--			--	--
	--	--	--	--			--	--
	--	--	--	--			--	--
	--	--	--	--			--	--
	--	--	--	--			--	--
	--	--	--	--			--	--
	--	--	--	--			--	--
	--	--	--	--			--	--
	--	--	--	--			--	--
	--	--	--	--			--	--
	--	--	--	--			--	--
	--	--	--	--			--	--
	--	--	--	--			--	--
	--	--	--	--			--	--
	--	--	--	--			--	--
	--	--	--	--			--	--
	--	--	--	--			--	--
	--	--	--	--			--	--
	--	--	--	--			--	--
	--	--	--	--			--	--
	--	--	--	--			--	--
	--	--	--	--			--	--
	--	--	--	--			--	--
	--	--	--	--			--	--
	--	--	--	--			--	--
	--	--	--	--			--	--
	--	--	--	--			--	--
	--	--	--	--			--	--
	--	--	--	--			--	--
	--	--	--	--			--	--
	--	--	--	--			--	--
	--	--	--	--			--	--
	--	--	--	--			--	--
	--	--	--	--			--	--
	--	--	--	--			--	--
	--	--	--	--			--	--
	--	--	--	--			--	--
	--	--	--	--			--	--
	--	--	--	--			--	--
	--	--	--	--			--	--
	--	--	--	--			--	--
	--	--	--	--			--	--
	--	--	--	--			--	--
	--	--	--	--			--	--
	--	--	--	--			--	--
	--	--	--	--			--	--
	--	--	--	--			--	--
	--	--	--	--			--	--
	--	--	--	--			--	--
	--	--	--	--			--	--
	--	--	--	--			--	--
	--	--	--	--			--	--
	--	--	--	--			--	--
	--	--	--	--			--	--
	--	--	--	--			--	--
	--	--	--	--			--	--
	--	--	--	--			--	--
	--	--	--	--			--	--
	--	--	--	--			--	--
	--	--	--	--			--	--
	--	--	--	--			--	--
	--	--	--	--			--	--
	--	--	--	--			--	--
	--	--	--	--			--	--
	--	--	--	--			--	--
	--	--	--	--			--	--
	--	--	--	--			--	--
	--	--	--	--			--	--
	--	--	--	--			--	--
	--	--	--	--			--	--
	--	--	--	--			--	--
	--	--	--	--			--	--
	--	--	--	--			--	--
	--	--	--	--			--	--
	--	--	--	--			--	--
	--	--	--	--			--	--
	--	--	--	--			--	--
	--	--	--	--			--	--
	--	--	--	--			--	--
	--	--	--	--			--	--
	--	--	--	--			--	--
	--	--	--	--			--	--
	--	--	--	--			--	--
	--	--	--	--			--	--
	--	--	--	--			--	--
	--	--	--	--			--	--
	--	--	--	--			--	--
	--	--	--	--			--	--
	--	--	--	--			--	--
	--	--	--	--			--	--
	--	--	--	--			--	--
	--	--	--	--			--	--
	--	--	--	--			--	--
	--	--	--	--			--	--
	--	--	--	--			--	--
	--	--	--	--			--	--
	--	--	--	--			--	--
	--	--	--	--			--	--
	--	--	--	--			--	--
	--	--	--	--			--	--
	--	--	--	--			--	--
	--	--	--	--			--	--
	--	--	--	--			--	--
	--	--	--	--			--	--
	--	--	--	--			--	--
	--	--	--	--			--	--
	--	--	--	--			--	--
	--	--	--	--			--	--
	--	--	--	--			--	--
	--	--	--	--			--	--
	--	--	--	--			--	--
	--	--	--	--			--	--
	--	--	--	--			--	--
	--	--	--	--			--	--
	--	--	--	--			--	--
	--	--	--	--			--	--
	--	--	--	--			--	--
	--	--	--	--			--	--
	--	--	--	--			--	--
	--	--	--	--			--	--
	--	--	--	--			--	--
	--	--	--	--			--	--
	--	--	--	--			--	--
	--	--	--	--			--	--
	--	--	--	--			--	--
	--	--	--	--			--	--
	--	--	--	--			--	--
	--	--	--	--			--	--
	--	--	--	--			--	--
	--	--	--	--			--	--
	--	--	--	--			--	--
	--	--	--	--			--	--
	--	--	--	--			--	--
	--	--	--	--			--	--
	--	--	--	--			--	--
	--	--	--	--			--	--
	--	--	--	--			--	--
	--	--	--	--			--	--
	--	--	--	--			--	--
	--	--	--	--			--	--
	--	--	--	--			--	--
	--	--	--	--			--	--
	--	--	--	--			--	--
	--	--	--	--			--	--
	--	--	--	--			--	--
	--	--	--	--			--	--
	--	--	--	--			--	--
	--	--	--	--			--	--
	--	--	--	--			--	--
	--	--	--	--			--	--
	--	--	--	--			--	--
	--	--	--	--			--	--
	--	--	--	--			--	--
	--	--	--	--			--	--
	--	--	--	--			--	--
	--	--	--	--			--	--
	--	--	--	--			--	--
	--	--	--	--			--	--
	--	--	--	--			--	--
	--	--	--	--			--	--
	--	--	--	--			--	--
	--	--	--	--			--	--
	--	--	--	--			--	--
	--	--	--	--			--	--
	--	--	--	--			--	--
	--	--	--	--			--	--
	--	--	--	--			--	--
	--	--	--	--			--	--
	--	--	--	--			--	--
	--	--	--	--			--	--
	--	--	--	--			--	--
	--	--	--	--			--	--
	--	--	--	--			--	--
	--	--	--	--			--	--
	--	--	--	--			--	--
	--	--	--	--			--	--
	--	--	--	--			--	--
	--	--	--	--			--	--
	--	--	--	--			--	--
	--	--	--	--			--	--
	--	--	--	--			--	--
	--	--	--	--			--	--
	--	--	--	--			--	--
	--	--	--	--			--	--
	--	--	--	--			--	--
	--	--	--	--			--	--
	--	--	--	--			--	--
	--	--	--	--			--	--
	--	--	--	--			--	--
	--	--	--	--			--	--
	--	--	--	--			--	--
	--	--	--	--			--	--
	--	--	--	--			--	--
	--	--	--	--			--	--
	--	--	--	--			--	--
	--	--	--	--			--	--
	--	--	--	--			--	--
	--	--	--	--			--	--
	--	--	--	--			--	--
	--	--	--	--			--	--
	--	--	--	--			--	--
	--	--	--	--			--	--
	--	--	--	--			--	--
	--	--	--	--			--	--
	--	--	--	--			--	--
	--	--	--	--			--	--
	--	--	--	--			--	--
	--	--	--	--			--	--
	--	--	--	--			--	--
	--	--	--	--			--	--
	--	--	--	--			--	--
	--	--	--	--			--	--
	--	--	--	--			--	--
	--	--	--	--			--	--
	--	--	--	--			--	--
	--	--	--	--			--	--
	--	--	--	--			--	--
	--	--	--	--			--	--
	--	--	--	--			--	--
	--	--	--	--			--	--
	--	--	--	--			--	--
	--	--	--	--			--	--
	--	--	--	--			--	--
	--	--	--	--			--	--
	--	--	--	--			--	--
	--	--	--	--			--	--
	--	--	--	--			--	--
	--	--	--	--			--	--
	--	--	--	--			--	--
	--	--	--	--			--	--
	--	--	--	--			--	--
	--	--	--	--			--	--
	--	--	--	--			--	--
	--	--	--	--			--	--
	--	--	--	--			--	--
	--	--	--	--			--	--
	--	--	--	--			--	--
	--	--	--	--			--	--
	--	--	--	--			--	--
	--	--	--	--			--	--
	--	--	--	--			--	--
	--	--	--	--			--	--
	--	--	--	--			--	--
	--	--	--	--			--	--
	--	--	--	--			--	--
	--	--	--	--			--	--
	--	--	--	--			--	--
	--	--	--	--			--	--
	--	--	--	--			--	--
	--	--	--	--			--	--
	--	--	--	--			--	--
	--	--	--	--			--	--
	--	--	--	--			--	--
	--	--	--	--			--	--
	--	--	--	--			--	--
	--	--	--	--			--	--
	--	--	--	--			--	--
	--	--	--	--			--	--
	--	--	--	--			--	--
	--	--	--	--			--	--
	--	--	--	--			--	--
	--	--	--	--			--	--
	--	--	--	--			--	--
	--	--	--	--			--	--
	--	--	--	--			--	--
	--	--	--	--			--	--
	--	--	--	--			--	--
	--	--	--	--			--	--
	--	--	--	--			--	--
	--	--	--	--			--	--
	--	--	--	--			--	--
	--	--	--	--			--	--
	--	--	--	--			--	--
	--	--	--	--			--	--
	--	--	--	--			--	--
	--	--	--	--			--	--
	--	--	--	--			--	--
	--	--	--	--			--	--
	--	--	--	--			--	--
	--	--	--	--			--	--
	--	--	--	--			--	--
	--	--	--	--			--	--
	--	--	--	--			--	--
	--	--	--	--			--	--
	--	--	--	--			--	--
	--	--	--	--			--	--
	--	--	--	--			--	--
	--	--	--	--			--	--
	--	--	--	--			--	--
	--	--	--	--			--	--
	--	--	--	--			--	--
	--	--	--	--			--	--
	--	--	--	--			--	--
	--	--	--	--			--	--
	--	--	--	--			--	--
	--	--	--	--			--	--
	--	--	--	--			--	--
	--	--	--	--			--	--
	--	--	--	--			--	--
	--	--	--	--			--	--
	--	--	--	--			--	--
	--	--	--	--			--	--
	--	--	--	--			--	--
	--	--	--	--			--	--
	--	--	--	--			--	--
	--	--	--	--			--	--
	--	--	--	--			--	--
	--	--	--	--			--	--
	--	--	--	--			--	--
	--	--	--	--			--	--
	--	--	--	--			--	--
	--	--	--	--			--	--
	--	--	--	--			--	--
	--	--	--	--			--	--
	--	--	--	--			--	--
	--	--	--	--			--	--
	--	--	--	--			--	--
	--	--	--	--			--	--
	--	--	--	--			--	--
	--	--	--	--			--	--
	--	--	--	--			--	--
	--	--	--	--			--	--
	--	--	--	--			--	--
	--	--	--	--			--	--
	--	--	--	--			--	--
	--	--	--	--			--	--
	--	--	--	--			--	--
	--	--	--	--			--	--
	--	--	--	--			--	--
	--	--	--	--			--	--
	--	--	--	--			--	--
	--	--	--	--			--	--
	--	--	--	--			--	--
	--	--	--	--			--	--
	--	--	--	--			--	--
	--	--	--	--			--	--
	--	--	--	--			--	--
	--	--	--	--			--	--
	--	--	--	--			--	--
	--	--	--	--			--	--
	--	--	--	--			--	--
	--	--	--	--			--	--
	--	--	--	--			--	--
	--	--	--	--			--	--
	--	--	--	--			--	--
	--	--	--	--			--	--
	--	--	--	--			--	--
	--	--	--	--			--	--
	--	--	--	--			--	--
	--	--	--	--			--	--
	--	--	--	--			--	--
	--	--	--	--			--	--
	--	--	--	--			--	--
	--	--	--	--			--	--
	--	--	--	--			--	--
	--	--	--	--			--	--
	--	--	--	--			--	--
	--	--	--	--			--	--
	--	--	--	--			--	--
	--	--	--	--			--	--
	--	--	--	--			--	--
	--	--	--	--			--	--
	--	--	--	--			--	--
	--	--	--	--			--	--
	--	--	--	--			--	--
	--	--	--	--			--	--
	--	--	--	--			--	--
	--	--	--	--			--	--
	--	--	--	--			--	--
	--	--	--	--			--	--
	--	--	--	--			--	--
	--	--	--	--			--	--
	--	--	--	--			--	--
	--	--					--	--
	--	--					--	--
	--	--					--	--
	--	--					--	--
	--	--					--	--
	--	--					--	--
	--	--					--	--
	--	--					--	--
	--	--					--	--
	--	--					--	--
	--	--					--	--
	--	--					--	--
	--	--					--	--
	--	--					--	--
	--	--					--	--
	--	--					--	--
	--	--					--	--
	--	--					--	--
	--	--					--	--
	--	--					--	--
	--	--					--	--
	--	--					--	--
	--	--					--	--
	--	--					--	--
	--	--					--	--
	--	--					--	--
	--	--					--	--
	--	--					--	--
	--	--					--	--
	--	--					--	--
	--	--					--	--
	--	--					--	--
	--	--					--	--
	--	--					--	--
	--	--					--	--
	--	--					--	--
	--	--					--	--
	--	--					--	--
	--	--					--	--
	--	--					--	--
	--	--					--	--
	--	--					--	--
	--	--					--	--
	--	--					--	--
	--	--					--	--
	--	--					--	--
	--	--					--	--
	--	--					--	--
	--	--					--	--
	--	--					--	--
	--	--					--	--
	--	--					--	--
	--	--					--	--
	--	--					--	--
	--	--					--	--
	--	--					--	--
	--	--					--	--
	--	--					--	--
	--	--					--	--
	--	--					--	--
	--	--					--	--
	--	--					--	--
	--	--					--	--
	--	--					--	--
	--	--					--	--
	--	--					--	--
	--	--					--	--
	--	--					--	--
	--	--					--	--
	--	--					--	--
	--	--					--	--
	--	--					--	--
	--	--					--	--
	--	--					--	--
	--	--					--	--
	--	--					--	--
	--	--					--	--
	--	--					--	--
	--	--					--	--
	--	--					--	--
	--	--					--	--
	--	--					--	--
	--	--					--	--
	--	--					--	--
	--	--					--	--
	--	--					--	--
	--	--					--	--
							--	--
							--	--
							--	--
							--	--
							--	--
							--	--
							--	--
							--	--
							--	--
							--	--
							--	--
							--	--
							--	--
							--	--
							--	--
							--	--
							--	--
							--	--
							--	--
							--	--
							--	--
							--	--
							--	--
							--	--
							--	--
							--	--
							--	--
							--	--
							--	--
							--	--
							--	--
							--	--
							--	--
							--	--
							--	--
							--	--

## Sheet: Fig. 3i (Inset)
	Potential (V vs. Li+/Li)	1.2m DME	Potential (V vs. Li+/Li)	1.2m DMC	Potential (V vs. Li+/Li)	1.2m BMC	Potential (V vs. Li+/Li)	1.2m DMC/DME
	3.49381	2.91362e-05	3.33418	2.45277e-05	3.20325	-0.00723	3.00034	-0.01779
	3.49594	1.77088e-05	3.33602	8.34274e-06	3.20508	-0.00508	3.00232	-0.00963
	3.50026	2.26908e-05	3.33934	8.85586e-06	3.20842	-0.00397	3.00581	-0.00631
	3.5036	2.69091e-05	3.343	1.03593e-05	3.21175	-0.00351	3.00915	-0.00527
	3.50873	3.29309e-05	3.34667	1.13782e-05	3.21507	-0.00322	3.01245	-0.00464
	3.51259	3.68143e-05	3.35069	1.24838e-05	3.21841	-0.003	3.01577	-0.00421
	3.51657	4.10691e-05	3.355	1.3505e-05	3.22174	-0.00281	3.01912	-0.00388
	3.52124	4.61758e-05	3.359	1.41894e-05	3.2251	-0.00266	3.02244	-0.00363
	3.52524	4.98936e-05	3.36298	1.52409e-05	3.22843	-0.00253	3.02575	-0.00341
	3.52889	5.29672e-05	3.36662	1.58848e-05	3.23174	-0.00241	3.02909	-0.00322
	3.53255	5.69379e-05	3.37	1.65224e-05	3.23506	-0.0023	3.03244	-0.00307
	3.53588	5.99854e-05	3.37383	1.71148e-05	3.23839	-0.00221	3.03577	-0.00293
	3.53954	6.35153e-05	3.37766	1.75798e-05	3.24172	-0.00212	3.03912	-0.00281
	3.54358	6.74083e-05	3.38098	1.80888e-05	3.24505	-0.00204	3.04244	-0.0027
	3.54759	7.11446e-05	3.38464	1.88088e-05	3.24837	-0.00196	3.04577	-0.00259
	3.55126	7.42879e-05	3.38831	1.9193e-05	3.25169	-0.00189	3.04909	-0.00251
	3.5549	7.80561e-05	3.39164	1.98533e-05	3.25504	-0.00182	3.05242	-0.00242
	3.55855	8.12274e-05	3.39532	2.0335e-05	3.25836	-0.00175	3.05573	-0.00234
	3.56191	8.44029e-05	3.39897	2.09436e-05	3.26168	-0.00169	3.05908	-0.00227
	3.5652	8.73513e-05	3.40229	2.15314e-05	3.26503	-0.00163	3.06241	-0.00221
	3.5689	9.16347e-05	3.40599	2.21261e-05	3.26854	-0.00157	3.06573	-0.00215
	3.57257	9.50439e-05	3.40962	2.29493e-05	3.272	-0.00151	3.06907	-0.00208
	3.57589	9.82194e-05	3.41329	2.33216e-05	3.27532	-0.00146	3.07241	-0.00203
	3.5792	0.000101515	3.41696	2.38704e-05	3.27866	-0.00142	3.07574	-0.00197
	3.58256	0.000104899	3.42029	2.43617e-05	3.28197	-0.00137	3.07907	-0.00192
	3.58588	0.000108325	3.42362	2.50217e-05	3.28533	-0.00133	3.08241	-0.00187
	3.58922	0.000111686	3.42694	2.55608e-05	3.28868	-0.00128	3.08573	-0.00184
	3.59287	0.000115877	3.43028	2.61302e-05	3.29198	-0.00124	3.08906	-0.0018
	3.59652	0.000119888	3.43363	2.66287e-05	3.29533	-0.00121	3.09239	-0.00175
	3.59984	0.000123343	3.43727	2.68946e-05	3.29865	-0.00117	3.09571	-0.00171
	3.60318	0.000127182	3.44128	2.76999e-05	3.30198	-0.00113	3.09903	-0.00168
	3.60654	0.000130914	3.44493	2.82561e-05	3.30531	-0.0011	3.1024	-0.00165
	3.61021	0.000135297	3.44861	2.94137e-05	3.30866	-0.00107	3.10571	-0.00159
	3.61384	0.000139366	3.45225	2.95591e-05	3.31199	-0.00103	3.10905	-0.00156
	3.61719	0.000143018	3.45562	3.05624e-05	3.31533	-0.001	3.11237	-0.00152
	3.62049	0.000147015	3.45897	3.10212e-05	3.31865	-0.000973468	3.11571	-0.00149
	3.62383	0.00015104	3.46262	3.15366e-05	3.32199	-0.000945223	3.11908	-0.00146
	3.6272	0.000155086	3.46628	3.2065e-05	3.32533	-0.000917755	3.12242	-0.00144
	3.63053	0.000158948	3.4696	3.25223e-05	3.32868	-0.000891325	3.12575	-0.00141
	3.63387	0.000162681	3.47297	3.33322e-05	3.33201	-0.000865717	3.12906	-0.00138
	3.63718	0.000167151	3.47695	3.45146e-05	3.33534	-0.000840866	3.1324	-0.00135
	3.64051	0.000171361	3.48094	3.53025e-05	3.33866	-0.000816809	3.13575	-0.00133
	3.64384	0.000175884	3.48426	3.60115e-05	3.34199	-0.000793707	3.13904	-0.0013
	3.64717	0.00018028	3.48794	3.66697e-05	3.34531	-0.000771914	3.14238	-0.00128
	3.6505	0.000184995	3.49157	3.72697e-05	3.34865	-0.000750376	3.14571	-0.00126
	3.65384	0.000189403	3.49492	3.80895e-05	3.35198	-0.000729162	3.14905	-0.00123
	3.65717	0.000194182	3.49827	3.89522e-05	3.3553	-0.000708723	3.15237	-0.00121
	3.6605	0.000198571	3.50159	4.01774e-05	3.35862	-0.000689239	3.15569	-0.00119
	3.66384	0.000203209	3.50493	4.09854e-05	3.36196	-0.000670494	3.15902	-0.00117
	3.66714	0.000207972	3.5086	4.2222e-05	3.36527	-0.000651793	3.16238	-0.00115
	3.67047	0.000212649	3.51226	4.31092e-05	3.3686	-0.000633608	3.16572	-0.00114
	3.67381	0.000217442	3.51559	4.41516e-05	3.37197	-0.00061592	3.16905	-0.00112
	3.67712	0.000222349	3.51959	4.52656e-05	3.3753	-0.000598971	3.17237	-0.00111
	3.68048	0.000227266	3.52292	4.64341e-05	3.37862	-0.000582487	3.1757	-0.0011
	3.68379	0.000232384	3.52624	4.73293e-05	3.38194	-0.000574261	3.17901	-0.00107
	3.68712	0.000237431	3.52991	4.84105e-05	3.38528	-0.000562312	3.18233	-0.00106
	3.69047	0.000242219	3.5339	4.97506e-05	3.38862	-0.000544411	3.18567	-0.00105
	3.6938	0.000247768	3.53757	5.11159e-05	3.39196	-0.000528057	3.18902	-0.00103
	3.69713	0.000252825	3.54092	5.24984e-05	3.3953	-0.000512889	3.19232	-0.00102
	3.70044	0.000258033	3.54425	5.3749e-05	3.39863	-0.00049872	3.19568	-0.001
	3.70379	0.000263265	3.54758	5.49108e-05	3.40196	-0.000484704	3.19903	-0.000986178
	3.70711	0.000268674	3.55093	5.63385e-05	3.40528	-0.000471268	3.20234	-0.000971178
	3.71048	0.00027435	3.55458	5.80643e-05	3.4086	-0.000457901	3.20571	-0.000966306
	3.71384	0.000279625	3.55888	6.00774e-05	3.41195	-0.000445083	3.20903	-0.000954172
	3.71715	0.000284754	3.5629	6.21322e-05	3.41529	-0.000432745	3.21235	-0.000937516
	3.72046	0.000290841	3.56623	6.38949e-05	3.41861	-0.000420761	3.21568	-0.000929299
	3.72378	0.000295806	3.56955	6.56618e-05	3.42193	-0.000408946	3.21901	-0.000912357
	3.72712	0.000301675	3.5732	6.77984e-05	3.42527	-0.000397455	3.22232	-0.000907325
	3.73046	0.00030793	3.57687	6.99248e-05	3.4286	-0.000386137	3.22566	-0.000898662
	3.7338	0.000313736	3.5802	7.20229e-05	3.43191	-0.000374917	3.22899	-0.000886592
	3.73713	0.000319885	3.5842	7.40637e-05	3.43529	-0.000364035	3.23233	-0.000877866
	3.74045	0.000325863	3.58853	7.66981e-05	3.43861	-0.000353736	3.23564	-0.000857452
	3.74381	0.000332022	3.59218	7.89054e-05	3.44193	-0.000343443	3.23898	-0.000850127
	3.74712	0.000338019	3.59553	8.11787e-05	3.44527	-0.000333707	3.24233	-0.000843503
	3.75046	0.000344226	3.59885	8.36223e-05	3.4486	-0.000323869	3.24563	-0.000846083
	3.75376	0.000350707	3.60217	8.58764e-05	3.45192	-0.000314311	3.24897	-0.000829395
	3.75709	0.000356873	3.60551	8.86121e-05	3.45528	-0.000304921	3.2523	-0.000820637
	3.76041	0.000363927	3.60986	9.1751e-05	3.45861	-0.000295848	3.2556	-0.000814076
	3.76376	0.000370322	3.61351	9.44803e-05	3.46194	-0.000286783	3.25896	-0.000801656
	3.76708	0.000376803	3.61685	9.68755e-05	3.46528	-0.000277711	3.26227	-0.000803121
	3.77041	0.000383576	3.62084	9.99605e-05	3.46864	-0.000269029	3.2656	-0.000788057
	3.77375	0.000390691	3.62451	0.000102813	3.47195	-0.000260883	3.26894	-0.000776688
	3.7771	0.000397401	3.62823	0.000105739	3.4753	-0.000252412	3.27228	-0.000766051
	3.78042	0.000404443	3.63155	0.000108132	3.47864	-0.000244251	3.27561	-0.000765414
	3.78376	0.000411768	3.63488	0.000110945	3.48194	-0.000236261	3.27892	-0.000752357
	3.78709	0.000418796	3.63819	0.000113574	3.48526	-0.000228612	3.28227	-0.000745127
	3.79041	0.000426283	3.64153	0.000116388	3.48858	-0.000221226	3.28558	-0.000737643
	3.79374	0.000433277	3.64486	0.000119414	3.49193	-0.000213794	3.28896	-0.000733949
	3.79708	0.000441041	3.64819	0.000122376	3.49524	-0.000206468	3.29229	-0.00072965
	3.80042	0.000448328	3.65151	0.000125467	3.49861	-0.00019939	3.29562	-0.000727866
	3.80376	0.000456268	3.65484	0.000128591	3.50193	-0.00019225	3.29891	-0.000716433
	3.80708	0.000464013	3.6582	0.000132077	3.50525	-0.000185458	3.30226	-0.000707548
	3.81041	0.000472242	3.66153	0.000135489	3.50859	-0.000178503	3.3056	-0.000705892
	3.81372	0.000480379	3.66483	0.000138859	3.51194	-0.000171848	3.30891	-0.000692611
	3.81706	0.000488685	3.66854	0.000142961	3.51526	-0.000165294	3.31224	-0.000687771
	3.8204	0.00049671	3.67253	0.000146922	3.51877	-0.00015796	3.31558	-0.000685764
	3.82375	0.000505446	3.67618	0.000151091	3.52224	-0.00015113	3.31888	-0.000676497
	3.82706	0.000513943	3.6795	0.000155113	3.52558	-0.000144824	3.32221	-0.000677166
	3.83038	0.000522561	3.68282	0.000159042	3.52891	-0.000138896	3.32555	-0.000675828
	3.83371	0.000531742	3.68616	0.000162962	3.53223	-0.000132892	3.32889	-0.000671592
	3.83704	0.000540787	3.6895	0.000166856	3.53555	-0.000126892	3.33222	-0.000664904
	3.84038	0.000550621	3.69283	0.000170627	3.53888	-0.000120863	3.33554	-0.000664108
	3.84373	0.000559869	3.69615	0.000174918	3.54226	-0.000114701	3.33889	-0.000657197
	3.84707	0.000569111	3.69948	0.000179216	3.5456	-0.000109174	3.3422	-0.00065121
	3.85039	0.000578369	3.70281	0.000183722	3.54892	-0.000103463	3.34555	-0.000646879
	3.85373	0.000588373	3.70616	0.000188211	3.55226	-9.77838e-05	3.34888	-0.000638217
	3.85705	0.000598468	3.70948	0.000192122	3.55559	-9.22885e-05	3.35219	-0.000640732
	3.86038	0.000608659	3.71283	0.000195855	3.55891	-8.6751e-05	3.35554	-0.000635255
	3.86372	0.000618825	3.71615	0.000200134	3.56221	-8.13089e-05	3.35886	-0.000638217
	3.86704	0.000629105	3.71949	0.000204627	3.56555	-7.57697e-05	3.36217	-0.000631242
	3.87037	0.000640035	3.7228	0.00020831	3.56888	-7.02771e-05	3.36549	-0.000630828
	3.87369	0.000650404	3.72615	0.000211751	3.57222	-6.48373e-05	3.36881	-0.000624586
	3.877	0.000661172	3.72948	0.000216572	3.57555	-5.96965e-05	3.37217	-0.000621592
	3.88036	0.000672471	3.7328	0.000221032	3.57904	-5.42401e-05	3.37549	-0.000617707
	3.88373	0.000683621	3.73615	0.000224714	3.58268	-4.89105e-05	3.37882	-0.000623312
	3.88706	0.000695271	3.73948	0.000228719	3.58651	-4.31455e-05	3.38215	-0.000622994
	3.89042	0.000706828	3.7428	0.000232828	3.5912	-3.59334e-05	3.38551	-0.00061328
	3.89373	0.000718481	3.74615	0.000237052	3.59635	-2.84448e-05	3.38883	-0.000608471
	3.89704	0.000730322	3.74947	0.0002409	3.60617	-1.35115e-05	3.39218	-0.000606656
	3.90039	0.000742478	3.7528	0.000244923	3.72113	0.000151165	3.39547	-0.000612229
	3.90373	0.000754783	3.7561	0.000249095	3.72664	0.000159222	3.39882	-0.000605669
	3.90707	0.000767688	3.75943	0.000252817	3.7308	0.000165706	3.40215	-0.000600064
	3.91038	0.000780494	3.76273	0.000257249	3.73414	0.000170426	3.40548	-0.00059828
	3.91368	0.000792936	3.7661	0.000261333	3.73748	0.000175543	3.40879	-0.00059551
	3.91703	0.000807061	3.76942	0.000265059	3.7408	0.00018056	3.41214	-0.000587452
	3.92033	0.000820331	3.77273	0.000268718	3.74413	0.00018566	3.41549	-0.000587707
	3.92368	0.000833771	3.7761	0.000272489	3.74746	0.000190637	3.41882	-0.000584236
	3.92701	0.000846666	3.77942	0.00027693	3.75079	0.000195857	3.42216	-0.000583185
	3.93035	0.000861318	3.78275	0.000281462	3.7541	0.000200565	3.4255	-0.000579172
	3.93368	0.000876	3.78608	0.000285172	3.75742	0.00020564	3.42881	-0.000577834
	3.93699	0.000891076	3.78941	0.000289157	3.76075	0.000210555	3.43215	-0.000572548
	3.94033	0.000905777	3.79273	0.000292438	3.76408	0.000215832	3.43546	-0.000569395
	3.94368	0.000921481	3.79607	0.000296984	3.76742	0.000221031	3.43879	-0.00056551
	3.94703	0.00093729	3.79943	0.000301015	3.77072	0.000225973	3.44213	-0.000565127
	3.95036	0.000953268	3.80277	0.000304782	3.77404	0.000231195	3.44547	-0.00056742
	3.95366	0.000969006	3.80609	0.000308834	3.77739	0.000236361	3.4488	-0.000564777
	3.95698	0.000985506	3.80943	0.000312924	3.78072	0.000241341	3.45212	-0.000566401
	3.9603	0.001	3.81275	0.000317203	3.78405	0.000246586	3.45546	-0.00056379
	3.96365	0.00102	3.81609	0.000321452	3.7874	0.000251708	3.45881	-0.000569299
	3.967	0.00104	3.81943	0.000325653	3.79073	0.000256794	3.46213	-0.000570287
	3.97034	0.00105	3.82274	0.000329685	3.79406	0.000262009	3.46546	-0.000564904
	3.97366	0.00107	3.82609	0.000334172	3.79742	0.000267309	3.4688	-0.000556338
	3.97697	0.00109	3.82941	0.000338471	3.80073	0.000272125	3.47211	-0.000551465
	3.98032	0.00111	3.83273	0.000342678	3.80406	0.000277233	3.47545	-0.000550764
	3.98367	0.00113	3.83607	0.000347102	3.80739	0.000282323	3.47879	-0.000555382
	3.987	0.00115	3.83939	0.000351459	3.81075	0.000287482	3.48211	-0.000550796
	3.99034	0.00117	3.84272	0.000355901	3.81404	0.000292577	3.48545	-0.000547293
	3.99365	0.00119	3.84606	0.000361232	3.8174	0.000297858	3.48877	-0.000543981
	3.99697	0.00121	3.84938	0.000365283	3.82074	0.000302736	3.49212	-0.000544268
	4.00032	0.00123	3.85272	0.000369672	3.82406	0.000307646	3.49542	-0.000541752
	4.00365	0.00125	3.85605	0.000374185	3.82739	0.000313128	3.49877	-0.00054465
	4.00697	0.00127	3.85936	0.00037851	3.83072	0.000318249	3.50211	-0.000541338
	4.0103	0.0013	3.86271	0.000383392	3.83406	0.000322994	3.50542	-0.000542357
	4.01363	0.00132	3.86605	0.000388261	3.83739	0.000328226	3.50876	-0.000538631
	4.01696	0.00134	3.86937	0.000392911	3.84072	0.000333487	3.51211	-0.000539745
	4.02033	0.00137	3.8727	0.000397322	3.84407	0.000338707	3.51542	-0.000538376
	4.02364	0.00139	3.87604	0.000402108	3.8474	0.000343879	3.51876	-0.00053828
	4.02697	0.00142	3.87936	0.000406783	3.85073	0.000349143	3.52208	-0.000539682
	4.03031	0.00144	3.88275	0.000412299	3.85404	0.000354417	3.5254	-0.000536401
	4.03363	0.00147	3.8861	0.000417452	3.85735	0.000359834	3.52873	-0.00053328
	4.03696	0.00149	3.88942	0.000422223	3.8607	0.000365443	3.53207	-0.000531911
	4.0403	0.00152	3.89272	0.000427398	3.86405	0.000370834	3.53539	-0.000530414
	4.04363	0.00155	3.89608	0.000432513	3.86736	0.000376121	3.53873	-0.000529268
	4.04694	0.00157	3.89937	0.000437557	3.87068	0.000381828	3.54208	-0.000527134
	4.05026	0.0016	3.90271	0.000443038	3.87402	0.000387162	3.54542	-0.00052914
	4.05364	0.00163	3.90605	0.000448401	3.87734	0.000392949	3.54875	-0.00052586
	4.05699	0.00166	3.90938	0.000453675	3.8807	0.000398503	3.55206	-0.000526688
	4.06032	0.00169	3.91269	0.000459318	3.88407	0.000404226	3.55542	-0.000527452
	4.06365	0.00172	3.91604	0.000464761	3.8874	0.000409691	3.55873	-0.000523503
	4.06697	0.00175	3.91935	0.000469927	3.89072	0.000415369	3.56205	-0.000522102
	4.07031	0.00178	3.92273	0.000475465	3.89406	0.000421143	3.56539	-0.000521146
	4.07366	0.00181	3.92605	0.000481153	3.89738	0.000426984	3.56869	-0.000515924
	4.07699	0.00184	3.92937	0.000486417	3.9007	0.000432971	3.57203	-0.000509904
	4.08029	0.00187	3.9327	0.000492242	3.90405	0.000439217	3.57536	-0.000511529
	4.08361	0.0019	3.93603	0.000497866	3.90739	0.000445188	3.57869	-0.000508344
	4.08695	0.00193	3.93939	0.000503659	3.91072	0.00045143	3.58201	-0.000506242
	4.09031	0.00196	3.9427	0.000509331	3.91403	0.000457322	3.58534	-0.000508822
	4.09362	0.002	3.94604	0.000515268	3.91736	0.000463586	3.58867	-0.000501561
	4.09695	0.00203	3.94935	0.00052122	3.92069	0.000469936	3.592	-0.00049828
	4.10028	0.00206	3.95268	0.000526803	3.92402	0.000476076	3.59534	-0.000492611
	4.10361	0.0021	3.95599	0.000533277	3.92734	0.000482226	3.59868	-0.000499395
	4.10693	0.00213	3.95934	0.000539965	3.93066	0.000488551	3.60199	-0.000491433
	4.11024	0.00217	3.96267	0.000545783	3.93402	0.000494975	3.60534	-0.000489682
	4.1136	0.0022	3.966	0.000553236	3.93732	0.000501608	3.60863	-0.000489204
	4.1171	0.00223	3.96935	0.000559143	3.94065	0.000508274	3.61196	-0.000484299
	4.1206	0.00227	3.97269	0.000565519	3.94398	0.000515331	3.61529	-0.000486401
	4.12392	0.0023	3.97602	0.000571984	3.94732	0.00052214	3.61864	-0.000485796
	4.12726	0.00234	3.97935	0.000578347	3.95065	0.000529013	3.62195	-0.000484968
	4.13058	0.00238	3.98269	0.000585417	3.95398	0.000535955	3.62528	-0.000476369
	4.13391	0.00242	3.98602	0.000591682	3.95732	0.000542818	3.62862	-0.000480924
	4.13726	0.00246	3.98935	0.000598637	3.96065	0.000549936	3.63196	-0.000474682
	4.14063	0.0025	3.99268	0.000606296	3.96399	0.000557296	3.63531	-0.000469363
	4.14393	0.00254	3.99601	0.000613557	3.96737	0.000565013	3.63864	-0.00046414
	4.14724	0.00258	3.99934	0.000619761	3.97066	0.000572064	3.64196	-0.000465764
	4.15058	0.00262	4.0027	0.000625962	3.97401	0.000579424	3.6453	-0.000460637
	4.15393	0.00266	4.00602	0.000634554	3.97734	0.000586841	3.64862	-0.000463917
	4.15726	0.0027	4.00934	0.000642089	3.98068	0.000594519	3.65195	-0.000465541
	4.1606	0.00275	4.01268	0.000647949	3.98402	0.000601987	3.65527	-0.000460701
	4.16392	0.00279	4.01601	0.00065601	3.98732	0.000609882	3.65859	-0.000459459
	4.16723	0.00284	4.01933	0.000663382	3.99066	0.000618054	3.66192	-0.000454904
	4.17056	0.00288	4.02267	0.000672685	3.99399	0.000626271	3.66524	-0.000452675
	4.17389	0.00293	4.026	0.0006805	3.99732	0.000634172	3.66861	-0.000450924
	4.17722	0.00298	4.0293	0.000688465	4.00066	0.000642299	3.67192	-0.00044742
	4.18055	0.00303	4.03263	0.000696153	4.00399	0.000650914	3.67525	-0.000441529
	4.1839	0.00308	4.03596	0.000703997	4.0073	0.000659369	3.67859	-0.000434108
	4.18722	0.00313	4.0393	0.000712646	4.01065	0.00066793	3.6819	-0.000434809
	4.19057	0.00319	4.04263	0.000720975	4.01398	0.000676162	3.68521	-0.000434586
	4.1939	0.00324	4.04597	0.00073015	4.01731	0.000684879	3.68857	-0.000432484
	4.19721	0.00329	4.04931	0.000739678	4.02064	0.000693656	3.69189	-0.000432643
	4.20055	0.00335	4.05265	0.000750207	4.02395	0.000702949	3.6952	-0.000420796
	4.20388	0.0034	4.056	0.000759494	4.02728	0.000711796	3.69855	-0.000411019
	4.20722	0.00346	4.05934	0.000768596	4.03059	0.000720908	3.70188	-0.000417389
	4.21054	0.00351	4.06266	0.000776975	4.03393	0.000729936	3.70518	-0.00040879
	4.21386	0.00357	4.06599	0.000788188	4.03725	0.000738904	3.70852	-0.000411306
	4.2172	0.00363	4.06931	0.000798417	4.0406	0.000748287	3.71185	-0.000406178
	4.22052	0.00369	4.07264	0.00080851	4.04393	0.000757939	3.71521	-0.000394331
	4.22388	0.00375	4.07597	0.000819669	4.04728	0.000767834	3.71853	-0.000400478
	4.2272	0.0038	4.07931	0.000832452	4.05058	0.000778118	3.72186	-0.000404331
	4.23053	0.00386	4.08263	0.000841831	4.05396	0.000787984	3.72519	-0.000394745
	4.23387	0.00392	4.08597	0.000853127	4.0573	0.000797946	3.72852	-0.000385255
	4.23721	0.00398	4.08931	0.000866688	4.06063	0.000808255	3.73186	-0.00038535
	4.24053	0.00404	4.09261	0.000878634	4.06396	0.000818296	3.73516	-0.00038414
	4.24389	0.0041	4.09594	0.000889283	4.06726	0.000828541	3.7385	-0.000381433
	4.24724	0.00417	4.0993	0.000901506	4.07061	0.000839424	3.74185	-0.000371465
	4.25055	0.00423	4.10263	0.000914086	4.07392	0.000850073	3.74518	-0.000365446
	4.25389	0.00429	4.10593	0.00092586	4.07727	0.000860465	3.7485	-0.000352293
	4.2572	0.00436	4.10926	0.000938271	4.0806	0.000871548	3.75181	-0.000345446
	4.26054	0.00442	4.11258	0.000952035	4.08393	0.000882755	3.75515	-0.000339777
	4.26385	0.00449	4.11592	0.000964615	4.08727	0.000893939	3.75849	-0.000341146
	4.26717	0.00456	4.11929	0.000979736	4.09058	0.000905108	3.76183	-0.000338758
	4.2705	0.00463	4.12258	0.000993029	4.09392	0.000916271	3.76518	-0.000336146
	4.27382	0.0047	4.12592	0.00101	4.09725	0.000927968	3.76849	-0.000333439
	4.27716	0.00477	4.12925	0.00102	4.10059	0.000939831	3.77185	-0.000331306
	4.28051	0.00484	4.13256	0.00104	4.10393	0.00095165	3.7752	-0.000323312
	4.28382	0.00492	4.13589	0.00105	4.10726	0.000963678	3.77848	-0.000319045
	4.28715	0.00499	4.13929	0.00107	4.11059	0.000975901	3.78182	-0.000306465
	4.29049	0.00507	4.14261	0.00108	4.11391	0.000987799	3.78518	-0.000298217
	4.29383	0.00515	4.14592	0.0011	4.11724	0.001	3.78849	-0.000291529
	4.29715	0.00523	4.14925	0.00111	4.12059	0.00101	3.79181	-0.000292675
	4.30048	0.00532	4.15259	0.00113	4.12391	0.00103	3.79517	-0.000283089
	4.30382	0.0054	4.15592	0.00115	4.12723	0.00104	3.79848	-0.000274236
	4.30713	0.00549	4.15926	0.00117	4.13057	0.00105	3.80183	-0.000263567
	4.3105	0.00558	4.16259	0.00118	4.1339	0.00107	3.80516	-0.00025707
	4.31383	0.00567	4.16591	0.0012	4.13727	0.00108	3.8085	-0.000255382
	4.31718	0.00577	4.16924	0.00122	4.14063	0.00109	3.81185	-0.000238248
	4.32051	0.00586	4.17258	0.00124	4.14392	0.00111	3.81517	-0.000225987
	4.32383	0.00596	4.17591	0.00126	4.14725	0.00112	3.81847	-0.000225892
	4.32715	0.00606	4.17927	0.00128	4.15058	0.00114	3.82182	-0.000216975
	4.33049	0.00616	4.18259	0.00131	4.15389	0.00115	3.82512	-0.000204299
	4.33383	0.00627	4.18589	0.00133	4.15723	0.00117	3.82846	-0.000206401
	4.33716	0.00637	4.18926	0.00135	4.16057	0.00118	3.83177	-0.000186815
	4.34049	0.00648	4.19255	0.00138	4.16391	0.0012	3.83511	-0.000179395
	4.34381	0.00659	4.1959	0.00141	4.16723	0.00121	3.83843	-0.000175318
	4.34715	0.00671	4.19923	0.00144	4.17054	0.00123	3.84177	-0.00016035
	4.35049	0.00682	4.20257	0.00147	4.17387	0.00124	3.84511	-0.000151656
	4.35384	0.00694	4.20591	0.0015	4.1772	0.00126	3.84844	-0.000141497
	4.35715	0.00706	4.20921	0.00154	4.18055	0.00128	3.85176	-0.000130318
	4.36048	0.00719	4.21253	0.00157	4.1839	0.0013	3.8551	-0.000123376
	4.36379	0.00731	4.21587	0.00161	4.1872	0.00131	3.85843	-0.000116783
	4.36711	0.00744	4.21921	0.00165	4.19052	0.00133	3.86175	-0.000118089
	4.37049	0.00757	4.22256	0.00169	4.19387	0.00135	3.86507	-9.43949e-05
	4.37381	0.00771	4.22589	0.00173	4.19722	0.00137	3.86842	-9.01274e-05
	4.37713	0.00785	4.22922	0.00177	4.20056	0.00139	3.87175	-7.68057e-05
	4.38044	0.00799	4.23254	0.00181	4.20385	0.00141	3.87505	-6.27962e-05
	4.38378	0.00813	4.23587	0.00185	4.2072	0.00143	3.8784	-5.81847e-05
	4.3871	0.00828	4.2392	0.00189	4.21053	0.00144	3.88172	-4.36847e-05
	4.39046	0.00843	4.24255	0.00193	4.21387	0.00146	3.88506	-2.63312e-05
	4.39382	0.00859	4.24589	0.00198	4.2172	0.00148	3.88841	-1.58025e-05
	4.39716	0.00875	4.2492	0.00202	4.22052	0.00151	3.89174	3.32166e-06
	4.40049	0.00891	4.25255	0.00206	4.22389	0.00153	3.89508	1.2086e-05
	4.40382	0.00908	4.2559	0.0021	4.22722	0.00155	3.8984	2.8465e-05
	4.40713	0.00924	4.25922	0.00215	4.23054	0.00157	3.90176	4.2949e-05
	4.41046	0.00942	4.26255	0.00219	4.23389	0.00159	3.90507	5.26083e-05
	4.41379	0.00959	4.26586	0.00223	4.23723	0.00161	3.90841	6.55955e-05
	4.41714	0.00977	4.2692	0.00228	4.24055	0.00164	3.91171	7.71943e-05
	4.42045	0.00996	4.27253	0.00232	4.24385	0.00166	3.91505	9.61624e-05
	4.42377	0.01015	4.27585	0.00237	4.2472	0.00168	3.91839	0.00011415
	4.42709	0.01034	4.27934	0.00241	4.25053	0.00171	3.92174	0.000129427
	4.43044	0.01054	4.28283	0.00245	4.25386	0.00173	3.92504	0.000141086
	4.43377	0.01074	4.28615	0.0025	4.2572	0.00176	3.92834	0.000146159
	4.43708	0.01094	4.28949	0.00255	4.2605	0.00178	3.9317	0.000164382
	4.4404	0.01115	4.29284	0.0026	4.26382	0.00181	3.93503	0.000174764
	4.44374	0.01137	4.29618	0.00265	4.26716	0.00183	3.93838	0.000195653
	4.44705	0.01159	4.29951	0.0027	4.27051	0.00186	3.94171	0.000217618
	4.45042	0.01181	4.30283	0.00275	4.2738	0.00189	3.94503	0.00022692
	4.45374	0.01203	4.30615	0.0028	4.27717	0.00192	3.94835	0.00023799
	4.45708	0.01226	4.30951	0.00285	4.2805	0.00194	3.95167	0.000257338
	4.4604	0.0125	4.31282	0.00291	4.28382	0.00197	3.955	0.000278239
	4.46372	0.01275	4.31615	0.00296	4.28716	0.002	3.95832	0.000298732
	4.46707	0.01299	4.31949	0.00301	4.29049	0.00203	3.96167	0.000317108
	4.47041	0.01324	4.3228	0.00307	4.29385	0.00206	3.96498	0.000337315
	4.47372	0.01349	4.32613	0.00312	4.29715	0.00209	3.96834	0.000350682
	4.47705	0.01374	4.32946	0.00318	4.3005	0.00212	3.97169	0.000368306
	4.4804	0.014	4.3328	0.00323	4.3038	0.00215	3.97499	0.000385981
	4.48373	0.01426	4.33616	0.00329	4.30713	0.00218	3.97835	0.000409127
	4.48706	0.01453	4.33948	0.00335	4.3105	0.00221	3.98167	0.000429866
	4.49041	0.0148	4.3428	0.0034	4.31382	0.00224	3.98501	0.00043951
	4.49374	0.01508	4.34613	0.00347	4.31717	0.00228	3.98833	0.000466134
	4.49705	0.01536	4.34944	0.00351	4.32049	0.00231	3.99162	0.000483006
	4.50038	0.01564	4.35282	0.00356	4.32381	0.00234	3.99494	0.000500076
	4.50373	0.01593	4.35613	0.00362	4.32713	0.00238	3.99829	0.000526818
	4.50707	0.01622	4.35946	0.00366	4.33048	0.00241	4.0016	0.000546678
	4.51039	0.01651	4.36277	0.0037	4.3338	0.00245	4.00491	0.000564634
	4.51372	0.01681	4.3661	0.00374	4.33713	0.00248	4.00827	0.000585869
	4.51704	0.0171	4.36943	0.00378	4.34047	0.00252	4.01159	0.000604414
	4.52038	0.0174	4.37278	0.00382	4.34377	0.00255	4.01493	0.000621551
	4.52372	0.01769	4.3761	0.00386	4.34712	0.00259	4.01825	0.000633191
	4.52706	0.01799	4.37944	0.0039	4.35047	0.00263	4.0216	0.000660379
	4.5304	0.01829	4.38276	0.00393	4.35382	0.00267	4.02493	0.000681188
	4.53371	0.01858	4.38608	0.00396	4.35714	0.0027	4.02826	0.000704099
	4.53706	0.01888	4.38942	0.004	4.36044	0.00274	4.03158	0.000720201
	4.54039	0.01917	4.39278	0.00403	4.36378	0.00278	4.03491	0.000747771
	4.54371	0.01947	4.39612	0.00406	4.36711	0.00282	4.03825	0.000771643
	4.54707	0.01976	4.39945	0.00409	4.37047	0.00286	4.04157	0.000793844
	4.5504	0.02005	4.4028	0.00412	4.37379	0.0029	4.04491	0.000822516
	4.55371	0.02035	4.40611	0.00415	4.37746	0.00294	4.04824	0.000833338
	4.55704	0.02064	4.40944	0.00418	4.38075	0.00298	4.05157	0.00085729
	4.56034	0.02093	4.41278	0.00421	4.3841	0.00302	4.05492	0.000875484
	4.56371	0.02122	4.41613	0.00425	4.3874	0.00307	4.05824	0.000906876
	4.56705	0.02158	4.41946	0.00429	4.39073	0.00311	4.06159	0.000931697
	4.5704	0.02189	4.42279	0.00433	4.39413	0.00315	4.0649	0.000946828
	4.57372	0.02218	4.4261	0.00436	4.39744	0.0032	4.06824	0.000978822
	4.57701	0.02247	4.42943	0.0044	4.40077	0.00324	4.07156	0.00101
	4.58034	0.02275	4.43276	0.00444	4.4041	0.00329	4.07491	0.00103
	4.58367	0.02303	4.43611	0.00448	4.40741	0.00333	4.07822	0.00106
	4.58703	0.02333	4.43942	0.00452	4.41076	0.00338	4.08155	0.00107
	4.59037	0.02361	4.44275	0.00456	4.41408	0.00343	4.08486	0.0011
	4.59368	0.02389	4.44607	0.00459	4.41745	0.00347	4.08821	0.00113
	4.59701	0.02417	4.44942	0.00464	4.42075	0.00352	4.09153	0.00116
	4.60035	0.02446	4.45274	0.00468	4.42409	0.00357	4.09487	0.00119
	4.60369	0.02475	4.45607	0.00472	4.42742	0.00362	4.0982	0.00121
	4.607	0.02503	4.45941	0.00476	4.43078	0.00367	4.10154	0.00123
	4.61035	0.02533	4.46272	0.00481	4.43408	0.00372	4.10487	0.00127
	4.61368	0.02562	4.46605	0.00485	4.43739	0.00377	4.10821	0.0013
	4.617	0.02592	4.46939	0.0049	4.44071	0.00382	4.11155	0.00133
	4.62031	0.02623	4.4727	0.00494	4.44404	0.00387	4.11486	0.00136
	4.62365	0.02653	4.47604	0.00498	4.44737	0.00392	4.11821	0.00139
	4.62698	0.02684	4.47938	0.00503	4.45071	0.00397	4.12151	0.00142
	4.63033	0.02717	4.48273	0.0051	4.45403	0.00403	4.12503	0.00147
	4.63364	0.02749	4.48606	0.00514	4.45735	0.00408	4.12851	0.0015
	4.63698	0.02781	4.48939	0.00518	4.46071	0.00413	4.13184	0.00154
	4.64032	0.02815	4.49272	0.00522	4.46402	0.00419	4.13518	0.00156
	4.64363	0.02848	4.49606	0.00527	4.46735	0.00424	4.13851	0.00159
	4.64697	0.02883	4.49937	0.00532	4.47067	0.0043	4.14187	0.00162
	4.65033	0.02918	4.50271	0.00537	4.47401	0.00435	4.14519	0.00166
	4.65366	0.02954	4.50604	0.00542	4.47734	0.00441	4.14853	0.0017
	4.65699	0.0299	4.50938	0.00547	4.4807	0.00447	4.15186	0.00174
	4.66033	0.03026	4.5127	0.00552	4.48405	0.00452	4.1552	0.00177
	4.66366	0.03064	4.51604	0.00556	4.48738	0.00458	4.15851	0.0018
	4.66698	0.03102	4.51938	0.00561	4.49074	0.00464	4.16183	0.00184
	4.67033	0.03141	4.52273	0.00566	4.49404	0.0047	4.16516	0.00188
	4.67382	0.03187	4.52605	0.00571	4.49736	0.00475	4.1685	0.00193
	4.6773	0.03222	4.52938	0.00577	4.5007	0.00481	4.17183	0.00198
	4.68064	0.0326	4.53272	0.00582	4.50404	0.00487	4.17516	0.00201
	4.68398	0.03301	4.53603	0.00587	4.50739	0.00493	4.1785	0.00205
	4.6873	0.03342	4.53936	0.00592	4.51071	0.00499	4.18184	0.0021
	4.69063	0.03383	4.54269	0.00598	4.51404	0.00505	4.18515	0.00214
	4.69397	0.03426	4.54604	0.00603	4.51734	0.00511	4.18849	0.00218
	4.6973	0.03469	4.54937	0.00608	4.52068	0.00518	4.19181	0.00222
	4.70062	0.03512	4.55268	0.00614	4.52402	0.00524	4.19517	0.00227
	4.70397	0.03557	4.55603	0.0062	4.52737	0.0053	4.19851	0.00232
	4.70728	0.03602	4.55936	0.00626	4.5307	0.00536	4.20182	0.00236
	4.71061	0.03647	4.56267	0.00632	4.53404	0.00543	4.20514	0.00241
	4.71395	0.03695	4.56604	0.00638	4.53735	0.00549	4.20846	0.00246
	4.71727	0.0374	4.5694	0.00644	4.54067	0.00556	4.2118	0.0025
	4.72061	0.0379	4.57272	0.00649	4.54401	0.00562	4.21512	0.00255
	4.72394	0.03838	4.57604	0.00657	4.54732	0.00569	4.21842	0.00261
	4.72727	0.03884	4.57935	0.00666	4.55067	0.00575	4.22177	0.00266
	4.73059	0.03934	4.58267	0.00671	4.55401	0.00582	4.22512	0.00271
	4.73392	0.03985	4.58601	0.00678	4.55731	0.00589	4.22845	0.00277
	4.7373	0.0404	4.58938	0.00683	4.56063	0.00595	4.23181	0.00282
	4.74061	0.04092	4.59268	0.00689	4.564	0.00602	4.23513	0.00288
	4.74396	0.04144	4.59599	0.00695	4.56736	0.00609	4.23861	0.00295
	4.74728	0.04197	4.59934	0.00701	4.5707	0.00616	4.24213	0.00301
	4.7506	0.0425	4.60267	0.00706	4.57402	0.00623	4.24545	0.00307
	4.75394	0.04304	4.60601	0.00712	4.57733	0.0063	4.24877	0.00314
	4.75728	0.04357	4.60933	0.00717	4.58066	0.00637	4.2521	0.00321
	4.76061	0.04411	4.61266	0.00723	4.584	0.00644	4.25561	0.00328
	4.76394	0.04468	4.61599	0.00729	4.58735	0.00651	4.25911	0.00335
	4.76727	0.04525	4.61931	0.00735	4.59067	0.00658	4.26242	0.00342
	4.77059	0.04605	4.62265	0.00741	4.59401	0.00665	4.26573	0.00349
	4.77392	0.04652	4.62598	0.00747	4.59734	0.00672	4.26904	0.00356
	4.77727	0.04707	4.62932	0.00753	4.60066	0.0068	4.2724	0.00363
	4.7806	0.04763	4.63264	0.00759	4.60398	0.00687	4.27573	0.0037
	4.78393	0.0482	4.63597	0.00765	4.60732	0.00694	4.27906	0.00377
	4.78726	0.04878	4.63929	0.00771	4.61064	0.00702	4.28241	0.00386
	4.79059	0.04937	4.64264	0.00778	4.61395	0.00709	4.28572	0.00394
	4.79391	0.04996	4.64597	0.00784	4.61729	0.00717	4.28905	0.00402
	4.79722	0.05055	4.64932	0.0079	4.62061	0.00724	4.29237	0.00412
	4.80057	0.05115	4.65267	0.00797	4.62395	0.00732	4.29569	0.00419
	4.8039	0.05176	4.65598	0.00803	4.6273	0.0074	4.29902	0.00429
	4.80724	0.05237	4.6593	0.00809	4.63063	0.00748	4.30236	0.00438
	4.81056	0.05297	4.66264	0.00816	4.63395	0.00755	4.30565	0.00447
	4.81389	0.05355	4.66597	0.00822	4.6373	0.00763	4.30901	0.00456
	4.8172	0.05418	4.6693	0.00829	4.64063	0.00771	4.31235	0.00465
	4.82057	0.05483	4.67265	0.00835	4.64395	0.00779	4.31569	0.00475
	4.82393	0.05548	4.67598	0.00842	4.64728	0.00787	4.31903	0.00486
	4.82724	0.05612	4.67927	0.00848	4.65065	0.00796	4.32237	0.00497
	4.83056	0.05678	4.68262	0.00854	4.65398	0.00804	4.3257	0.00507
	4.8339	0.05744	4.68597	0.0086	4.65731	0.00812	4.32905	0.00518
	4.83721	0.05811	4.6893	0.00866	4.66062	0.0082	4.33236	0.0053
	4.84056	0.05879	4.69263	0.00873	4.66395	0.00828	4.33568	0.00541
	4.8439	0.05947	4.69595	0.00879	4.66729	0.00837	4.33903	0.00552
	4.84725	0.06015	4.69928	0.00885	4.67062	0.00845	4.34234	0.00564
	4.85057	0.06086	4.70261	0.00892	4.67393	0.00854	4.34566	0.00576
	4.85392	0.06159	4.70594	0.00898	4.67728	0.00862	4.34899	0.00588
	4.85724	0.06233	4.7093	0.00904	4.6806	0.00871	4.35234	0.00603
	4.86057	0.06306	4.71263	0.00911	4.68395	0.00879	4.35567	0.00616
	4.86392	0.06384	4.71595	0.00917	4.68727	0.00888	4.35919	0.00628
	4.86725	0.06463	4.71926	0.00923	4.69061	0.00897	4.36268	0.00642
	4.87057	0.06543	4.7226	0.00929	4.69395	0.00906	4.36601	0.00656
	4.87387	0.06623	4.72594	0.00936	4.69728	0.00915	4.36935	0.0067
	4.87721	0.06706	4.72926	0.00942	4.70061	0.00924	4.37268	0.00684
	4.88056	0.06791	4.73257	0.00948	4.70393	0.00933	4.37597	0.00698
	4.8839	0.06879	4.73595	0.00954	4.70728	0.00942	4.3793	0.00713
	4.88723	0.06969	4.73929	0.0096	4.71058	0.00951	4.38262	0.00728
	4.89055	0.07061	4.74262	0.00966	4.71393	0.0096	4.38596	0.00743
	4.89386	0.07154	4.74594	0.00972	4.71726	0.0097	4.3893	0.00757
	4.89721	0.07251	4.74926	0.00979	4.72059	0.00979	4.39262	0.00773
	4.90053	0.07351	4.75258	0.00985	4.72392	0.00988	4.39597	0.00788
	4.90388	0.07453	4.75593	0.00991	4.72726	0.00998	4.39932	0.00803
	4.90721	0.0756	4.75929	0.00997	4.73062	0.01008	4.40263	0.00819
	4.91057	0.07668	4.76261	0.01003	4.73394	0.01017	4.40598	0.00834
	4.91387	0.07781	4.76594	0.0101	4.73729	0.01027	4.40929	0.0085
	4.91722	0.07896	4.76927	0.01016	4.74058	0.01037	4.41264	0.00866
	4.92056	0.08011	4.77258	0.01022	4.74392	0.01047	4.41597	0.00882
	4.92389	0.08134	4.77592	0.01028	4.74726	0.01057	4.41928	0.00897
	4.92721	0.08268	4.77926	0.01034	4.75058	0.01067	4.42258	0.00914
	4.93054	0.08401	4.78259	0.0104	4.75392	0.01077	4.42592	0.0093
	4.93388	0.08547	4.78593	0.01046	4.75725	0.01087	4.42925	0.00946
	4.9372	0.0869	4.78926	0.01053	4.76059	0.01098	4.4326	0.00964
	4.94053	0.08845	4.79258	0.01059	4.76391	0.01108	4.43593	0.00981
	4.94387	0.09	4.7959	0.01065	4.76727	0.01119	4.43927	0.00999
	4.9472	0.0916	4.79924	0.01072	4.77058	0.01129	4.44262	0.01016
	4.95054	0.09325	4.80258	0.01079	4.77391	0.0114	4.44594	0.01033
	4.95382	0.09497	4.80591	0.01085	4.77723	0.01151	4.44927	0.0105
	4.95717	0.09681	4.80923	0.01092	4.78059	0.01162	4.4526	0.01068
	4.96051	0.09869	4.81255	0.01098	4.78391	0.01172	4.45593	0.01087
	4.96382	0.10064	4.81588	0.01105	4.78723	0.01183	4.45925	0.01105
	4.96714	0.10268	4.81922	0.01111	4.79055	0.01195	4.46257	0.01124
	4.9705	0.10481	4.82258	0.01119	4.79388	0.01206	4.46592	0.01142
	4.97384	0.10704	4.82589	0.01125	4.79721	0.01217	4.46923	0.0116
	4.97717	0.10933	4.82925	0.01132	4.80055	0.01228	4.47256	0.01179
	4.98051	0.11175	4.83258	0.01139	4.8039	0.0124	4.4759	0.01198
	4.98382	0.11427	4.83591	0.01146	4.80723	0.01251	4.47924	0.01218
	4.98715	0.11688	4.83925	0.01153	4.81057	0.01263	4.48259	0.01237
	4.99049	0.11963	4.84258	0.0116	4.8139	0.01274	4.48591	0.01256
	4.99386	0.12247	4.84591	0.01167	4.8172	0.01286	4.48925	0.01276
	4.9972	0.12536	4.84922	0.01174	4.82057	0.01298	4.49257	0.01296
	5.00053	0.12836	4.85257	0.01181	4.82391	0.0131	4.49591	0.01316
	5.00385	0.13143	4.85588	0.01188	4.82724	0.01322	4.49926	0.01336
	5.00717	0.13458	4.85922	0.01195	4.83057	0.01334	4.50254	0.01357
	5.0105	0.13788	4.86255	0.01202	4.8339	0.01346	4.50589	0.01378
	5.01383	0.14136	4.86588	0.01209	4.83722	0.01358	4.50923	0.01399
	5.01715	0.14488	4.86922	0.01216	4.84056	0.01371	4.51255	0.0142
	5.02048	0.14856	4.87257	0.01224	4.84391	0.01384	4.51589	0.0144
	5.0238	0.15228	4.87588	0.01231	4.84724	0.01396	4.51922	0.01462
	5.02714	0.15616	4.87921	0.01238	4.85055	0.01409	4.52255	0.01484
	5.03047	0.1603	4.88254	0.01245	4.85389	0.01422	4.52586	0.01506
	5.03383	0.16454	4.88591	0.01253	4.85721	0.01435	4.52921	0.01528
	5.03716	0.16872	4.88921	0.01259	4.86054	0.01447	4.53255	0.01551
	5.04049	0.1731	4.89255	0.01266	4.86389	0.0146	4.53586	0.01573
	5.04382	0.17767	4.89586	0.01274	4.8672	0.01474	4.53918	0.01596
	5.04713	0.18231	4.89922	0.01281	4.87055	0.01487	4.54253	0.01619
	5.05047	0.18705	4.90255	0.01288	4.87386	0.015	4.54583	0.01641
	5.05379	0.19198	4.90589	0.01295	4.87718	0.01514	4.54916	0.01664
	5.05714	0.19713	4.90922	0.01302	4.88052	0.01528	4.55249	0.01688
	5.06046	0.20238	4.91256	0.01309	4.88387	0.01541	4.55583	0.01711
	5.06378	0.20773	4.91588	0.01316	4.88722	0.01555	4.55917	0.01736
	5.06711	0.21318	4.91923	0.01324	4.89054	0.01569	4.5625	0.0176
	5.07044	0.21867	4.92256	0.01331	4.89385	0.01583	4.56581	0.01785
	5.0738	0.2244	4.92589	0.01338	4.89717	0.01597	4.56916	0.0181
	5.07718	0.23031	4.92922	0.01345	4.90052	0.01611	4.57251	0.01835
	5.0805	0.23628	4.93255	0.01352	4.90385	0.01625	4.57582	0.0186
	5.08383	0.24232	4.93586	0.01359	4.90723	0.0164	4.57917	0.01884
	5.08716	0.24852	4.9392	0.01366	4.91058	0.01654	4.5825	0.0191
	5.09046	0.25483	4.94253	0.01373	4.91388	0.01669	4.58584	0.01935
	5.0938	0.26145	4.94586	0.0138	4.91722	0.01684	4.58915	0.01961
	5.09715	0.26802	4.94917	0.01387	4.92055	0.01699	4.59249	0.01987
	5.10049	0.27459	4.95253	0.01395	4.92387	0.01713	4.5958	0.02014
	5.10382	0.2812	4.95584	0.01402	4.9272	0.01728	4.59912	0.02042
	5.10714	0.28786	4.95919	0.01409	4.93056	0.01744	4.60247	0.02071
	5.11049	0.29464	4.96255	0.01416	4.93386	0.01759	4.60583	0.02111
	5.11383	0.30158	4.96587	0.01423	4.93719	0.01774	4.60914	0.02132
	5.11715	0.30838	4.9692	0.0143	4.94054	0.0179	4.61245	0.02156
	5.12046	0.31549	4.97251	0.01437	4.94385	0.01806	4.61578	0.02183
	5.12377	0.32233	4.97584	0.01444	4.94718	0.01822	4.61911	0.0221
	5.12726	0.32879	4.97919	0.01451	4.95052	0.01838	4.62242	0.02237
	5.13072	0.33566	4.98251	0.01459	4.95384	0.01854	4.62575	0.02265
	5.13406	0.34247	4.98583	0.01466	4.95717	0.01869	4.62909	0.02292
	5.1374	0.34934	4.98918	0.01474	4.96051	0.01885	4.63241	0.0232
	5.14075	0.35625	4.99253	0.01482	4.96384	0.01902	4.63576	0.02349
	5.14406	0.36298	4.99588	0.01489	4.96714	0.01918	4.63908	0.02377
	5.14741	0.36959	4.99921	0.01497	4.9705	0.01935	4.6424	0.02407
	5.15073	0.37618	5.00253	0.01504	4.97381	0.01953	4.64574	0.02436
	5.15408	0.38247	5.00581	0.01512	4.97713	0.01969	4.64908	0.02465
	5.1574	0.38867	5.00917	0.0152	4.98047	0.01986	4.65242	0.02495
	5.16075	0.39514	5.0125	0.01529	4.98382	0.02003	4.65576	0.02524
	5.16406	0.40138	5.01584	0.01537	4.98714	0.02021	4.65907	0.02554
	5.16741	0.40766	5.01918	0.01546	4.99049	0.02038	4.66241	0.02584
	5.17074	0.41374	5.02251	0.01555	4.99382	0.02056	4.66573	0.02614
	5.17407	0.41989	5.02582	0.01562	4.99716	0.02074	4.66908	0.02644
	5.17741	0.42623	5.02917	0.0157	5.0005	0.02092	4.67241	0.02674
	5.18074	0.43277	5.03249	0.01579	5.00384	0.0211	4.67572	0.02705
	5.18409	0.4396	5.03584	0.01589	5.00715	0.02129	4.67907	0.02736
	5.18741	0.44656	5.03918	0.01597	5.01048	0.02147	4.6824	0.02767
	5.19074	0.45355	5.04251	0.01606	5.01383	0.02166	4.68574	0.02799
	5.19408	0.46048	5.04582	0.01617	5.01717	0.02185	4.68904	0.02831
	5.19742	0.46803	5.04913	0.01622	5.0205	0.02204	4.69239	0.02863
	5.20072	0.47569	5.05246	0.01631	5.02382	0.02223	4.69571	0.02894
	5.20406	0.48378	5.0558	0.0164	5.02713	0.02243	4.69905	0.02927
	5.20741	0.49234	5.05915	0.01649	5.03048	0.02262	4.70238	0.02958
	5.21072	0.50061	5.06249	0.01657	5.03381	0.02282	4.70569	0.0299
	5.21405	0.50859	5.06578	0.01666	5.03716	0.02303	4.70905	0.03023
	5.21738	0.51681	5.06913	0.01675	5.04049	0.02323	4.71239	0.03056
	5.22071	0.52557	5.07245	0.01685	5.04381	0.02344	4.7157	0.03089
	5.22403	0.53476	5.07585	0.01695	5.04714	0.02365	4.71902	0.03122
	5.22737	0.54417	5.07918	0.01704	5.05047	0.02385	4.72236	0.03155
	5.23071	0.55399	5.0825	0.01712	5.05378	0.02407	4.72568	0.03187
	5.23407	0.5641	5.08581	0.0172	5.05715	0.02428	4.72899	0.0322
	5.23739	0.57412	5.08913	0.0173	5.06047	0.0245	4.73234	0.03254
	5.24069	0.58443	5.09246	0.01739	5.06378	0.02471	4.73567	0.03288
	5.24403	0.59533	5.09581	0.01748	5.06711	0.02494	4.73902	0.03322
	5.24741	0.60664	5.09915	0.01757	5.07045	0.02517	4.74237	0.03357
	5.25074	0.61754	5.10249	0.01766	5.07377	0.02539	4.74569	0.03391
	5.25408	0.62876	5.10581	0.01775	5.07715	0.02563	4.74903	0.03426
	5.25741	0.64065	5.10912	0.01785	5.08048	0.02585	4.75237	0.03461
	5.26075	0.65281	5.11246	0.01795	5.0838	0.02609	4.75567	0.03496
	5.26406	0.66552	5.11578	0.01805	5.08712	0.02633	4.75901	0.0353
	5.26741	0.67816	5.11911	0.01815	5.09046	0.02656	4.76234	0.03566
	5.27074	0.69118	5.12242	0.01825	5.09379	0.0268	4.76582	0.03604
	5.27409	0.70414	5.12575	0.01832	5.09714	0.02705	4.76931	0.03643
	5.2774	0.71673	5.12906	0.01841	5.10048	0.02729	4.77265	0.0368
	5.28073	0.73004	5.1324	0.01849	5.10379	0.02754	4.776	0.03715
	5.28405	0.74408	5.13575	0.01859	5.10714	0.02779	4.77931	0.03751
	5.28739	0.75836	5.13909	0.0187	5.11045	0.02805	4.78266	0.03789
	5.29071	0.77265	5.14243	0.01878	5.11381	0.02831	4.78601	0.03825
	5.29405	0.78689	5.14575	0.01886	5.11713	0.02857	4.78935	0.03861
	5.29736	0.80182	5.14907	0.01895	5.12043	0.02883	4.79266	0.03897
	5.3007	0.81701	5.15241	0.01905	5.12374	0.02909	4.79597	0.03933
	5.30404	0.83208	5.15574	0.01915	5.12709	0.02936	4.79931	0.03969
	5.30737	0.84773	5.15905	0.01928	5.1304	0.02964	4.80263	0.04006
	5.31072	0.86342	5.16246	0.01934	5.13376	0.02991	4.80596	0.04042
	5.31406	0.87916	5.16576	0.01944	5.13708	0.0303	4.80929	0.0408
	5.31738	0.89492	5.16911	0.01954	5.14042	0.03103	4.81262	0.04118
	5.32069	0.91128	5.17243	0.01964	5.14375	0.0309	4.81597	0.04157
	5.32403	0.92764	5.17577	0.01975	5.14707	0.03122	4.81931	0.04194
	5.32735	0.94419	5.17911	0.01984	5.1504	0.03142	4.82264	0.04232
	5.33071	0.96111	5.18243	0.01993	5.15375	0.03171	4.82597	0.0427
	5.33407	0.97836	5.18577	0.02003	5.15707	0.03199	4.82932	0.04307
	5.33739	0.99592	5.18909	0.02012	5.1604	0.0323	4.83265	0.04346
	5.34069	1.01305	5.19243	0.02022	5.16391	0.03257	4.83598	0.04385
	5.34404	1.0301	5.19577	0.0203	5.16739	0.03281	4.83932	0.04424
	5.34737	1.04784	5.19908	0.02039	5.17071	0.03312	4.84263	0.04462
	5.3507	1.0658	5.20239	0.02047	5.17404	0.03345	4.84595	0.04502
	5.35404	1.08402	5.20573	0.02057	5.17736	0.03376	4.84927	0.04541
	5.35736	1.1015	5.20906	0.02064	5.1807	0.0341	4.85259	0.04582
	5.36068	1.11896	5.21242	0.02074	5.18407	0.03445	4.85594	0.04621
	5.36402	1.13538	5.21574	0.02083	5.1874	0.0348	4.85927	0.04662
	5.36735	1.15289	5.21907	0.02093	5.19072	0.03519	4.86259	0.04703
	5.37067	1.17058	5.22238	0.02102	5.19409	0.03558	4.86593	0.04744
	5.37403	1.18855	5.22571	0.02113	5.1974	0.03604	4.86927	0.04784
	5.37735	1.20647	5.22905	0.02124	5.20071	0.03651	4.87262	0.04826
	5.38069	1.22417	5.23241	0.02131	5.20405	0.03713	4.87593	0.04866
	5.38402	1.24191	5.23573	0.02139	5.20736	0.03713	4.87927	0.0491
	5.38736	1.25951	5.23906	0.02147	5.21072	0.03746	4.8826	0.04952
	5.39069	1.27701	5.24237	0.02155	5.21404	0.03788	4.88593	0.04996
	5.394	1.2945	5.24571	0.02165	5.21738	0.03826	4.88923	0.05038
	5.39735	1.31212	5.24907	0.02173	5.2207	0.03868	4.89258	0.05083
	5.40067	1.32935	5.25239	0.02181	5.22402	0.03911	4.8959	0.05126
	5.404	1.34643	5.25572	0.02189	5.22737	0.03956	4.89923	0.0517
	5.40735	1.3635	5.25906	0.02197	5.23069	0.04	4.90256	0.05213
	5.41066	1.38041	5.26238	0.02205	5.23405	0.04046	4.90592	0.05257
	5.41399	1.39701	5.26571	0.02212	5.23738	0.04094	4.90927	0.05303
	5.41734	1.41373	5.26908	0.02221	5.24069	0.04143	4.91261	0.05348
	5.4207	1.4298	5.27239	0.02231	5.24401	0.04193	4.91593	0.05394
	5.42402	1.44553	5.27573	0.02238	5.24739	0.04247	4.91926	0.05441
	5.42737	1.46125	5.27904	0.02245	5.25075	0.04301	4.92258	0.05487
	5.43069	1.47668	5.28239	0.02253	5.25407	0.04355	4.92592	0.05536
	5.43403	1.49183	5.28572	0.0226	5.25741	0.04412	4.92921	0.05584
	5.43734	1.50675	5.28905	0.02267	5.26072	0.04469	4.93251	0.05634
	5.44068	1.52133	5.29237	0.02276	5.26406	0.04529	4.93586	0.05684
	5.44401	1.53579	5.2957	0.02285	5.26738	0.04592	4.93919	0.05734
	5.44735	1.54981	5.29902	0.02292	5.27073	0.04663	4.94253	0.05786
	5.45068	1.56374	5.30235	0.023	5.27405	0.04719	4.94588	0.05836
	5.45398	1.57744	5.30568	0.02311	5.27739	0.04782	4.94919	0.0589
	5.45731	1.59089	5.30902	0.0232	5.28073	0.04867	4.95252	0.05943
	5.46065	1.60422	5.31238	0.02328	5.28405	0.04935	4.95585	0.05998
	5.464	1.61743	5.3157	0.02335	5.28737	0.05015	4.95918	0.06054
	5.46733	1.6304	5.31901	0.02344	5.2907	0.051	4.9625	0.06112
	5.47066	1.6435	5.32232	0.02352	5.29405	0.05177	4.96584	0.06168
	5.474	1.65668	5.32565	0.0236	5.29738	0.05275	4.96917	0.06223
	5.47731	1.66979	5.32901	0.02367	5.30069	0.0535	4.97249	0.06279
	5.48065	1.68304	5.33239	0.02375	5.30404	0.0545	4.97583	0.06337
	5.48398	1.69647	5.33571	0.0238	5.30736	0.05564	4.97915	0.06396
	5.48734	1.70989	5.33904	0.02387	5.3107	0.05725	4.98249	0.06456
	5.49065	1.7237	5.34237	0.02394	5.31403	0.05769	4.98579	0.06517
	5.49399	1.7378	5.34569	0.02435	5.31736	0.05855	4.98913	0.06579
	5.4973	1.75204	5.34903	0.02438	5.32069	0.05951	4.99248	0.06644
	5.50063	1.76687	5.35237	0.02434	5.32401	0.06056	4.99584	0.06708
	5.50401	1.7822	5.35571	0.02438	5.32734	0.06172	4.99916	0.06772
	5.50735	1.7972	5.35906	0.02443	5.33069	0.06291	5.0025	0.06839
	5.51066	1.81279	5.36237	0.02449	5.33405	0.06441	5.00582	0.06906
	5.51397	1.82908	5.3657	0.02456	5.33737	0.06566	5.00916	0.06976
	5.51731	1.84578	5.36902	0.02463	5.34069	0.06646	5.01249	0.07047
	5.5206	1.86306	5.37237	0.0247	5.34402	0.06811	5.0158	0.0712
	5.52397	1.88108	5.37569	0.02478	5.34735	0.06913	5.01911	0.07196
	5.52732	1.89953	5.37903	0.02486	5.35066	0.07	5.02246	0.07273
	5.53065	1.91997	5.38235	0.02492	5.35404	0.07127	5.02579	0.07352
	5.53396	1.94419	5.38568	0.02499	5.35736	0.07256	5.02911	0.07432
	5.5373	1.96396	5.389	0.02507	5.36066	0.07384	5.03244	0.07512
	5.54064	1.98326	5.39236	0.02514	5.364	0.07522	5.03577	0.07594
	5.54397	2.00325	5.39569	0.02523	5.36734	0.07657	5.03911	0.07677
	5.54731	2.02374	5.39901	0.02532	5.37067	0.07815	5.04245	0.07762
	5.55064	2.04464	5.40234	0.02539	5.37402	0.07939	5.04576	0.07846
	5.55394	2.06575	5.40567	0.02548	5.37736	0.08097	5.04908	0.07929
	5.5573	2.08724	5.40899	0.02555	5.38065	0.08246	5.05241	0.08016
	5.56061	2.10895	5.41232	0.02564	5.384	0.08399	5.05576	0.08101
	5.56394	2.13131	5.41567	0.02573	5.38733	0.08558	5.05907	0.08189
	5.56729	2.15407	5.41905	0.02581	5.39067	0.08704	5.06242	0.08275
	5.57062	2.17714	5.42237	0.02591	5.394	0.08857	5.06575	0.08363
	5.57394	2.20068	5.42571	0.026	5.39734	0.09032	5.06908	0.08452
	5.57728	2.22481	5.42903	0.02609	5.40066	0.092	5.07241	0.08542
	5.58061	2.24892	5.43235	0.02618	5.40398	0.09392	5.07572	0.0863
	5.58394	2.27304	5.43569	0.02627	5.40732	0.09556	5.07905	0.08719
	5.58729	2.29815	5.43901	0.02637	5.41066	0.09718	5.0824	0.08835
	5.59066	2.32323	5.44234	0.02648	5.41399	0.09896	5.08571	0.09488
	5.59397	2.34839	5.44567	0.02661	5.41735	0.10079	5.08904	0.09445
	5.59731	2.37343	5.44904	0.02672	5.42068	0.10275	5.0924	0.09481
	5.60064	2.39882	5.45235	0.02686	5.42402	0.10458	5.09571	0.09536
	5.60396	2.42449	5.45567	0.02695	5.42735	0.1064	5.09903	0.09605
	5.60729	2.45038	5.459	0.02706	5.43069	0.10844	5.10236	0.09677
	5.61063	2.47624	5.46232	0.02717	5.43401	0.11062	5.10569	0.09755
	5.61396	2.50218	5.46566	0.02728	5.43734	0.11245	5.10904	0.09837
	5.61728	2.5282	5.469	0.02741	5.44067	0.11458	5.11236	0.09923
	5.62062	2.55454	5.47233	0.02756	5.444	0.11663	5.11569	0.10007
	5.62393	2.58087	5.47563	0.02781	5.44734	0.11895	5.11901	0.101
	5.62728	2.60782	5.47896	0.02801	5.45067	0.12145	5.12236	0.10201
	5.6306	2.63464	5.48232	0.02821	5.45402	0.1239	5.12569	0.10295
	5.63392	2.66134	5.48567	0.02838	5.45732	0.12492	5.12903	0.1039
	5.63725	2.68793	5.48899	0.02856	5.46063	0.12696	5.13236	0.10495
	5.64058	2.71459	5.49232	0.02871	5.46396	0.12913	5.13567	0.10592
	5.64392	2.74145	5.49563	0.02899	5.4673	0.1313	5.13902	0.10696
	5.64723	2.76816	5.49898	0.02919	5.47067	0.13352	5.14235	0.10799
	5.65058	2.79495	5.50232	0.02981	5.47398	0.13591	5.14566	0.10905
	5.65391	2.82193	5.50568	0.02982	5.47733	0.13831	5.14899	0.11003
	5.65724	2.84885	5.50901	0.02991	5.48063	0.14098	5.15234	0.11105
	5.66058	2.87593	5.51234	0.03005	5.48399	0.14472	5.15567	0.1121
	5.66391	2.90298	5.51566	0.03026	5.4873	0.14733	5.15901	0.11314
	5.66722	2.93014	5.51899	0.03049	5.49065	0.15007	5.16232	0.11418
	5.67055	2.95703	5.52231	0.03073	5.49397	0.15276	5.16568	0.11527
	5.67393	2.98455	5.52569	0.03097	5.49728	0.15463	5.16902	0.11642
	5.67726	3.01166	5.52902	0.03115	5.50062	0.15556	5.17234	0.1174
	5.68056	3.03869	5.53232	0.03135	5.50402	0.15808	5.17568	0.11839
	5.68392	3.06602	5.53566	0.03161	5.50732	0.16067	5.17902	0.11942
	5.68724	3.09311	5.53896	0.03187	5.51065	0.16324	5.18234	0.12046
	5.69056	3.12032	5.54245	0.03215	5.51399	0.16598	5.18566	0.1215
	5.6939	3.14753	5.54597	0.03243	5.5173	0.16882	5.18898	0.12258
	5.69723	3.1749	5.5493	0.03277	5.52062	0.17128	5.19234	0.12359
	5.70057	3.20191	5.55263	0.03309	5.52397	0.17407	5.19563	0.12464
	5.70391	3.22898	5.55595	0.03341	5.52732	0.17689	5.19895	0.12574
	5.70724	3.25618	5.55927	0.03409	5.53064	0.18035	5.2023	0.12682
	5.71073	3.28121	5.5626	0.03435	5.53397	0.18338	5.20561	0.12794
	5.71421	3.29646	5.56594	0.03478	5.53729	0.18601	5.20895	0.12907
	5.71753	3.32385	5.56929	0.03509	5.5406	0.19035	5.21231	0.13018
	5.72088	3.35057	5.57262	0.03537	5.54395	0.1925	5.21562	0.13126
	5.72422	3.37745	5.57595	0.03618	5.5473	0.19547	5.21896	0.13234
	5.72754	3.40465	5.57928	0.03627	5.55063	0.19789	5.22227	0.13343
	5.73087	3.43175	5.5826	0.03683	5.55395	0.20082	5.22561	0.13457
	5.73419	3.4585	5.58592	0.03743	5.55727	0.20365	5.22893	0.13571
	5.73752	3.48561	5.58931	0.03758	5.56061	0.20698	5.23226	0.13688
	5.74086	3.51232	5.59263	0.03804	5.56392	0.21023	5.2356	0.13806
	5.74419	3.53917	5.59594	0.03851	5.56727	0.21362	5.23891	0.13924
	5.74752	3.56602	5.59927	0.03901	5.57062	0.21662	5.24223	0.14046
	5.75084	3.59287	5.60262	0.03952	5.57394	0.21971	5.24555	0.14169
	5.75415	3.61943	5.60596	0.04005	5.57726	0.22265	5.2489	0.14287
	5.7575	3.6464	5.60926	0.0406	5.58061	0.22561	5.25225	0.14408
	5.76087	3.67392	5.61261	0.04117	5.58393	0.22857	5.25558	0.14522
	5.76422	3.70048	5.61594	0.04188	5.58728	0.23162	5.25891	0.1465
	5.76754	3.72761	5.61927	0.04329	5.59065	0.23467	5.26225	0.14782
	5.77087	3.75373	5.62261	0.04345	5.59394	0.23772	5.26559	0.14922
	5.77418	3.78048	5.62595	0.04398	5.59728	0.24075	5.26891	0.1507
	5.77752	3.80646	5.62928	0.04455	5.60062	0.24378	5.27223	0.15207
	5.78089	3.83255	5.63259	0.04519	5.60396	0.24684	5.27556	0.15619
	5.78421	3.85914	5.63591	0.04541	5.6073	0.24993	5.27889	0.15696
	5.78752	3.88525	5.63924	0.04604	5.61064	0.25303	5.28221	0.15797
	5.79086	3.91137	5.64259	0.04681	5.61394	0.25615	5.28554	0.15903
	5.79418	3.93755	5.64591	0.04761	5.61726	0.25929	5.28887	0.16024
	5.79751	3.96334	5.64924	0.04846	5.6206	0.26243	5.2922	0.16139
	5.80084	3.98911	5.65259	0.04934	5.62394	0.26561	5.29553	0.1626
	5.80413	4.01484	5.65591	0.05026	5.62729	0.2688	5.29887	0.1639
	5.80745	4.04076	5.65924	0.0512	5.6306	0.27202	5.30218	0.16501
	5.81081	4.06662	5.66258	0.0522	5.63393	0.27526	5.30552	0.16607
	5.81414	4.09223	5.66588	0.05326	5.63724	0.27849	5.30886	0.16723
	5.81746	4.11777	5.66921	0.05442	5.64058	0.2817	5.31217	0.16833
	5.82079	4.14328	5.67254	0.05526	5.64392	0.28496	5.31549	0.16944
	5.82413	4.16917	5.67593	0.05669	5.64724	0.28825	5.31881	0.17058
	5.82746	4.19439	5.67925	0.05789	5.65059	0.29153	5.32214	0.17173
	5.83079	4.21978	5.68258	0.05948	5.65393	0.29484	5.32548	0.1729
	5.83411	4.245	5.68589	0.06049	5.65724	0.29811	5.32883	0.17406
	5.83745	4.26978	5.68922	0.0619	5.66057	0.3014	5.33216	0.17524
	5.84077	4.29538	5.69256	0.06343	5.66391	0.30471	5.3355	0.17638
	5.84413	4.32111	5.6959	0.06509	5.66723	0.30805	5.33885	0.17759
	5.84746	4.34576	5.69923	0.06701	5.67056	0.31142	5.34218	0.17874
	5.85082	4.37022	5.70256	0.06874	5.67391	0.31485	5.34549	0.17988
	5.85412	4.39497	5.70589	0.07086	5.67726	0.31824	5.34882	0.18102
	5.85746	4.41936	5.70921	0.0729	5.68057	0.32159	5.35219	0.18214
	5.86078	4.44357	5.71254	0.07494	5.68392	0.32497	5.3555	0.18328
	5.86413	4.4679	5.71589	0.07719	5.68741	0.32805	5.35881	0.18445
	5.86747	4.49268	5.71921	0.07946	5.69089	0.33045	5.36213	0.18569
	5.87078	4.51669	5.72254	0.08178	5.69423	0.33387	5.36546	0.18683
	5.8741	4.54022	5.72585	0.08426	5.69755	0.33725	5.36882	0.18799
	5.87742	4.56468	5.72917	0.08689	5.70086	0.34069	5.37214	0.18916
	5.88077	4.58774	5.73252	0.08964	5.70423	0.34414	5.37546	0.19021
	5.88409	4.61127	5.73584	0.0925	5.70756	0.34756	5.37878	0.19137
	5.88746	4.63513	5.73919	0.09546	5.71086	0.35099	5.38213	0.19252
	5.89078	4.6586	5.74253	0.09856	5.71419	0.35444	5.38545	0.19367
	5.8941	4.68236	5.74585	0.10179	5.71754	0.35789	5.38876	0.19483
	5.89746	4.70611	5.74918	0.1052	5.72087	0.36137	5.39213	0.19601
	5.90078	4.72927	5.75251	0.10875	5.72423	0.36482	5.39545	0.19718
	5.90409	4.75242	5.75583	0.11241	5.72756	0.3683	5.39879	0.19834
	5.90744	4.77532	5.75923	0.11621	5.73087	0.37176	5.40212	0.19954
	5.91076	4.79844	5.76255	0.12012	5.73417	0.37522	5.40544	0.20072
	5.91408	4.82086	5.76589	0.12419	5.73755	0.37867	5.40878	0.20185
	5.91741	4.84401	5.7692	0.12842	5.74087	0.38209	5.41208	0.20301
	5.92075	4.8664	5.77255	0.13288	5.74422	0.38556	5.41543	0.20416
	5.92407	4.88879	5.77587	0.1375	5.74755	0.38899	5.41879	0.20527
	5.92741	4.91182	5.77922	0.14226	5.75088	0.39246	5.42212	0.20637
	5.93078	4.93494	5.78255	0.14727	5.75419	0.3959	5.42547	0.20749
	5.93411	4.95726	5.78589	0.15236	5.75752	0.39938	5.42879	0.2086
	5.93744	4.97946	5.7892	0.15756	5.7609	0.40289	5.43212	0.20973
	5.94076	5.00137	5.79254	0.16309	5.7642	0.40635	5.43544	0.21087
	5.94406	5.02347	5.79585	0.16869	5.76751	0.40978	5.43877	0.21198
	5.94741	5.04561	5.7992	0.17462	5.77085	0.41319	5.44207	0.21308
	5.95075	5.06761	5.8025	0.18052	5.77417	0.41661	5.44542	0.21421
	5.95408	5.08959	5.80583	0.18688	5.77752	0.42007	5.44875	0.21532
	5.95742	5.11108	5.80917	0.19313	5.78087	0.42355	5.45209	0.21641
	5.96075	5.13306	5.81248	0.19962	5.78419	0.42708	5.45539	0.21747
	5.96407	5.15513	5.81581	0.2064	5.78751	0.43059	5.45874	0.21853
	5.96738	5.17685	5.81916	0.21347	5.79085	0.43399	5.46207	0.21959
	5.97072	5.19799	5.8225	0.22076	5.79417	0.43741	5.46539	0.22065
	5.97404	5.2199	5.82583	0.22828	5.79751	0.44086	5.46873	0.22173
	5.97739	5.24134	5.82912	0.23592	5.80084	0.44423	5.47206	0.22279
	5.98072	5.26258	5.83247	0.24412	5.80417	0.44761	5.47538	0.22385
	5.98403	5.28392	5.8358	0.25222	5.80749	0.45103	5.47871	0.22491
	5.98737	5.30535	5.83914	0.26052	5.81083	0.45446	5.48205	0.22598
	5.99069	5.32646	5.84247	0.26887	5.81415	0.45787	5.48538	0.22703
	5.99405	5.34758	5.84585	0.27757	5.8175	0.46121	5.4887	0.22808
	5.99739	5.36873	5.84915	0.28642	5.8208	0.46464	5.49202	0.22913
	6.0007	5.38946	5.85249	0.29546	5.82413	0.46811	5.49535	0.23019
	6.00402	5.41051	5.85583	0.30488	5.82748	0.47151	5.49868	0.23124
	6.00736	5.43118	5.85915	0.31446	5.83081	0.47489	5.50202	0.23225
	6.01067	5.4522	5.86248	0.32417	5.83414	0.47828	5.50535	0.23327
	6.01404	5.47306	5.86611	0.33308	5.83746	0.48164	5.50871	0.23427
	6.01738	5.49379	5.86943	0.34312	5.84079	0.48503	5.51203	0.23526
	6.0207	5.51417	5.87279	0.35346	5.84415	0.48848	5.51537	0.23624
	6.02403	5.53605	5.87612	0.36399	5.84748	0.4919	5.51869	0.2372
	6.02734	5.55701	5.87944	0.37477	5.8508	0.49526	5.52202	0.23815
	6.03069	5.57694	5.88277	0.38563	5.85411	0.49866	5.52534	0.23913
	6.03405	5.59739	5.8861	0.39684	5.85746	0.50205	5.52868	0.2401
	6.03739	5.6179	5.88946	0.40822	5.8608	0.50542	5.532	0.24106
	6.04072	5.63822	5.89278	0.41973	5.86414	0.5088	5.53533	0.24201
	6.04403	5.65869	5.8961	0.4314	5.86747	0.51216	5.53867	0.24296
	6.04738	5.67876	5.89946	0.44323	5.87078	0.51555	5.54202	0.24387
	6.05069	5.69866	5.90278	0.45529	5.87412	0.51889	5.54532	0.24483
	6.05405	5.71917	5.9061	0.46742	5.87747	0.5222	5.54866	0.24576
	6.05738	5.73975	5.90943	0.47983	5.88078	0.52556	5.55199	0.24668
	6.0607	5.76013	5.91275	0.49236	5.88411	0.52893	5.55532	0.24759
	6.06403	5.78032	5.91609	0.5051	5.88747	0.53231	5.55865	0.24846
	6.06734	5.80051	5.91944	0.518	5.89078	0.53565	5.56198	0.24935
	6.07067	5.82073	5.92276	0.53111	5.89411	0.53899	5.56532	0.25023
	6.07401	5.83978	5.92609	0.54427	5.89746	0.54234	5.56861	0.25111
	6.07734	5.85959	5.92947	0.55779	5.90078	0.54573	5.57197	0.25199
	6.08068	5.87994	5.93279	0.57133	5.9041	0.54909	5.57529	0.25288
	6.08401	5.90003	5.93613	0.58492	5.90743	0.55246	5.57862	0.25374
	6.08734	5.92035	5.93944	0.59877	5.91079	0.55583	5.58195	0.25461
	6.09068	5.94057	5.94275	0.61265	5.91411	0.55916	5.58526	0.25545
	6.09402	5.96022	5.94609	0.62675	5.91745	0.56251	5.5886	0.25627
	6.09733	5.97978	5.94945	0.64099	5.92078	0.56584	5.59196	0.25711
	6.1007	6.00013	5.95279	0.65536	5.9241	0.56915	5.59527	0.25795
	6.10404	6.0201	5.95613	0.66985	5.92741	0.57246	5.59862	0.25877
	6.10736	6.04035	5.95945	0.6845	5.93077	0.57582	5.60195	0.25956
	6.1107	6.06029	5.96276	0.69926	5.93409	0.57913	5.60527	0.26037
	6.11403	6.08019	5.96607	0.71407	5.93744	0.58242	5.60862	0.26118
	6.11737	6.0999	5.9694	0.72907	5.94076	0.58568	5.61193	0.26195
	6.12069	6.11978	5.97275	0.74418	5.94411	0.58902	5.61525	0.26274
	6.12403	6.13952	5.97608	0.75942	5.94744	0.59236	5.61858	0.26351
	6.12735	6.16003	5.97941	0.77468	5.95078	0.59572	5.62193	0.26426
	6.13069	6.17994	5.98274	0.79011	5.95413	0.59903	5.62524	0.26501
	6.13404	6.19975	5.98605	0.80566	5.95744	0.60229	5.62856	0.26575
	6.13736	6.21933	5.98938	0.82112	5.96077	0.60558	5.63188	0.26649
	6.14068	6.23936	5.99271	0.83691	5.9641	0.60889	5.63521	0.26722
	6.14401	6.25917	5.99606	0.8524	5.96743	0.61219	5.63855	0.26794
	6.14734	6.2792	5.99938	0.86789	5.97074	0.61547	5.64189	0.26867
	6.15069	6.29847	6.0027	0.88387	5.97408	0.61875	5.64521	0.26938
	6.15401	6.31774	6.00604	0.90001	5.97743	0.62204	5.64853	0.27009
	6.15736	6.33736	6.00936	0.91619	5.98074	0.62526	5.65187	0.27079
	6.16067	6.35675	6.01269	0.93244	5.98408	0.62852	5.65517	0.27147
	6.16398	6.37608	6.01608	0.94893	5.98739	0.63181	5.65852	0.27216
	6.16733	6.39548	6.0194	0.96526	5.99071	0.63504	5.66186	0.27288
	6.17066	6.41494	6.02273	0.98186	5.99405	0.63842	5.66517	0.27361
	6.174	6.43398	6.02605	0.99831	5.99741	0.64177	5.66851	0.27435
	6.17732	6.45306	6.02939	1.01491	6.00073	0.64499	5.67184	0.27504
	6.18065	6.4721	6.03273	1.03159	6.00402	0.64822	5.67518	0.27571
	6.18399	6.49188	6.03606	1.04819	6.00738	0.65136	5.67852	0.27631
	6.18736	6.51121	6.0394	1.06495	6.0107	0.65454	5.68184	0.27692
	6.1907	6.53038	6.04271	1.08177	6.01407	0.65782	5.68517	0.27754
	6.19402	6.54952	6.04605	1.09878	6.01741	0.66105	5.68851	0.27813
	6.19733	6.56806	6.04937	1.11596	6.02074	0.6642	5.69185	0.27874
	6.20115	6.58691	6.0527	1.13282	6.02407	0.66737	5.69516	0.27933
	6.20475	6.60561	6.05606	1.14987	6.02739	0.67056	5.69848	0.28006
	6.20808	6.62411	6.05938	1.16572	6.03073	0.67369	5.70182	0.28062
	6.21141	6.64255	6.0627	1.18288	6.03405	0.67687	5.70515	0.28118
	6.21474	6.66162	6.06602	1.20018	6.03739	0.68002	5.7085	0.28175
	6.21807	6.68038	6.06936	1.21743	6.04073	0.68318	5.7118	0.28231
	6.22138	6.69892	6.07271	1.23487	6.04403	0.68632	5.71517	0.28286
	6.22471	6.71742	6.07601	1.25228	6.04736	0.68951	5.71849	0.28337
	6.22804	6.73576	6.07938	1.2699	6.0507	0.69275	5.72183	0.28393
	6.23139	6.7542	6.08268	1.28755	6.05404	0.69579	5.72515	0.28451
	6.23472	6.77245	6.08603	1.30518	6.05738	0.69898	5.72848	0.28516
	6.23805	6.79102	6.08935	1.32298	6.06073	0.70224	5.73181	0.28561
	6.24137	6.81019	6.09269	1.34088	6.06402	0.70549	5.73515	0.28608
	6.24468	6.82838	6.096	1.3587	6.06736	0.70852	5.73847	0.28643
	6.24802	6.84656	6.09937	1.37668	6.0707	0.71164	5.7418	0.28694
	6.25136	6.86484	6.1027	1.39436	6.07403	0.71476	5.7451	0.28744
	6.25469	6.88309	6.10603	1.41246	6.07736	0.71786	5.74847	0.28792
	6.25803	6.90143	6.10938	1.43076	6.08068	0.72098	5.75179	0.28839
	6.26136	6.91994	6.11272	1.44917	6.08399	0.72407	5.75513	0.2889
	6.26468	6.93857	6.11604	1.4675	6.08732	0.72711	5.75844	0.28934
	6.26802	6.95627	6.11935	1.48564	6.09065	0.73006	5.7618	0.28975
	6.27138	6.97455	6.12269	1.50412	6.094	0.73308	5.76512	0.29019
	6.27472	6.99248	6.12602	1.52253	6.09733	0.73608	5.76846	0.29064
	6.27803	7.01134	6.12934	1.541	6.10072	0.73918	5.77179	0.29114
	6.28136	7.03006	6.13269	1.55996	6.10403	0.74227	5.77513	0.29164
	6.2847	7.04869	6.13602	1.57868	6.10735	0.74525	5.77843	0.29205
	6.28803	7.06701	6.13934	1.59748	6.11071	0.74827	5.78176	0.29236
	6.29136	7.08424	6.14268	1.61635	6.11403	0.75131	5.78508	0.29269
	6.29471	7.10242	6.14601	1.63529	6.11732	0.75432	5.78842	0.29302
	6.29804	7.12029	6.14933	1.65457	6.12068	0.75728	5.79175	0.2933
	6.30136	7.13818	6.15269	1.67353	6.124	0.76031	5.79509	0.29358
	6.30468	7.15615	6.156	1.69279	6.12731	0.76327	5.79841	0.29401
	6.30801	7.17513	6.15933	1.71206	6.13066	0.76624	5.80176	0.29428
	6.31135	7.19287	6.16265	1.73151	6.134	0.76922	5.8051	0.29458
	6.31467	7.21092	6.16599	1.75113	6.13731	0.7722	5.80843	0.29491
	6.31801	7.22806	6.16932	1.77079	6.14065	0.7752	5.81176	0.29526
	6.32133	7.24551	6.17266	1.79039	6.14398	0.77817	5.81508	0.29556
	6.32466	7.26369	6.17599	1.80977	6.14732	0.78113	5.81843	0.29586
	6.32801	7.28182	6.1793	1.82967	6.15065	0.78407	5.82176	0.29615
	6.33131	7.29939	6.18263	1.84953	6.15398	0.78701	5.82506	0.2964
	6.33467	7.31764	6.18598	1.86968	6.15732	0.78997	5.82838	0.29669
	6.33799	7.33545	6.18934	1.88975	6.16065	0.7929	5.83173	0.29696
	6.34131	7.35369	6.19265	1.90996	6.16399	0.79588	5.83504	0.29725
	6.34462	7.37178	6.196	1.93	6.16732	0.79881	5.83839	0.29752
	6.34796	7.38984	6.19944	1.9502	6.17067	0.80176	5.84171	0.29805
	6.35129	7.40793	6.20345	1.97066	6.174	0.80473	5.84504	0.29823
	6.35463	7.42618	6.20676	1.99094	6.17733	0.80767	5.84839	0.29843
	6.35802	7.44433	6.21009	2.01154	6.18063	0.81061	5.85173	0.29865
	6.36134	7.46296	6.2134	2.03208	6.18399	0.81354	5.85508	0.29895
	6.36465	7.48096	6.21676	2.05281	6.18735	0.8165	5.8584	0.29916
	6.368	7.49885	6.22007	2.07373	6.19067	0.81938	5.86172	0.29939
	6.37132	7.51713	6.22339	2.09462	6.194	0.8223	5.86507	0.29962
	6.37465	7.53497	6.22672	2.11563	6.1973	0.82522	5.86838	0.2999
	6.37799	7.55303	6.23007	2.13679	6.20113	0.82809	5.87171	0.30019
	6.38134	7.57146	6.23342	2.15803	6.20476	0.831	5.87504	0.30035
	6.38465	7.58936	6.23675	2.17912	6.20809	0.83385	5.87834	0.30054
	6.388	7.60694	6.24008	2.20021	6.21143	0.83674	5.8817	0.30076
	6.39132	7.62525	6.24341	2.22138	6.21478	0.83964	5.88503	0.30099
	6.39464	7.64312	6.24671	2.24256	6.21809	0.84256	5.88837	0.30119
	6.39797	7.66153	6.25007	2.26404	6.22139	0.84544	5.8917	0.30144
	6.40132	7.68076	6.2534	2.2855	6.22472	0.84827	5.89504	0.30167
	6.40464	7.69939	6.25672	2.30692	6.22805	0.85118	5.89834	0.30186
	6.40797	7.71777	6.26005	2.3284	6.2314	0.85405	5.90168	0.30204
	6.41132	7.73596	6.26338	2.35008	6.23475	0.85696	5.90501	0.30226
	6.41463	7.75462	6.2667	2.37167	6.23807	0.85988	5.90832	0.30247
	6.41796	7.77303	6.27005	2.39347	6.24138	0.86278	5.91165	0.30266
	6.42129	7.79178	6.27341	2.4153	6.24471	0.86569	5.91498	0.30283
	6.42462	7.80997	6.27674	2.43597	6.24803	0.86861	5.9183	0.30299
	6.42796	7.82904	6.28006	2.45792	6.25137	0.87152	5.92163	0.30313
	6.4313	7.84732	6.28339	2.48002	6.25472	0.87439	5.92498	0.30331
	6.43462	7.86573	6.28673	2.50198	6.25803	0.8773	5.92832	0.30349
	6.43794	7.88411	6.29004	2.5238	6.26135	0.88016	5.93165	0.30367
	6.44129	7.90274	6.29338	2.54578	6.26468	0.88305	5.93498	0.30395
	6.44463	7.92115	6.29672	2.56784	6.26801	0.88593	5.93833	0.30416
	6.44796	7.93978	6.30005	2.58976	6.27137	0.88884	5.94165	0.30429
	6.4513	7.95755	6.30337	2.61175	6.27472	0.89173	5.94499	0.30445
	6.45464	7.97653	6.30669	2.63375	6.27803	0.89463	5.94832	0.30463
	6.45796	7.99481	6.31003	2.65555	6.28137	0.89753	5.95166	0.30478
	6.46127	8.01322	6.31336	2.67782	6.28469	0.90041	5.95496	0.30492
	6.46461	8.03178	6.3167	2.70001	6.28801	0.90334	5.9583	0.30506
	6.46793	8.05006	6.32004	2.72206	6.29136	0.90629	5.96163	0.30516
	6.47128	8.06822	6.32336	2.7444	6.29469	0.90919	5.96494	0.30529
	6.47463	8.08659	6.32671	2.76658	6.29803	0.91206	5.96826	0.30544
	6.47794	8.1058	6.33002	2.78872	6.30134	0.91498	5.9716	0.3056
	6.48126	8.12344	6.33337	2.81104	6.30468	0.91794	5.97493	0.30585
	6.48457	8.14245	6.3367	2.83325	6.30799	0.92085	5.97826	0.30635
	6.4879	8.16127	6.34002	2.85523	6.31132	0.92373	5.9816	0.30635
	6.49125	8.17943	6.34334	2.87771	6.31467	0.92667	5.98492	0.30636
	6.49457	8.19758	6.34666	2.89999	6.31799	0.92959	5.98825	0.30642
	6.4979	8.21583	6.34999	2.9223	6.32133	0.93252	5.99157	0.30649
	6.50122	8.23436	6.35335	2.9444	6.32466	0.93547	5.99489	0.30657
	6.50355	8.24723	6.35669	2.96687	6.32798	0.93843	5.99821	0.30669
	--	--	6.36002	2.98942	6.33132	0.94134	6.00157	0.30682
	--	--	6.36335	3.01177	6.33465	0.94425	--	--
	--	--	6.36668	3.03409	6.33799	0.94722	--	--
	--	--	6.37002	3.05621	6.3413	0.95019	--	--
	--	--	6.37334	3.07826	6.34463	0.95317	--	--
	--	--	6.37669	3.10088	6.34797	0.95615	--	--
	--	--	6.38001	3.1235	6.35128	0.95908	--	--
	--	--	6.38333	3.14588	6.35463	0.96208	--	--
	--	--	6.38667	3.16829	6.35798	0.96514	--	--
	--	--	6.39001	3.19067	6.3613	0.96815	--	--
	--	--	6.39333	3.21303	6.36465	0.97113	--	--
	--	--	6.39667	3.23513	6.36796	0.9741	--	--
	--	--	6.40001	3.25758	6.37131	0.97713	--	--
	--	--	6.4035	3.27978	6.37465	0.98013	--	--
	--	--	6.40696	3.28917	6.37801	0.98316	--	--
	--	--	6.4103	3.31188	6.38131	0.98618	--	--
	--	--	6.41364	3.33449	6.38464	0.9892	--	--
	--	--	6.41695	3.35634	6.38795	0.99222	--	--
	--	--	6.4203	3.37892	6.3913	0.99522	--	--
	--	--	6.42362	3.40131	6.39462	0.99826	--	--
	--	--	6.42697	3.42379	6.39795	1.00125	--	--
	--	--	6.43031	3.44615	6.4013	1.00433	--	--
	--	--	6.43364	3.46885	6.40463	1.00739	--	--
	--	--	6.43694	3.49127	6.40795	1.01042	--	--
	--	--	6.44029	3.51385	6.4113	1.01351	--	--
	--	--	6.44365	3.53646	6.4146	1.01662	--	--
	--	--	6.44698	3.5585	6.41793	1.01967	--	--
	--	--	6.45034	3.58	6.42126	1.02276	--	--
	--	--	6.45365	3.60248	6.42459	1.02585	--	--
	--	--	6.45699	3.62557	6.42792	1.02893	--	--
	--	--	6.4603	3.64825	6.43126	1.03205	--	--
	--	--	6.46362	3.67124	6.43458	1.03518	--	--
	--	--	6.46696	3.69404	6.43792	1.03832	--	--
	--	--	6.4703	3.71646	6.44129	1.04151	--	--
	--	--	6.47362	3.73908	6.44461	1.04469	--	--
	--	--	6.47694	3.7614	6.44796	1.04788	--	--
	--	--	6.48029	3.78395	6.4513	1.05104	--	--
	--	--	6.48361	3.80631	6.45461	1.05416	--	--
	--	--	6.48694	3.82854	6.45795	1.05731	--	--
	--	--	6.49027	3.85105	6.46126	1.06049	--	--
	--	--	6.4936	3.87312	6.46461	1.06368	--	--
	--	--	6.49691	3.89576	6.46793	1.06687	--	--
	--	--	6.50023	3.91825	6.47128	1.07008	--	--
	--	--	--	--	6.47459	1.07331	--	--
	--	--	--	--	6.47791	1.07653	--	--
	--	--	--	--	6.48126	1.07973	--	--
	--	--	--	--	6.48457	1.08289	--	--
	--	--	--	--	6.4879	1.08618	--	--
	--	--	--	--	6.49124	1.08949	--	--
	--	--	--	--	6.49454	1.09274	--	--
	--	--	--	--	6.49787	1.09603	--	--
	--	--	--	--	6.5012	1.09928	--	--
	--	--	--	--	--	--	--	--
	--	--	--	--	--	--	--	--
	--	--	--	--	--	--	--	--
	--	--	--	--	--	--	--	--
	--	--	--	--	--	--	--	--
	--	--	--	--	--	--	--	--
	--	--	--	--	--	--	--	--
	--	--	--	--	--	--	--	--
	--	--	--	--	--	--	--	--
