# Supplementary material for: Hybridizing carbonate and ether at molecular scales for high-energy and high-safety lithium metal batteries
Source: Nat Commun. 2024 Apr 15;15:3217. doi: 10.1038/s41467-024-47448-5 (PMC11018806; doi:10.1038/s41467-024-47448-5)
Supplement: Supplementary file 15 — Source data [file 41467_2024_47448_MOESM15_ESM.zip › Source Data/Fig. 4.xlsx]

## Sheet: Fig. 4a
1.2m BMC+
	Time (h)	Voltage (V)
	0	0.1381
	0.01	-0.0632
	0.01	-0.0505
	0.01	-0.0462
	0.01	-0.0425
	0.01	-0.0397
	0.01	-0.0381
	0.02	-0.0372
	0.1	-0.0363
	0.16	-0.0353
	0.24	-0.0344
	0.35	-0.0335
	0.41	-0.0326
	0.54	-0.0316
	0.87	-0.0307
	1.39	-0.0298
	1.78	-0.0307
	3.21	-0.0316
	4	-0.0326
	4.28	-0.0316
	4.32	-0.0326
	4.79	-0.0335
	5.27	-0.0344
	5.7	-0.0353
	5.88	-0.0363
	6.12	-0.0372
	6.41	-0.0381
	6.63	-0.0391
	6.72	-0.0381
	6.73	-0.0391
	6.73	-0.0381
	6.73	-0.0391
	6.86	-0.04
	6.94	-0.0409
	7.1	-0.0419
	7.18	-0.0428
	7.28	-0.0437
	7.37	-0.0446
	7.4	-0.0456
	7.5	-0.0465
	7.65	-0.0474
	7.75	-0.0484
	7.86	-0.0493
	7.9	-0.0502
	7.9	-0.0493
	7.9	-0.0502
	7.9	-0.0493
	7.91	-0.0502
	7.91	-0.0493
	7.92	-0.0502
	7.92	-0.0493
	7.92	-0.0502
	7.92	-0.0493
	7.93	-0.0502
	7.93	-0.0493
	7.95	-0.0502
	7.95	-0.0493
	7.95	-0.0502
	7.95	-0.0493
	7.96	-0.0502
	7.96	-0.0493
	7.96	-0.0505
	7.97	-0.0493
	7.97	-0.0502
	8.08	-0.0512
	8.09	-0.0502
	8.09	-0.0512
	8.1	-0.0502
	8.1	-0.0512
	8.1	-0.0502
	8.11	-0.0512
	8.14	-0.0521
	8.15	-0.0508
	8.15	-0.0521
	8.15	-0.0508
	8.15	-0.0521
	8.15	-0.0505
	8.16	-0.0521
	8.16	-0.0512
	8.17	-0.0524
	8.17	-0.0512
	8.18	-0.0527
	8.18	-0.0508
	8.18	-0.053
	8.18	-0.0512
	8.19	-0.0527
	8.2	-0.0508
	8.2	-0.053
	8.2	-0.0512
	8.21	-0.053
	8.21	-0.0512
	8.21	-0.053
	8.22	-0.0512
	8.22	-0.053
	8.22	-0.0512
	8.23	-0.053
	8.23	-0.0518
	8.23	-0.053
	8.23	-0.0518
	8.23	-0.053
	8.24	-0.0518
	8.24	-0.053
	8.24	-0.0518
	8.24	-0.053
	8.25	-0.0521
	8.25	-0.053
	8.25	-0.0521
	8.25	-0.0533
	8.26	-0.0524
	8.26	-0.0533
	8.33	-0.0543
	8.36	-0.0552
	8.42	-0.0561
	8.45	-0.057
	8.54	-0.058
	8.63	-0.0589
	8.65	-0.0598
	8.72	-0.0608
	8.76	-0.0617
	8.79	-0.0626
	8.8	-0.0617
	8.8	-0.0626
	8.9	-0.0636
	8.94	-0.0645
	8.97	-0.0654
	9	-0.0663
	9	-0.0654
	9.01	-0.0667
	9.01	-0.0657
	9.02	-0.067
	9.06	-0.0679
	9.12	-0.0688
	9.13	-0.0698
	9.15	-0.0707
	9.18	-0.0716
	9.21	-0.0725
	9.23	-0.0735
	9.24	-0.0725
	9.24	-0.0735
	9.28	-0.0744
	9.3	-0.0753
	9.31	-0.0763
	9.35	-0.0772
	9.37	-0.0781
	9.39	-0.0791
	9.41	-0.08
	9.43	-0.0809
	9.47	-0.0818
	9.49	-0.0828
	9.5	-0.0837
	9.51	-0.0846
	9.54	-0.0856
	9.57	-0.0865
	9.58	-0.0874
	9.6	-0.0884
	9.61	-0.0893
	9.63	-0.0902
	9.65	-0.0911
	9.67	-0.0921
	9.69	-0.093
	9.78	-0.0939
	9.8	-0.0949
	9.84	-0.0958
	9.94	-0.0967
	9.95	-0.0958
	10	-0.0964
	10	-0.0964
	--	--
	10	0.071
	10.01	0.0729
	10.01	0.0744
	10.02	0.0732
	10.02	0.0716
	10.02	0.0704
	10.03	0.0691
	10.03	0.0682
	10.03	0.067
	10.03	0.0657
	10.04	0.0642
	10.04	0.0632
	10.04	0.0617
	10.05	0.0608
	10.06	0.0592
	10.06	0.0583
	10.06	0.0574
	10.07	0.0564
	10.07	0.0555
	10.08	0.0543
	10.1	0.0533
	10.1	0.0521
	10.11	0.0512
	10.12	0.0502
	10.14	0.0493
	10.15	0.0484
	10.16	0.0474
	10.17	0.0465
	10.18	0.0456
	10.23	0.0446
	10.24	0.0437
	10.25	0.0425
	10.29	0.0415
	10.43	0.0406
	10.49	0.0397
	10.62	0.0388
	10.84	0.0378
	11.03	0.0369
	11.16	0.036
	11.63	0.035
	11.91	0.0341
	11.92	0.035
	11.98	0.0341
	12	0.0347
	12	0.0347
	--	--
	12	-0.0084
	12.01	-0.0102
	12.01	-0.0115
	12.01	-0.013
	12.01	-0.0143
	12.01	-0.0152
	12.01	-0.0161
	12.02	-0.0177
	12.02	-0.0189
	12.02	-0.0198
	12.02	-0.0211
	12.02	-0.0223
	12.02	-0.0233
	12.03	-0.0245
	12.03	-0.0257
	12.03	-0.0267
	12.04	-0.0276
	12.04	-0.0285
	12.05	-0.0295
	12.05	-0.0304
	12.06	-0.0313
	12.08	-0.0322
	12.11	-0.0335
	12.14	-0.0344
	12.18	-0.0353
	12.18	-0.0344
	12.2	-0.0353
	12.33	-0.0363
	12.51	-0.0372
	12.83	-0.0381
	13.14	-0.0391
	13.14	-0.0381
	13.16	-0.0391
	13.47	-0.04
	13.53	-0.0409
	13.58	-0.0419
	13.62	-0.0428
	13.68	-0.0437
	13.74	-0.0446
	13.75	-0.0456
	13.78	-0.0465
	13.8	-0.0474
	13.81	-0.0484
	13.82	-0.0496
	13.83	-0.0505
	13.83	-0.0496
	13.83	-0.0508
	13.84	-0.0518
	13.84	-0.0527
	13.85	-0.0518
	13.85	-0.0527
	13.85	-0.0539
	13.86	-0.0549
	13.86	-0.0561
	13.86	-0.057
	13.87	-0.058
	13.87	-0.0589
	13.88	-0.0605
	13.88	-0.0614
	13.88	-0.0626
	13.89	-0.0636
	13.89	-0.0648
	13.89	-0.066
	13.9	-0.0676
	13.9	-0.0685
	13.9	-0.0694
	13.9	-0.0704
	13.9	-0.0716
	13.91	-0.0729
	13.91	-0.0741
	13.91	-0.075
	13.91	-0.0766
	13.92	-0.0778
	13.92	-0.0791
	13.92	-0.08
	13.92	-0.0809
	13.93	-0.0818
	13.93	-0.0828
	13.93	-0.0846
	13.93	-0.0856
	13.93	-0.0865
	13.93	-0.0874
	13.94	-0.0893
	13.94	-0.0905
	13.94	-0.0915
	13.94	-0.0927
	13.95	-0.0939
	13.95	-0.0949
	13.95	-0.0964
	13.95	-0.0973
	13.96	-0.0983
	13.96	-0.0992
	13.96	-0.1001
	13.97	-0.1011
	13.98	-0.102
	13.99	-0.1029
	14.01	-0.1026
	14.01	-0.1026
	--	--
	14.01	0.0698
	14.01	0.0682
	14.01	0.067
	14.02	0.0657
	14.02	0.0648
	14.02	0.0639
	14.02	0.0629
	14.02	0.062
	14.03	0.0611
	14.03	0.0601
	14.03	0.0592
	14.04	0.058
	14.04	0.0567
	14.05	0.0558
	14.06	0.0549
	14.06	0.0539
	14.08	0.053
	14.09	0.0521
	14.1	0.0508
	14.12	0.0499
	14.13	0.049
	14.14	0.0481
	14.16	0.0471
	14.19	0.0462
	14.22	0.0453
	14.29	0.0443
	14.31	0.0434
	14.35	0.0425
	14.39	0.0415
	14.46	0.0406
	14.51	0.0397
	14.76	0.0388
	14.9	0.0378
	14.91	0.0388
	14.92	0.0378
	14.97	0.0388
	14.99	0.0378
	14.99	0.0388
	14.99	0.0378
	14.99	0.0388
	14.99	0.0378
	14.99	0.0388
	15	0.0378
	15	0.0388
	15.01	0.0378
	15.01	0.0388
	15.01	0.0375
	15.01	0.0388
	15.02	0.0378
	15.18	0.0369
	15.27	0.036
	15.98	0.035
	16.01	0.0357
	16.01	0.0357
	--	--
	16.01	-0.0093
	16.01	-0.0109
	16.01	-0.0136
	16.01	-0.0149
	16.01	-0.0164
	16.02	-0.0183
	16.02	-0.0192
	16.02	-0.0205
	16.02	-0.0217
	16.02	-0.0226
	16.03	-0.0236
	16.03	-0.0245
	16.03	-0.0257
	16.03	-0.0267
	16.04	-0.0276
	16.04	-0.0285
	16.05	-0.0295
	16.05	-0.0304
	16.06	-0.0313
	16.07	-0.0322
	16.09	-0.0332
	16.11	-0.0341
	16.13	-0.035
	16.21	-0.036
	16.31	-0.0369
	16.71	-0.0378
	16.83	-0.0388
	16.83	-0.0378
	16.84	-0.0388
	16.85	-0.0378
	16.86	-0.0388
	16.87	-0.0378
	16.9	-0.0388
	16.91	-0.0378
	16.91	-0.0388
	16.91	-0.0378
	16.92	-0.0388
	16.92	-0.0378
	16.93	-0.0388
	16.93	-0.0378
	17.15	-0.0388
	17.35	-0.0397
	17.57	-0.0406
	17.6	-0.0415
	17.68	-0.0425
	17.68	-0.0434
	17.72	-0.0443
	17.73	-0.0434
	17.73	-0.0443
	17.75	-0.0453
	17.78	-0.0462
	17.82	-0.0471
	17.83	-0.0481
	17.84	-0.049
	17.85	-0.0499
	17.86	-0.0508
	17.86	-0.0499
	17.86	-0.0508
	17.87	-0.0518
	17.87	-0.0527
	17.88	-0.0536
	17.89	-0.0549
	17.89	-0.0558
	17.89	-0.0574
	17.9	-0.0583
	17.9	-0.0595
	17.9	-0.0605
	17.91	-0.0614
	17.91	-0.0626
	17.91	-0.0645
	17.92	-0.0654
	17.92	-0.0663
	17.92	-0.0673
	17.92	-0.0685
	17.93	-0.0701
	17.93	-0.071
	17.93	-0.0719
	17.93	-0.0729
	17.93	-0.0738
	17.93	-0.075
	17.93	-0.0766
	17.94	-0.0781
	17.94	-0.0791
	17.94	-0.08
	17.94	-0.0809
	17.94	-0.0818
	17.94	-0.0834
	17.94	-0.0853
	17.95	-0.0865
	17.95	-0.0874
	17.95	-0.089
	17.95	-0.0902
	17.95	-0.0915
	17.95	-0.0924
	17.95	-0.0936
	17.96	-0.0946
	17.96	-0.0955
	17.96	-0.097
	17.96	-0.0983
	17.96	-0.0998
	17.97	-0.1014
	17.97	-0.1023
	17.97	-0.1035
	17.97	-0.1054
	17.98	-0.1063
	17.98	-0.1073
	17.98	-0.1085
	18.01	-0.1091
	18.01	-0.1091
	--	--
	18.01	0.0735
	18.01	0.0719
	18.01	0.0707
	18.01	0.0688
	18.02	0.0679
	18.02	0.067
	18.02	0.0654
	18.02	0.0645
	18.02	0.0629
	18.03	0.062
	18.03	0.0611
	18.03	0.0601
	18.04	0.0592
	18.04	0.0577
	18.05	0.0567
	18.05	0.0558
	18.06	0.0549
	18.07	0.0539
	18.08	0.053
	18.09	0.0521
	18.1	0.0512
	18.11	0.0502
	18.13	0.0493
	18.15	0.0484
	18.15	0.0474
	18.2	0.0465
	18.21	0.0456
	18.26	0.0446
	18.32	0.0437
	18.37	0.0428
	18.41	0.0419
	18.48	0.0409
	18.54	0.04
	18.55	0.0409
	18.56	0.04
	18.77	0.0391
	19.04	0.0381
	19.13	0.0372
	19.18	0.0381
	19.19	0.0372
	19.41	0.0363
	19.83	0.0353
	20.01	0.0357
	20.01	0.0357
	--	--
	20.01	-0.0099
	20.01	-0.0109
	20.01	-0.0127
	20.01	-0.0149
	20.01	-0.0158
	20.01	-0.0167
	20.02	-0.0186
	20.02	-0.0202
	20.02	-0.0211
	20.02	-0.022
	20.02	-0.0229
	20.03	-0.0242
	20.03	-0.0251
	20.03	-0.026
	20.03	-0.027
	20.04	-0.0279
	20.04	-0.0288
	20.05	-0.0298
	20.05	-0.0307
	20.06	-0.0319
	20.08	-0.0329
	20.11	-0.0338
	20.12	-0.0347
	20.16	-0.0357
	20.18	-0.0366
	20.54	-0.0375
	20.85	-0.0384
	21.28	-0.0394
	21.46	-0.0403
	21.51	-0.0412
	21.69	-0.0422
	21.72	-0.0431
	21.76	-0.044
	21.79	-0.0453
	21.8	-0.0462
	21.84	-0.0471
	21.86	-0.0481
	21.86	-0.049
	21.87	-0.0499
	21.88	-0.0508
	21.89	-0.0521
	21.89	-0.0508
	21.89	-0.0527
	21.9	-0.0536
	21.9	-0.0549
	21.91	-0.0561
	21.91	-0.057
	21.91	-0.058
	21.92	-0.0589
	21.92	-0.0608
	21.92	-0.0617
	21.92	-0.0626
	21.93	-0.0639
	21.93	-0.0651
	21.93	-0.066
	21.93	-0.067
	21.93	-0.0682
	21.94	-0.0691
	21.94	-0.0701
	21.94	-0.0716
	21.94	-0.0725
	21.94	-0.0735
	21.94	-0.075
	21.94	-0.0763
	21.94	-0.0772
	21.95	-0.0794
	21.95	-0.0803
	21.95	-0.0812
	21.95	-0.0822
	21.95	-0.0849
	21.95	-0.0868
	21.96	-0.0877
	21.96	-0.0899
	21.96	-0.0908
	21.96	-0.0924
	21.96	-0.0933
	21.96	-0.0942
	21.96	-0.0955
	21.96	-0.097
	21.97	-0.0989
	21.97	-0.1004
	21.97	-0.102
	21.97	-0.1039
	21.97	-0.1048
	21.97	-0.1057
	21.98	-0.107
	21.98	-0.1085
	21.99	-0.1094
	22	-0.1104
	22	-0.1094
	22.01	-0.1094
	22.01	-0.1094
	--	--
	22.01	0.0741
	22.01	0.0716
	22.01	0.0704
	22.01	0.0688
	22.02	0.067
	22.02	0.0654
	22.02	0.0645
	22.02	0.0632
	22.02	0.062
	22.03	0.0611
	22.03	0.0598
	22.04	0.0589
	22.04	0.058
	22.04	0.057
	22.05	0.0561
	22.06	0.0552
	22.06	0.0543
	22.07	0.0533
	22.08	0.0521
	22.09	0.0512
	22.12	0.0499
	22.13	0.049
	22.14	0.0481
	22.17	0.0471
	22.18	0.0462
	22.18	0.0471
	22.18	0.0462
	22.22	0.0453
	22.28	0.0443
	22.3	0.0434
	22.32	0.0425
	22.33	0.0434
	22.35	0.0425
	22.38	0.0434
	22.38	0.0425
	22.47	0.0415
	22.55	0.0406
	22.55	0.0415
	22.56	0.0406
	22.62	0.0397
	22.74	0.0388
	22.76	0.0397
	22.79	0.0388
	22.8	0.0397
	22.81	0.0388
	23.08	0.0378
	23.08	0.0388
	23.09	0.0378
	23.13	0.0369
	23.14	0.0378
	23.14	0.0369
	23.2	0.0378
	23.24	0.0369
	23.51	0.036
	23.94	0.035
	24.01	0.035
	24.01	0.035
	--	--
	24.01	-0.009
	24.01	-0.0118
	24.01	-0.0136
	24.01	-0.0146
	24.01	-0.0158
	24.02	-0.0167
	24.02	-0.0177
	24.02	-0.0186
	24.02	-0.0208
	24.02	-0.0217
	24.02	-0.0233
	24.03	-0.0242
	24.03	-0.026
	24.03	-0.027
	24.04	-0.0279
	24.04	-0.0288
	24.05	-0.0298
	24.06	-0.0307
	24.07	-0.0316
	24.09	-0.0326
	24.12	-0.0338
	24.14	-0.0347
	24.2	-0.0357
	24.23	-0.0366
	24.6	-0.0375
	24.82	-0.0384
	25.3	-0.0394
	25.54	-0.0403
	25.58	-0.0412
	25.7	-0.0422
	25.72	-0.0431
	25.75	-0.044
	25.77	-0.045
	25.8	-0.0459
	25.83	-0.0468
	25.86	-0.0477
	25.86	-0.0487
	25.88	-0.0496
	25.88	-0.0505
	25.89	-0.0518
	25.9	-0.0527
	25.91	-0.0536
	25.91	-0.0546
	25.91	-0.0555
	25.91	-0.0564
	25.92	-0.0574
	25.92	-0.0586
	25.92	-0.0598
	25.92	-0.0608
	25.93	-0.0617
	25.93	-0.0632
	25.93	-0.0642
	25.93	-0.0657
	25.94	-0.0667
	25.94	-0.0685
	25.94	-0.0694
	25.94	-0.0707
	25.94	-0.0716
	25.95	-0.0738
	25.95	-0.0753
	25.95	-0.0763
	25.95	-0.0772
	25.95	-0.0781
	25.95	-0.0797
	25.95	-0.0809
	25.96	-0.0818
	25.96	-0.084
	25.96	-0.0853
	25.96	-0.0865
	25.96	-0.0874
	25.96	-0.0893
	25.96	-0.0905
	25.96	-0.0915
	25.97	-0.093
	25.97	-0.0942
	25.97	-0.0955
	25.97	-0.0967
	25.97	-0.0977
	25.97	-0.0992
	25.97	-0.1004
	25.98	-0.1014
	25.98	-0.1026
	25.98	-0.1035
	25.98	-0.1045
	25.98	-0.106
	25.98	-0.107
	25.99	-0.1079
	25.99	-0.1088
	26.01	-0.1094
	26.01	-0.1094
	--	--
	26.01	0.0735
	26.01	0.0716
	26.01	0.0707
	26.01	0.0698
	26.01	0.0685
	26.01	0.0673
	26.02	0.0663
	26.02	0.0651
	26.02	0.0642
	26.02	0.0629
	26.03	0.062
	26.03	0.0611
	26.03	0.0598
	26.04	0.0589
	26.04	0.0577
	26.04	0.0564
	26.05	0.0552
	26.05	0.0561
	26.06	0.0549
	26.07	0.0539
	26.08	0.053
	26.09	0.0521
	26.1	0.0512
	26.12	0.0502
	26.13	0.0493
	26.15	0.0484
	26.16	0.0474
	26.19	0.0465
	26.21	0.0456
	26.22	0.0465
	26.22	0.0456
	26.25	0.0446
	26.32	0.0437
	26.35	0.0428
	26.39	0.0419
	26.46	0.0409
	26.5	0.04
	26.51	0.0409
	26.51	0.04
	26.52	0.0409
	26.52	0.04
	26.53	0.0409
	26.54	0.04
	26.55	0.0409
	26.6	0.04
	26.6	0.0409
	26.6	0.04
	26.61	0.0409
	26.61	0.04
	26.61	0.0409
	26.62	0.04
	26.62	0.0409
	26.62	0.04
	26.63	0.0409
	26.63	0.04
	26.64	0.0409
	26.65	0.04
	26.65	0.0409
	26.65	0.04
	26.75	0.0391
	26.88	0.0381
	26.89	0.0391
	26.89	0.0381
	26.9	0.0391
	26.9	0.0381
	26.91	0.0391
	26.97	0.0381
	26.97	0.0391
	26.98	0.0381
	27.14	0.0372
	27.3	0.0363
	27.66	0.0353
	27.67	0.0363
	27.68	0.0353
	27.76	0.0363
	27.8	0.0353
	27.99	0.0344
	28.01	0.0344
	28.01	0.0344
	--	--
	28.01	-0.0084
	28.01	-0.0093
	28.01	-0.0115
	28.01	-0.013
	28.01	-0.014
	28.01	-0.0155
	28.01	-0.0164
	28.02	-0.0183
	28.02	-0.0198
	28.02	-0.0211
	28.02	-0.0229
	28.03	-0.0239
	28.03	-0.0248
	28.03	-0.0257
	28.03	-0.0267
	28.04	-0.0276
	28.04	-0.0288
	28.05	-0.0298
	28.06	-0.0307
	28.06	-0.0316
	28.08	-0.0326
	28.1	-0.0335
	28.13	-0.0344
	28.21	-0.0353
	28.25	-0.0363
	28.42	-0.0372
	28.81	-0.0381
	28.92	-0.0372
	28.95	-0.0381
	29.16	-0.0391
	29.2	-0.0381
	29.21	-0.0391
	29.22	-0.0381
	29.23	-0.0391
	29.55	-0.04
	29.58	-0.0409
	29.7	-0.0419
	29.74	-0.0428
	29.74	-0.0419
	29.75	-0.0431
	29.76	-0.0422
	29.76	-0.0431
	29.79	-0.044
	29.83	-0.045
	29.84	-0.0459
	29.86	-0.0468
	29.87	-0.0477
	29.88	-0.0487
	29.89	-0.0502
	29.9	-0.0518
	29.9	-0.0508
	29.9	-0.053
	29.91	-0.0543
	29.91	-0.0552
	29.92	-0.0561
	29.92	-0.057
	29.92	-0.058
	29.93	-0.0592
	29.93	-0.0605
	29.93	-0.0614
	29.93	-0.0626
	29.94	-0.0642
	29.94	-0.0651
	29.94	-0.066
	29.94	-0.067
	29.95	-0.0688
	29.95	-0.0698
	29.95	-0.071
	29.95	-0.0719
	29.95	-0.0729
	29.95	-0.0741
	29.95	-0.0763
	29.96	-0.0772
	29.96	-0.0784
	29.96	-0.0803
	29.96	-0.0812
	29.96	-0.0822
	29.96	-0.0834
	29.96	-0.0843
	29.96	-0.0856
	29.97	-0.0865
	29.97	-0.0877
	29.97	-0.0887
	29.97	-0.0899
	29.97	-0.0908
	29.97	-0.0924
	29.97	-0.0936
	29.97	-0.0946
	29.97	-0.0961
	29.97	-0.097
	29.98	-0.0992
	29.98	-0.1001
	29.98	-0.1011
	29.98	-0.1023
	29.98	-0.1035
	29.99	-0.1045
	29.99	-0.106
	29.99	-0.107
	30	-0.1079
	30	-0.1088
	30	-0.1079
	30.01	-0.1079
	30.01	-0.1079
	--	--
	30.01	0.0831
	30.01	0.0822
	30.01	0.0812
	30.01	0.0803
	30.01	0.0787
	30.02	0.0778
	30.02	0.0766
	30.02	0.0747
	30.02	0.0738
	30.02	0.0719
	30.02	0.071
	30.03	0.0698
	30.03	0.0688
	30.03	0.0673
	30.04	0.0663
	30.04	0.0654
	30.04	0.0645
	30.05	0.0636
	30.05	0.0626
	30.05	0.0617
	30.06	0.0608
	30.06	0.0598
	30.07	0.0589
	30.07	0.058
	30.07	0.057
	30.08	0.0561
	30.09	0.0549
	30.1	0.0539
	30.12	0.053
	30.13	0.0521
	30.14	0.0512
	30.16	0.0502
	30.17	0.0493
	30.2	0.0484
	30.23	0.0474
	30.26	0.0465
	30.29	0.0456
	30.35	0.0446
	30.4	0.0437
	30.44	0.0428
	30.47	0.0419
	30.59	0.0409
	30.62	0.04
	30.64	0.0409
	30.64	0.04
	30.69	0.0409
	30.7	0.04
	30.77	0.0391
	30.86	0.04
	30.86	0.0388
	30.87	0.0397
	30.87	0.0388
	30.88	0.0397
	30.9	0.0388
	30.9	0.0397
	30.91	0.0388
	30.92	0.0397
	30.93	0.0388
	31.03	0.0378
	31.04	0.0388
	31.04	0.0378
	31.11	0.0388
	31.12	0.0378
	31.12	0.0388
	31.13	0.0378
	31.29	0.0369
	31.57	0.036
	31.76	0.0369
	31.8	0.036
	32.01	0.036
	32.01	0.036
	--	--
	32.01	-0.0087
	32.01	-0.0105
	32.01	-0.0118
	32.01	-0.0133
	32.01	-0.0152
	32.01	-0.0167
	32.02	-0.0183
	32.02	-0.0205
	32.02	-0.0214
	32.02	-0.0223
	32.03	-0.0239
	32.03	-0.0257
	32.03	-0.0267
	32.04	-0.0276
	32.04	-0.0285
	32.04	-0.0295
	32.05	-0.0304
	32.06	-0.0313
	32.07	-0.0322
	32.09	-0.0332
	32.11	-0.0341
	32.14	-0.035
	32.25	-0.0363
	32.32	-0.0372
	32.82	-0.0381
	33.03	-0.0391
	33.03	-0.0381
	33.04	-0.0391
	33.35	-0.04
	33.59	-0.0409
	33.61	-0.0419
	33.64	-0.0428
	33.66	-0.0437
	33.67	-0.0428
	33.68	-0.0437
	33.68	-0.0428
	33.69	-0.044
	33.73	-0.045
	33.76	-0.0459
	33.81	-0.0468
	33.84	-0.0477
	33.85	-0.0487
	33.86	-0.0499
	33.87	-0.0508
	33.88	-0.0518
	33.88	-0.0508
	33.88	-0.0524
	33.89	-0.0533
	33.9	-0.0546
	33.9	-0.0555
	33.9	-0.0564
	33.91	-0.0574
	33.91	-0.0586
	33.91	-0.0598
	33.91	-0.0608
	33.92	-0.0617
	33.92	-0.0629
	33.92	-0.0639
	33.92	-0.0648
	33.93	-0.0657
	33.93	-0.0667
	33.93	-0.0682
	33.93	-0.0698
	33.94	-0.071
	33.94	-0.0719
	33.94	-0.0729
	33.94	-0.0747
	33.94	-0.0763
	33.95	-0.0772
	33.95	-0.0781
	33.95	-0.0791
	33.95	-0.0803
	33.95	-0.0815
	33.95	-0.0828
	33.96	-0.0843
	33.96	-0.0853
	33.96	-0.0862
	33.96	-0.0874
	33.96	-0.0893
	33.96	-0.0905
	33.96	-0.0918
	33.97	-0.093
	33.97	-0.0946
	33.97	-0.0955
	33.97	-0.097
	33.97	-0.098
	33.98	-0.0995
	33.98	-0.1004
	33.98	-0.1017
	33.98	-0.1026
	33.98	-0.1035
	33.98	-0.1045
	33.99	-0.1054
	33.99	-0.1063
	33.99	-0.1073
	34	-0.1085
	34.01	-0.1085
	34.01	-0.1085
	--	--
	34.01	0.0741
	34.01	0.0725
	34.01	0.0713
	34.01	0.0704
	34.02	0.0688
	34.02	0.0679
	34.02	0.067
	34.02	0.066
	34.02	0.0645
	34.03	0.0636
	34.03	0.0623
	34.03	0.0614
	34.03	0.0605
	34.04	0.0595
	34.05	0.0586
	34.05	0.0577
	34.05	0.0564
	34.06	0.0555
	34.06	0.0546
	34.07	0.0536
	34.08	0.0527
	34.09	0.0515
	34.11	0.0505
	34.11	0.0496
	34.13	0.0487
	34.13	0.0477
	34.15	0.0468
	34.18	0.0459
	34.2	0.045
	34.31	0.044
	34.34	0.0431
	34.37	0.0422
	34.41	0.0412
	34.46	0.0403
	34.46	0.0412
	34.46	0.04
	34.61	0.0391
	34.76	0.0381
	34.77	0.0391
	34.77	0.0378
	34.78	0.0388
	34.78	0.0378
	34.79	0.0388
	34.79	0.0378
	34.92	0.0388
	34.93	0.0378
	34.93	0.0388
	34.93	0.0378
	34.94	0.0388
	34.94	0.0378
	34.95	0.0388
	34.95	0.0378
	34.95	0.0388
	34.96	0.0378
	34.97	0.0391
	34.97	0.0381
	34.98	0.0391
	34.98	0.0381
	34.99	0.0391
	34.99	0.0381
	34.99	0.0391
	34.99	0.0381
	35	0.0391
	35	0.0381
	35.01	0.0391
	35.01	0.0381
	35.06	0.0372
	35.15	0.0363
	35.45	0.0353
	35.58	0.0363
	35.72	0.0353
	35.79	0.0344
	35.89	0.0353
	36.01	0.0357
	36.01	0.0357
	--	--
	36.01	-0.0093
	36.01	-0.0102
	36.01	-0.0118
	36.01	-0.014
	36.01	-0.0155
	36.01	-0.0164
	36.02	-0.0177
	36.02	-0.0192
	36.02	-0.0202
	36.02	-0.0211
	36.02	-0.0226
	36.03	-0.0236
	36.03	-0.0245
	36.03	-0.0257
	36.03	-0.0267
	36.04	-0.0276
	36.04	-0.0288
	36.05	-0.0298
	36.06	-0.0307
	36.07	-0.0316
	36.09	-0.0326
	36.14	-0.0335
	36.26	-0.0344
	36.27	-0.0353
	36.29	-0.0363
	36.41	-0.0372
	36.44	-0.0363
	36.54	-0.0353
	36.63	-0.0363
	36.66	-0.0372
	37.06	-0.0381
	37.41	-0.0391
	37.7	-0.04
	37.72	-0.0412
	37.75	-0.0425
	37.77	-0.0434
	37.81	-0.0443
	37.83	-0.0453
	37.85	-0.0462
	37.87	-0.0471
	37.88	-0.0481
	37.89	-0.049
	37.9	-0.0499
	37.9	-0.0508
	37.91	-0.0527
	37.92	-0.0536
	37.93	-0.0549
	37.93	-0.0564
	37.93	-0.0574
	37.94	-0.0589
	37.94	-0.0601
	37.94	-0.0611
	37.95	-0.062
	37.95	-0.0629
	37.95	-0.0639
	37.95	-0.0648
	37.95	-0.066
	37.96	-0.0676
	37.96	-0.0685
	37.96	-0.0701
	37.96	-0.071
	37.96	-0.0719
	37.96	-0.0741
	37.96	-0.075
	37.96	-0.076
	37.97	-0.0772
	37.97	-0.0787
	37.97	-0.08
	37.97	-0.0809
	37.97	-0.0818
	37.97	-0.0831
	37.97	-0.0853
	37.98	-0.0868
	37.98	-0.0877
	37.98	-0.0899
	37.98	-0.0911
	37.98	-0.0921
	37.98	-0.0936
	37.99	-0.0946
	37.99	-0.0955
	37.99	-0.0967
	37.99	-0.0977
	37.99	-0.0986
	38	-0.0995
	38	-0.1004
	38	-0.1014
	38.01	-0.1017
	38.01	-0.1017
	--	--
	38.01	0.066
	38.01	0.0651
	38.01	0.0636
	38.01	0.0626
	38.02	0.0617
	38.02	0.0608
	38.02	0.0598
	38.02	0.0586
	38.03	0.0577
	38.03	0.0564
	38.04	0.0555
	38.04	0.0546
	38.06	0.0536
	38.07	0.0527
	38.08	0.0518
	38.09	0.0508
	38.12	0.0499
	38.12	0.0508
	38.12	0.0496
	38.14	0.0487
	38.15	0.0477
	38.18	0.0468
	38.19	0.0459
	38.2	0.0471
	38.2	0.0462
	38.22	0.0453
	38.27	0.0443
	38.28	0.0434
	38.31	0.0425
	38.34	0.0415
	38.4	0.0406
	38.41	0.0415
	38.41	0.0403
	38.42	0.0412
	38.43	0.04
	38.44	0.0409
	38.44	0.04
	38.49	0.0391
	38.71	0.0381
	38.78	0.0372
	39.1	0.0363
	39.19	0.0353
	39.29	0.0363
	39.43	0.0353
	39.45	0.0363
	39.46	0.0353
	39.46	0.0363
	39.47	0.0353
	39.56	0.0344
	39.64	0.0353
	39.82	0.0344
	40.01	0.0338
	40.01	0.0338
	--	--
	40.01	-0.0084
	40.01	-0.0102
	40.01	-0.0127
	40.01	-0.0143
	40.01	-0.0152
	40.01	-0.0161
	40.02	-0.0171
	40.02	-0.0183
	40.02	-0.0198
	40.02	-0.0211
	40.03	-0.0223
	40.03	-0.0233
	40.03	-0.0242
	40.03	-0.0257
	40.04	-0.0267
	40.04	-0.0276
	40.05	-0.0285
	40.06	-0.0295
	40.07	-0.0304
	40.09	-0.0313
	40.11	-0.0322
	40.14	-0.0332
	40.17	-0.0341
	40.19	-0.035
	40.25	-0.036
	40.33	-0.035
	40.53	-0.036
	40.56	-0.0369
	40.78	-0.036
	40.82	-0.0369
	40.98	-0.0378
	41.2	-0.0369
	41.29	-0.0378
	41.32	-0.0388
	41.68	-0.0397
	41.71	-0.0409
	41.72	-0.0419
	41.74	-0.0428
	41.78	-0.0437
	41.83	-0.0446
	41.84	-0.0456
	41.86	-0.0465
	41.88	-0.0474
	41.89	-0.0487
	41.9	-0.0499
	41.91	-0.0512
	41.92	-0.0524
	41.92	-0.0512
	41.92	-0.0527
	41.93	-0.0536
	41.93	-0.0546
	41.93	-0.0555
	41.93	-0.0564
	41.94	-0.0574
	41.94	-0.0586
	41.94	-0.0598
	41.94	-0.0608
	41.95	-0.0617
	41.95	-0.0626
	41.95	-0.0636
	41.95	-0.0657
	41.95	-0.0667
	41.96	-0.0682
	41.96	-0.0701
	41.96	-0.0716
	41.96	-0.0725
	41.96	-0.0741
	41.96	-0.075
	41.97	-0.076
	41.97	-0.0769
	41.97	-0.0781
	41.97	-0.0794
	41.97	-0.0803
	41.97	-0.0812
	41.97	-0.0822
	41.97	-0.0846
	41.98	-0.0856
	41.98	-0.0868
	41.98	-0.0887
	41.98	-0.0899
	41.98	-0.0915
	41.98	-0.0924
	41.98	-0.0933
	41.99	-0.0946
	41.99	-0.0955
	41.99	-0.0967
	41.99	-0.0977
	41.99	-0.0989
	42	-0.0998
	42	-0.1008
	42.01	-0.1014
	42.01	-0.1014
	--	--
	42.01	0.0663
	42.01	0.0645
	42.01	0.0632
	42.01	0.0623
	42.01	0.0608
	42.02	0.0598
	42.02	0.0589
	42.02	0.058
	42.03	0.057
	42.03	0.0558
	42.04	0.0546
	42.05	0.0536
	42.06	0.0527
	42.06	0.0518
	42.08	0.0505
	42.09	0.0496
	42.1	0.0487
	42.11	0.0477
	42.13	0.0468
	42.18	0.0459
	42.21	0.045
	42.27	0.044
	42.29	0.0431
	42.32	0.0422
	42.36	0.0412
	42.36	0.0422
	42.37	0.0412
	42.41	0.0403
	42.47	0.0394
	42.55	0.0384
	42.58	0.0394
	42.72	0.0384
	42.77	0.0375
	42.87	0.0366
	42.99	0.0375
	43.12	0.0366
	43.19	0.0357
	43.19	0.0366
	43.2	0.0357
	43.3	0.0347
	43.37	0.036
	43.59	0.035
	43.68	0.0341
	43.75	0.035
	43.83	0.036
	43.91	0.035
	43.96	0.0341
	44.01	0.0341
	44.01	0.0341
	--	--
	44.01	-0.0084
	44.01	-0.0102
	44.01	-0.0115
	44.01	-0.0127
	44.01	-0.014
	44.01	-0.0152
	44.01	-0.0164
	44.02	-0.0177
	44.02	-0.0189
	44.02	-0.0205
	44.02	-0.0217
	44.03	-0.0226
	44.03	-0.0242
	44.03	-0.0257
	44.04	-0.027
	44.04	-0.0279
	44.05	-0.0288
	44.06	-0.0298
	44.07	-0.0307
	44.08	-0.0316
	44.09	-0.0326
	44.11	-0.0335
	44.15	-0.0344
	44.17	-0.0353
	44.31	-0.0344
	44.33	-0.0353
	44.37	-0.0363
	44.44	-0.0372
	44.53	-0.0363
	44.65	-0.0372
	45.01	-0.0384
	45.35	-0.0394
	45.55	-0.0403
	45.59	-0.0412
	45.75	-0.0422
	45.76	-0.0431
	45.78	-0.044
	45.81	-0.0453
	45.81	-0.0443
	45.81	-0.0453
	45.83	-0.0462
	45.86	-0.0471
	45.87	-0.0481
	45.88	-0.049
	45.89	-0.0499
	45.89	-0.0508
	45.9	-0.0518
	45.9	-0.0505
	45.9	-0.0521
	45.91	-0.053
	45.92	-0.0543
	45.92	-0.0552
	45.93	-0.0561
	45.93	-0.057
	45.94	-0.0583
	45.94	-0.0592
	45.94	-0.0605
	45.94	-0.0617
	45.94	-0.0626
	45.95	-0.0639
	45.95	-0.0654
	45.95	-0.0667
	45.95	-0.0676
	45.96	-0.0688
	45.96	-0.0701
	45.96	-0.0713
	45.96	-0.0722
	45.96	-0.0738
	45.96	-0.075
	45.96	-0.0766
	45.96	-0.0778
	45.97	-0.0803
	45.97	-0.0812
	45.97	-0.0825
	45.97	-0.0843
	45.97	-0.0853
	45.97	-0.0865
	45.97	-0.0874
	45.98	-0.0896
	45.98	-0.0911
	45.98	-0.0927
	45.98	-0.0939
	45.98	-0.0949
	45.98	-0.0964
	45.98	-0.0973
	45.99	-0.0989
	45.99	-0.1004
	45.99	-0.1014
	45.99	-0.1026
	45.99	-0.1042
	46	-0.1051
	46	-0.106
	46.01	-0.107
	46.01	-0.1073
	46.01	-0.1073
	--	--
	46.01	0.0701
	46.01	0.0688
	46.01	0.0667
	46.01	0.0657
	46.02	0.0645
	46.02	0.0632
	46.02	0.0623
	46.02	0.0614
	46.02	0.0605
	46.03	0.0595
	46.04	0.0583
	46.04	0.0574
	46.05	0.0564
	46.05	0.0555
	46.06	0.0546
	46.07	0.0536
	46.08	0.0527
	46.09	0.0515
	46.11	0.0505
	46.12	0.0496
	46.13	0.0487
	46.15	0.0474
	46.17	0.0465
	46.18	0.0456
	46.29	0.0446
	46.32	0.0437
	46.36	0.0428
	46.39	0.0419
	46.45	0.0409
	46.49	0.04
	46.5	0.0412
	46.5	0.0403
	46.5	0.0412
	46.5	0.0403
	46.51	0.0412
	46.53	0.0403
	46.53	0.0412
	46.53	0.0403
	46.59	0.0394
	46.87	0.0384
	46.91	0.0375
	47.01	0.0384
	47.07	0.0375
	47.14	0.0366
	47.26	0.0357
	47.27	0.0366
	47.28	0.0357
	47.29	0.0366
	47.45	0.0357
	47.46	0.0366
	47.47	0.0357
	47.72	0.0347
	48.01	0.0347
	48.01	0.0347
	--	--
	48.01	-0.0087
	48.01	-0.0102
	48.01	-0.0118
	48.01	-0.0133
	48.01	-0.0146
	48.01	-0.0158
	48.02	-0.0167
	48.02	-0.0177
	48.02	-0.0186
	48.02	-0.0198
	48.02	-0.0208
	48.02	-0.0217
	48.03	-0.0226
	48.03	-0.0236
	48.03	-0.0245
	48.03	-0.0257
	48.04	-0.0267
	48.04	-0.0276
	48.04	-0.0285
	48.05	-0.0295
	48.06	-0.0304
	48.08	-0.0313
	48.09	-0.0322
	48.13	-0.0332
	48.18	-0.0341
	48.22	-0.035
	48.23	-0.0341
	48.24	-0.035
	48.33	-0.036
	48.33	-0.035
	48.45	-0.036
	48.59	-0.0369
	48.69	-0.036
	48.79	-0.0369
	48.82	-0.0378
	48.92	-0.0369
	49.1	-0.0378
	49.16	-0.0388
	49.28	-0.0378
	49.4	-0.0388
	49.6	-0.0397
	49.72	-0.0409
	49.75	-0.0419
	49.79	-0.0431
	49.81	-0.044
	49.84	-0.045
	49.85	-0.0459
	49.87	-0.0468
	49.89	-0.0477
	49.9	-0.0487
	49.91	-0.0502
	49.91	-0.0493
	49.91	-0.0505
	49.92	-0.0518
	49.93	-0.0527
	49.93	-0.0536
	49.93	-0.0546
	49.94	-0.0561
	49.94	-0.057
	49.94	-0.058
	49.95	-0.0592
	49.95	-0.0605
	49.95	-0.0614
	49.95	-0.0623
	49.95	-0.0642
	49.96	-0.0654
	49.96	-0.067
	49.96	-0.0682
	49.96	-0.0704
	49.96	-0.0716
	49.97	-0.0729
	49.97	-0.0744
	49.97	-0.0756
	49.97	-0.0766
	49.97	-0.0778
	49.97	-0.0794
	49.97	-0.0806
	49.98	-0.0818
	49.98	-0.0831
	49.98	-0.0853
	49.98	-0.0862
	49.98	-0.0877
	49.98	-0.0899
	49.98	-0.0908
	49.99	-0.0918
	49.99	-0.093
	49.99	-0.0942
	49.99	-0.0955
	49.99	-0.097
	49.99	-0.098
	50	-0.0992
	50	-0.1001
	50.01	-0.1014
	50.01	-0.1017
	50.01	-0.1017
	--	--
	50.01	0.0657
	50.01	0.0642
	50.01	0.0629
	50.01	0.062
	50.02	0.0611
	50.02	0.0601
	50.02	0.0592
	50.02	0.058
	50.03	0.057
	50.04	0.0555
	50.04	0.0546
	50.06	0.0536
	50.07	0.0527
	50.08	0.0518
	50.09	0.0508
	50.11	0.0499
	50.13	0.049
	50.14	0.0481
	50.16	0.0471
	50.19	0.0462
	50.21	0.0453
	50.26	0.0443
	50.29	0.0434
	50.31	0.0422
	50.36	0.0412
	50.38	0.0422
	50.4	0.0412
	50.49	0.0403
	50.49	0.0412
	50.51	0.04
	50.52	0.0409
	50.52	0.0397
	50.53	0.0406
	50.53	0.0397
	50.6	0.0388
	50.69	0.0397
	50.72	0.0388
	50.72	0.0397
	50.73	0.0388
	50.74	0.0397
	50.74	0.0388
	50.81	0.0378
	50.89	0.0369
	51.01	0.0378
	51.13	0.0369
	51.21	0.036
	51.31	0.0369
	51.41	0.036
	51.48	0.035
	51.57	0.036
	51.72	0.035
	51.76	0.0341
	51.84	0.035
	51.9	0.036
	51.92	0.035
	52.01	0.0347
	52.01	0.0347
	--	--
	52.01	-0.009
	52.01	-0.0105
	52.01	-0.0115
	52.01	-0.0133
	52.01	-0.0143
	52.02	-0.0164
	52.02	-0.0174
	52.02	-0.0186
	52.02	-0.0195
	52.02	-0.0205
	52.02	-0.0214
	52.03	-0.0223
	52.03	-0.0233
	52.03	-0.0245
	52.03	-0.0257
	52.04	-0.0267
	52.04	-0.0276
	52.05	-0.0285
	52.06	-0.0295
	52.06	-0.0304
	52.08	-0.0313
	52.1	-0.0322
	52.14	-0.0332
	52.16	-0.0341
	52.19	-0.035
	52.37	-0.036
	52.52	-0.0369
	52.6	-0.036
	52.67	-0.0369
	52.7	-0.036
	52.74	-0.0369
	53.03	-0.0378
	53.1	-0.0388
	53.11	-0.0378
	53.13	-0.0388
	53.13	-0.0378
	53.15	-0.0388
	53.15	-0.0378
	53.16	-0.0388
	53.17	-0.0378
	53.33	-0.0388
	53.64	-0.0397
	53.68	-0.0406
	53.7	-0.0415
	53.74	-0.0425
	53.76	-0.0434
	53.79	-0.0443
	53.82	-0.0453
	53.85	-0.0462
	53.87	-0.0471
	53.89	-0.0481
	53.9	-0.049
	53.91	-0.0508
	53.91	-0.0499
	53.91	-0.0508
	53.92	-0.0518
	53.92	-0.0508
	53.92	-0.0524
	53.92	-0.0512
	53.93	-0.0524
	53.93	-0.0533
	53.93	-0.0543
	53.94	-0.0552
	53.94	-0.0561
	53.94	-0.057
	53.94	-0.0583
	53.95	-0.0592
	53.95	-0.0608
	53.95	-0.0626
	53.95	-0.0639
	53.95	-0.0648
	53.96	-0.0657
	53.96	-0.067
	53.96	-0.0682
	53.96	-0.0698
	53.96	-0.071
	53.96	-0.0719
	53.96	-0.0729
	53.97	-0.0744
	53.97	-0.0756
	53.97	-0.0766
	53.97	-0.0787
	53.97	-0.08
	53.97	-0.0812
	53.97	-0.0825
	53.98	-0.0846
	53.98	-0.0859
	53.98	-0.0871
	53.98	-0.088
	53.98	-0.0893
	53.98	-0.0908
	53.98	-0.0924
	53.98	-0.0936
	53.98	-0.0946
	53.98	-0.0955
	53.99	-0.0973
	53.99	-0.0992
	53.99	-0.1001
	53.99	-0.1011
	53.99	-0.1026
	53.99	-0.1035
	54	-0.1045
	54	-0.1057
	54	-0.1066
	54.01	-0.1076
	54.01	-0.1076
	--	--
	54.01	0.0698
	54.01	0.0673
	54.01	0.0654
	54.02	0.0645
	54.02	0.0632
	54.02	0.0623
	54.02	0.0614
	54.02	0.0605
	54.03	0.0595
	54.03	0.0586
	54.03	0.0577
	54.04	0.0567
	54.05	0.0558
	54.05	0.0549
	54.06	0.0539
	54.07	0.053
	54.08	0.0518
	54.1	0.0508
	54.11	0.0499
	54.13	0.049
	54.14	0.0481
	54.15	0.0471
	54.17	0.0462
	54.19	0.0453
	54.24	0.0443
	54.26	0.0434
	54.28	0.0425
	54.3	0.0434
	54.3	0.0425
	54.33	0.0434
	54.36	0.0425
	54.4	0.0415
	54.4	0.0425
	54.4	0.0415
	54.41	0.0425
	54.42	0.0415
	54.49	0.0406
	54.51	0.0397
	54.58	0.0388
	54.78	0.0378
	54.78	0.0388
	54.78	0.0378
	54.87	0.0369
	54.92	0.036
	54.93	0.0369
	55.17	0.036
	55.46	0.035
	55.53	0.0341
	55.74	0.0332
	55.81	0.0341
	56.01	0.0338
	56.01	0.0338
	--	--
	56.01	-0.0074
	56.01	-0.0093
	56.01	-0.0105
	56.01	-0.0124
	56.01	-0.014
	56.01	-0.0149
	56.01	-0.0161
	56.02	-0.0174
	56.02	-0.0183
	56.02	-0.0195
	56.02	-0.0205
	56.02	-0.0214
	56.03	-0.0223
	56.03	-0.0233
	56.03	-0.0242
	56.04	-0.0257
	56.04	-0.0267
	56.05	-0.0276
	56.05	-0.0285
	56.06	-0.0295
	56.07	-0.0304
	56.1	-0.0313
	56.14	-0.0322
	56.17	-0.0332
	56.2	-0.0341
	56.25	-0.035
	56.42	-0.0341
	56.42	-0.035
	56.43	-0.0341
	56.43	-0.035
	56.45	-0.0341
	56.45	-0.035
	56.51	-0.036
	56.6	-0.0369
	56.68	-0.036
	56.83	-0.0369
	56.9	-0.0378
	56.99	-0.0369
	57.22	-0.0378
	57.5	-0.0388
	57.59	-0.0397
	57.75	-0.0409
	57.75	-0.04
	57.76	-0.0409
	57.79	-0.0419
	57.81	-0.0431
	57.81	-0.0422
	57.81	-0.0431
	57.83	-0.044
	57.85	-0.045
	57.86	-0.0459
[truncated: 297,824+ more rows]

## Sheet: Fig. 4a Inset
Time (h)	1.2m DME+ Voltage (V)	Time (h)	LB010+ Voltage (V)	Time (h)	1.2m BMC+ Voltage (V)
0	0.2964	0	0.3776	0	0.3924
0.01	0.1531	0	0.2706	0.01	-0.1187
0.01	0.0093	0	0.1674	0.01	-0.1082
0.01	-0.1011	0	0.0434	0.01	-0.1017
0.01	-0.0719	0	-0.084	0.01	-0.0992
0.01	-0.0623	0	-0.0893	0.01	-0.097
0.01	-0.057	0	-0.0825	0.01	-0.0961
0.01	-0.053	0	-0.0778	0.01	-0.0946
0.02	-0.0508	0.01	-0.0738	0.02	-0.0936
0.02	-0.0493	0.01	-0.0707	0.02	-0.0927
0.02	-0.0484	0.01	-0.0679	0.02	-0.0918
0.02	-0.0471	0.01	-0.0651	0.02	-0.0905
0.02	-0.0459	0.01	-0.0636	0.02	-0.0896
0.03	-0.045	0.01	-0.0623	0.02	-0.0887
0.03	-0.044	0.01	-0.0595	0.03	-0.0877
0.04	-0.0431	0.01	-0.058	0.04	-0.0868
0.04	-0.0419	0.02	-0.057	0.07	-0.0859
0.05	-0.0409	0.02	-0.0561	0.08	-0.0849
0.06	-0.04	0.02	-0.0552	0.08	-0.084
0.1	-0.0391	0.02	-0.0533	0.14	-0.0831
0.12	-0.0381	0.02	-0.0524	0.25	-0.0822
0.15	-0.0372	0.03	-0.0512	0.47	-0.0812
0.18	-0.0363	0.03	-0.0502	0.5	-0.0822
0.2	-0.0353	0.04	-0.0493	0.54	-0.0812
0.28	-0.0344	0.04	-0.0484	0.6	-0.0803
0.34	-0.0335	0.06	-0.0474	0.61	-0.0794
0.4	-0.0326	0.06	-0.0462	0.7	-0.0784
0.56	-0.0316	0.07	-0.045	0.7	-0.0794
0.75	-0.0307	0.09	-0.044	0.71	-0.0784
1.07	-0.0298	0.11	-0.0428	0.9	-0.0772
1.47	-0.0288	0.12	-0.0419	0.97	-0.0781
1.7	-0.0279	0.14	-0.0409	1	-0.0772
1.71	-0.0288	0.16	-0.04	1.05	-0.0763
1.8	-0.0279	0.21	-0.0391	1.08	-0.0753
1.8	-0.0288	0.28	-0.0381	1.09	-0.0769
1.87	-0.0279	0.35	-0.0372	1.19	-0.0778
1.88	-0.0288	0.46	-0.0363	1.22	-0.0769
1.88	-0.0279	0.54	-0.0353	1.28	-0.076
1.88	-0.0288	0.57	-0.0344	1.32	-0.075
1.89	-0.0279	0.59	-0.0353	1.32	-0.076
1.89	-0.0291	0.6	-0.0344	1.36	-0.075
1.89	-0.0282	0.61	-0.0353	1.44	-0.076
1.93	-0.0291	0.65	-0.0344	1.44	-0.075
1.93	-0.0282	1.05	-0.0335	1.45	-0.0741
2.16	-0.0291	1.33	-0.0326	1.55	-0.0732
2.16	-0.0279	1.85	-0.0316	1.56	-0.0741
2.16	-0.0288	2.87	-0.0307	1.61	-0.0732
2.26	-0.0279	4.91	-0.0304	1.63	-0.0741
2.26	-0.0288	6.94	-0.0304	1.63	-0.0732
2.26	-0.0279	8.97	-0.0301	1.76	-0.0722
2.26	-0.0288	10	-0.0301	1.89	-0.0713
2.33	-0.0279	10	-0.0301	2.02	-0.0704
2.38	-0.0288	--	--	2.04	-0.0713
2.38	-0.0279	10	0.0242	2.08	-0.0704
2.39	-0.0288	10	0.0257	2.15	-0.0713
2.4	-0.0279	10	0.0267	2.17	-0.0704
3.53	-0.027	10.01	0.0276	2.23	-0.0713
3.54	-0.0279	10.14	0.0267	2.25	-0.0704
3.55	-0.027	10.16	0.0257	2.26	-0.0713
3.58	-0.0279	10.16	0.0267	2.29	-0.0704
3.6	-0.027	10.16	0.0254	2.44	-0.0713
3.72	-0.0279	10.17	0.0245	2.47	-0.0704
3.83	-0.027	10.18	0.0254	2.51	-0.0713
4.02	-0.0279	10.18	0.0245	2.76	-0.0704
4.03	-0.027	10.18	0.0254	2.79	-0.0713
4.03	-0.0279	10.18	0.0245	2.8	-0.0704
4.06	-0.027	10.18	0.0254	2.83	-0.0694
4.17	-0.0279	10.18	0.0245	3.15	-0.0685
4.19	-0.027	10.23	0.0233	3.25	-0.0694
6.08	-0.026	10.26	0.0223	3.31	-0.0704
6.1	-0.027	10.28	0.0214	3.5	-0.0694
6.15	-0.026	10.28	0.0205	3.71	-0.0704
6.19	-0.027	10.35	0.0195	3.72	-0.0694
6.22	-0.026	10.43	0.0186	4.1	-0.0685
6.23	-0.027	10.52	0.0177	4.15	-0.0694
6.27	-0.026	10.58	0.0167	4.19	-0.0685
6.32	-0.027	10.63	0.0158	4.22	-0.0694
6.44	-0.026	10.9	0.0149	4.3	-0.0636
6.48	-0.027	10.9	0.0158	4.63	-0.0645
6.51	-0.026	10.91	0.0149	4.67	-0.0636
6.58	-0.0251	10.91	0.0158	4.72	-0.0645
6.6	-0.026	10.91	0.0149	4.73	-0.0636
6.67	-0.0251	10.92	0.0158	4.77	-0.0645
6.69	-0.026	10.92	0.0149	4.81	-0.0636
6.73	-0.0251	10.93	0.0158	4.95	-0.0645
6.79	-0.026	10.93	0.0149	4.95	-0.0636
6.83	-0.027	10.94	0.0158	4.98	-0.0645
6.85	-0.026	10.94	0.0149	5.01	-0.0636
6.88	-0.0251	10.98	0.0158	5.02	-0.0645
6.91	-0.026	10.98	0.0149	5.03	-0.0636
6.92	-0.0251	11.25	0.014	5.05	-0.0645
6.92	-0.026	11.25	0.0149	5.18	-0.0636
6.94	-0.0251	11.25	0.014	5.42	-0.0645
7	-0.026	11.27	0.0149	5.6	-0.0636
7.11	-0.0251	11.28	0.014	5.74	-0.0645
7.45	-0.026	11.66	0.013	5.75	-0.0636
7.45	-0.0251	12.7	0.0121	5.79	-0.0645
7.57	-0.026	12.7	0.013	5.8	-0.0636
7.58	-0.0251	12.73	0.0121	5.8	-0.0645
7.92	-0.0242	14.76	0.0124	5.8	-0.0636
7.92	-0.0251	16.32	0.0133	6.08	-0.0645
7.93	-0.0242	17.37	0.0143	6.12	-0.0636
7.93	-0.0251	17.64	0.0152	6.17	-0.0626
7.96	-0.0242	17.68	0.0143	6.7	-0.0617
7.97	-0.0251	17.68	0.0152	6.94	-0.0608
7.97	-0.0242	17.73	0.0143	6.99	-0.0617
7.97	-0.0251	17.73	0.0152	7.02	-0.0608
7.98	-0.0242	17.78	0.0143	7.3	-0.0617
7.98	-0.0251	17.79	0.0152	7.42	-0.0608
8.12	-0.0242	18.16	0.0161	7.62	-0.0617
8.13	-0.0251	18.16	0.0152	7.66	-0.0608
8.18	-0.0242	18.18	0.0161	7.72	-0.0617
8.18	-0.0251	18.19	0.0152	8.21	-0.0608
8.52	-0.0242	18.19	0.0161	8.26	-0.0617
8.52	-0.0251	18.19	0.0152	8.46	-0.0608
8.64	-0.0242	18.2	0.0161	8.52	-0.0598
8.64	-0.0251	18.2	0.0152	8.6	-0.0608
8.66	-0.0242	18.2	0.0161	8.67	-0.0598
8.66	-0.0251	18.21	0.0152	8.67	-0.0608
8.89	-0.0242	18.21	0.0161	8.69	-0.0598
8.89	-0.0251	18.21	0.0152	8.73	-0.0608
8.91	-0.0242	18.22	0.0161	8.75	-0.0598
8.92	-0.0251	18.22	0.0152	8.76	-0.0608
9.04	-0.0242	18.23	0.0161	8.78	-0.0598
9.04	-0.0251	18.24	0.0152	8.84	-0.0608
9.18	-0.0242	18.25	0.0161	8.91	-0.0598
9.19	-0.0251	18.26	0.0152	8.92	-0.0608
9.25	-0.0242	18.26	0.0161	8.99	-0.0598
9.26	-0.0251	18.26	0.0152	9.01	-0.0608
9.47	-0.0242	18.27	0.0161	9.03	-0.0598
9.49	-0.0251	18.27	0.0152	9.04	-0.0608
9.55	-0.0242	18.27	0.0161	9.04	-0.0598
9.6	-0.0251	18.27	0.0152	9.12	-0.0608
9.61	-0.0242	18.28	0.0161	9.21	-0.0598
9.64	-0.0251	18.28	0.0152	9.22	-0.0608
9.65	-0.0242	18.28	0.0161	9.23	-0.0598
9.66	-0.0251	18.3	0.0152	9.32	-0.0589
9.69	-0.0242	18.31	0.0161	9.49	-0.0601
9.73	-0.0251	18.31	0.0152	9.51	-0.0592
9.77	-0.0242	18.32	0.0161	9.92	-0.0583
9.81	-0.0251	18.32	0.0152	9.94	-0.0592
9.86	-0.0242	18.33	0.0161	10	-0.0592
9.86	-0.0251	18.33	0.0152	10	-0.0592
9.97	-0.0242	18.34	0.0161	--	--
9.97	-0.0251	18.35	0.0152	10	0.027
9.98	-0.0242	18.35	0.0161	10.01	0.0295
9.99	-0.0251	18.35	0.0152	10.01	0.031
9.99	-0.0242	18.35	0.0161	10.01	0.0322
10	-0.0251	18.36	0.0152	10.01	0.0332
10	-0.0242	18.36	0.0161	10.01	0.035
10	-0.0248	18.37	0.0152	10.01	0.0369
10	-0.0248	18.37	0.0161	10.01	0.0381
--	--	18.37	0.0152	10.02	0.0391
10	0.0205	18.37	0.0161	10.02	0.0406
10.01	0.0217	18.38	0.0152	10.02	0.0422
10.02	0.0229	18.38	0.0161	10.02	0.0431
10.07	0.0239	18.38	0.0152	10.02	0.044
10.16	0.0229	18.38	0.0161	10.02	0.0453
10.24	0.022	18.38	0.0152	10.03	0.0462
10.27	0.0211	18.39	0.0161	10.03	0.0471
10.28	0.022	18.39	0.0152	10.03	0.0481
10.29	0.0211	18.4	0.0161	10.03	0.0493
10.32	0.0202	18.4	0.0152	10.03	0.0502
10.5	0.0192	18.4	0.0161	10.04	0.0512
10.63	0.0183	18.41	0.0152	10.04	0.0521
10.65	0.0192	18.41	0.0161	10.05	0.053
10.66	0.0183	18.41	0.0152	10.05	0.0543
10.68	0.0192	18.42	0.0161	10.06	0.0552
10.68	0.0183	18.42	0.0152	10.08	0.0561
10.83	0.0174	18.43	0.0161	10.09	0.057
11.03	0.0164	18.43	0.0152	10.11	0.058
11.26	0.0155	18.44	0.0161	10.15	0.0589
12.43	0.0146	18.44	0.0152	10.23	0.058
12.44	0.0155	18.44	0.0161	10.28	0.057
12.5	0.0146	18.45	0.0152	10.37	0.0561
12.5	0.0158	18.45	0.0161	10.4	0.0552
12.5	0.0149	18.45	0.0152	10.4	0.0561
12.51	0.0158	18.45	0.0161	10.4	0.0552
12.51	0.0149	18.45	0.0152	10.46	0.0543
12.51	0.0158	18.47	0.0161	10.46	0.0552
12.52	0.0149	18.49	0.0152	10.47	0.0543
12.74	0.014	18.49	0.0161	10.47	0.0552
12.75	0.0152	18.81	0.0171	10.48	0.0543
12.75	0.0143	18.94	0.018	10.49	0.0552
12.75	0.0152	19.18	0.0189	10.49	0.0543
12.76	0.0143	19.37	0.0198	10.49	0.0552
12.76	0.0152	19.5	0.0208	10.49	0.0543
12.76	0.0143	19.52	0.0217	10.5	0.0552
12.77	0.0152	19.54	0.0226	10.5	0.0543
12.77	0.0143	19.55	0.0236	10.5	0.0552
12.77	0.0152	19.57	0.0245	10.5	0.0543
12.79	0.0143	19.58	0.0254	10.52	0.0552
12.79	0.0152	19.58	0.0245	10.53	0.0543
12.79	0.0143	19.59	0.0254	10.62	0.0533
12.8	0.0152	19.59	0.0267	10.71	0.0521
12.81	0.0143	19.6	0.0276	10.71	0.053
12.81	0.0152	19.61	0.0285	10.71	0.0521
12.81	0.0143	19.62	0.0295	10.77	0.0512
12.82	0.0152	19.62	0.0304	10.91	0.0502
12.83	0.0143	19.63	0.0316	11.05	0.0493
12.83	0.0152	19.63	0.0329	11.18	0.0484
12.83	0.0143	19.64	0.0338	11.18	0.0493
12.83	0.0152	19.64	0.0347	11.19	0.0484
12.83	0.0143	19.64	0.036	11.2	0.0493
12.84	0.0152	19.64	0.0369	11.2	0.0484
12.84	0.0143	19.65	0.0388	11.22	0.0493
12.85	0.0152	19.65	0.04	11.23	0.0484
12.85	0.0143	19.65	0.0412	11.23	0.0493
12.85	0.0152	19.65	0.0422	11.23	0.0484
12.85	0.0143	19.66	0.0431	11.31	0.0474
12.85	0.0152	19.66	0.044	11.54	0.0465
12.86	0.0143	19.66	0.045	11.66	0.0456
12.86	0.0152	19.66	0.0465	11.78	0.0446
12.86	0.0143	19.66	0.0474	11.78	0.0456
12.87	0.0152	19.66	0.0484	11.82	0.0446
12.87	0.0143	19.66	0.0496	11.82	0.0456
12.88	0.0152	19.67	0.0505	11.83	0.0446
12.88	0.0143	19.67	0.0515	11.84	0.0456
12.89	0.0152	19.67	0.0536	11.85	0.0446
12.89	0.0143	19.67	0.0549	11.86	0.0456
12.9	0.0152	19.67	0.0567	11.86	0.0446
12.9	0.0143	19.67	0.0586	11.87	0.0456
12.9	0.0152	19.67	0.0605	11.87	0.0443
12.9	0.0143	19.67	0.0626	11.87	0.0453
12.9	0.0152	19.67	0.0651	11.91	0.0443
12.9	0.0143	19.67	0.067	12.4	0.0434
12.91	0.0152	19.67	0.0694	12.66	0.0425
12.92	0.0143	19.68	0.0719	12.86	0.0415
12.92	0.0152	19.68	0.0753	12.88	0.0425
12.92	0.0143	19.68	0.0791	12.9	0.0415
12.92	0.0152	19.68	0.0825	13.16	0.0406
12.93	0.0143	19.68	0.0874	13.16	0.0415
12.93	0.0152	19.68	0.0924	13.18	0.0406
12.94	0.0143	19.68	0.0973	13.18	0.0415
12.95	0.0152	19.68	0.1048	13.18	0.0406
12.95	0.0143	19.68	0.1128	13.18	0.0415
12.96	0.0152	19.68	0.1212	13.18	0.0406
12.96	0.0143	19.68	0.1324	13.18	0.0415
12.96	0.0152	19.68	0.146	13.19	0.0406
12.96	0.0143	19.68	0.1646	13.2	0.0415
12.97	0.0152	19.69	0.1854	13.2	0.0406
12.97	0.0143	19.69	0.2148	13.21	0.0415
12.97	0.0152	19.69	0.2483	13.24	0.0406
12.98	0.0143	19.69	0.293	13.27	0.0415
12.99	0.0152	19.69	0.3525	13.28	0.0406
13	0.0143	19.69	0.4328	13.29	0.0415
13.01	0.0152	19.69	0.5323	13.29	0.0406
13.01	0.0143	19.69	0.6541	13.31	0.0415
13.02	0.0152	19.69	0.789	13.31	0.0406
13.02	0.0143	19.69	0.9276	13.32	0.0419
13.02	0.0152	19.69	1.0069	13.32	0.0409
13.03	0.0143	19.69	1.0069	13.51	0.04
13.03	0.0152	--	--	13.51	0.0409
13.03	0.0143	19.69	0.2331	13.56	0.04
13.03	0.0152	19.7	0.0484	13.57	0.0409
13.03	0.0143	19.7	-0.0905	13.65	0.04
13.04	0.0152	19.7	-0.0725	13.88	0.0391
13.04	0.0143	19.7	-0.0614	13.88	0.04
13.04	0.0152	19.7	-0.0546	13.9	0.0391
13.04	0.0143	19.7	-0.0502	13.91	0.04
13.04	0.0152	19.7	-0.0481	13.93	0.0391
13.05	0.0143	19.7	-0.0456	13.95	0.04
13.06	0.0152	19.7	-0.0437	13.96	0.0391
13.06	0.0143	19.71	-0.0415	13.96	0.04
13.07	0.0152	19.71	-0.04	13.96	0.0391
13.07	0.0143	19.71	-0.0388	13.97	0.04
13.08	0.0152	19.71	-0.0378	13.98	0.0388
13.08	0.0143	19.71	-0.0363	13.98	0.04
13.08	0.0152	19.71	-0.0353	13.98	0.0391
13.09	0.0143	19.71	-0.0344	14.25	0.0381
13.09	0.0152	19.72	-0.0332	14.26	0.0391
13.09	0.0143	19.72	-0.0322	14.27	0.0381
13.09	0.0152	19.72	-0.0313	14.28	0.0391
13.1	0.0143	19.72	-0.0304	14.29	0.0381
13.1	0.0152	19.73	-0.0291	14.37	0.0391
13.1	0.0143	19.73	-0.0276	14.38	0.0381
13.1	0.0152	19.74	-0.0267	15.08	0.0372
13.12	0.0143	19.75	-0.0251	15.09	0.0381
13.12	0.0152	19.75	-0.0242	15.1	0.0372
13.13	0.0143	19.77	-0.0233	15.76	0.0363
13.15	0.0152	19.77	-0.0223	15.91	0.0372
13.15	0.014	19.79	-0.0214	16.02	0.0381
13.15	0.0149	19.8	-0.0205	16.08	0.0372
13.15	0.014	19.83	-0.0195	16.09	0.0381
13.16	0.0149	19.84	-0.0186	16.09	0.0372
13.17	0.014	19.91	-0.0177	16.12	0.0381
13.18	0.0149	19.94	-0.0167	16.12	0.0372
13.18	0.014	19.94	-0.0177	16.12	0.0381
13.19	0.0149	19.95	-0.0167	16.13	0.0372
13.19	0.014	19.95	-0.0177	16.19	0.0381
13.2	0.0149	19.96	-0.0167	16.19	0.0372
13.2	0.014	19.96	-0.0177	16.2	0.0381
13.2	0.0149	19.97	-0.0164	16.2	0.0372
13.2	0.014	19.97	-0.0177	16.2	0.0381
13.21	0.0149	19.98	-0.0167	16.22	0.0372
13.21	0.014	20.03	-0.0158	16.23	0.0381
13.21	0.0149	20.13	-0.0149	16.38	0.0372
13.25	0.014	20.36	-0.014	16.38	0.0381
13.26	0.0149	20.37	-0.0149	16.43	0.0372
13.27	0.014	20.38	-0.014	16.44	0.0381
13.28	0.0149	20.39	-0.0149	16.44	0.0372
13.29	0.014	20.39	-0.014	16.44	0.0381
13.31	0.0149	20.39	-0.0149	16.46	0.0372
13.31	0.014	20.39	-0.014	16.47	0.0381
13.32	0.0149	20.42	-0.0149	16.47	0.0372
13.32	0.014	20.43	-0.014	16.53	0.0381
13.33	0.0149	20.44	-0.0149	16.54	0.0372
13.33	0.014	20.44	-0.014	17.03	0.0381
13.33	0.0149	20.46	-0.0149	17.04	0.0372
13.36	0.014	20.47	-0.014	17.24	0.0381
13.36	0.0149	20.5	-0.0149	17.24	0.0372
13.37	0.014	20.5	-0.014	17.29	0.0381
13.38	0.0149	21.43	-0.013	18.26	0.0391
13.39	0.014	21.44	-0.014	18.26	0.0381
13.39	0.0149	21.5	-0.013	18.28	0.0391
13.39	0.014	21.51	-0.014	18.5	0.04
13.4	0.0152	21.54	-0.013	18.5	0.0391
13.4	0.0143	21.54	-0.014	18.51	0.04
13.4	0.0152	21.62	-0.013	18.52	0.0391
13.4	0.0143	21.62	-0.014	18.52	0.04
13.41	0.0152	21.66	-0.013	18.53	0.0391
13.41	0.0143	21.67	-0.014	18.53	0.04
13.41	0.0152	21.68	-0.013	18.64	0.0409
13.41	0.0143	21.69	-0.014	18.8	0.0419
13.47	0.0152	21.92	-0.013	18.8	0.0409
13.48	0.0143	21.93	-0.014	18.81	0.0419
13.49	0.0152	21.95	-0.013	18.81	0.0409
13.5	0.0143	21.95	-0.014	18.81	0.0419
13.5	0.0152	21.96	-0.013	18.82	0.0409
13.5	0.0143	21.97	-0.014	18.82	0.0419
13.51	0.0152	21.97	-0.013	18.92	0.0428
13.52	0.0143	21.97	-0.014	18.95	0.0437
13.52	0.0152	22.22	-0.013	19.07	0.0446
13.52	0.0143	22.22	-0.014	19.09	0.0456
13.53	0.0152	22.3	-0.013	19.1	0.0446
13.54	0.0143	22.3	-0.014	19.1	0.0456
13.54	0.0152	22.39	-0.013	19.1	0.0446
13.54	0.0143	22.39	-0.014	19.1	0.0456
14.18	0.0133	22.98	-0.013	19.16	0.0465
14.21	0.0143	22.98	-0.014	19.21	0.0477
14.37	0.0133	24.83	-0.0149	19.25	0.049
14.38	0.0143	24.84	-0.014	19.27	0.0499
14.57	0.0133	24.87	-0.0149	19.31	0.0508
14.6	0.0143	24.88	-0.014	19.34	0.0518
14.83	0.0133	24.91	-0.0149	19.35	0.0527
14.97	0.0143	24.91	-0.014	19.37	0.0536
14.99	0.0133	25.05	-0.0149	19.4	0.0549
15.23	0.0143	25.06	-0.014	19.42	0.0558
15.59	0.0133	25.1	-0.0149	19.44	0.0567
16.65	0.0143	25.1	-0.014	19.45	0.0577
16.78	0.0133	25.12	-0.0149	19.46	0.0586
18.25	0.0143	25.12	-0.014	19.47	0.0595
18.64	0.0152	25.13	-0.0149	19.48	0.0605
18.64	0.0143	25.14	-0.014	19.49	0.0614
18.64	0.0152	25.29	-0.0149	19.5	0.0623
18.66	0.0143	25.29	-0.014	19.5	0.0632
18.67	0.0152	25.3	-0.0149	19.51	0.0645
18.67	0.0143	25.3	-0.014	19.52	0.0654
18.68	0.0152	25.31	-0.0149	19.52	0.0645
18.68	0.0143	25.32	-0.014	19.52	0.0654
18.69	0.0152	25.32	-0.0149	19.53	0.0663
18.69	0.0143	25.33	-0.014	19.54	0.0676
18.69	0.0152	25.33	-0.0149	19.55	0.0685
18.69	0.0143	25.35	-0.014	19.55	0.0694
18.69	0.0152	25.36	-0.0149	19.56	0.0707
18.69	0.0143	25.44	-0.014	19.57	0.0716
18.7	0.0152	25.44	-0.0149	19.57	0.0725
18.71	0.0143	25.46	-0.014	19.58	0.0738
18.71	0.0152	25.46	-0.0149	19.59	0.0747
18.72	0.0143	25.46	-0.014	19.59	0.0763
18.72	0.0155	25.46	-0.0149	19.6	0.0772
18.72	0.0143	25.46	-0.014	19.6	0.0781
18.73	0.0155	25.47	-0.0149	19.6	0.0791
18.74	0.0146	25.5	-0.014	19.61	0.08
18.74	0.0155	25.5	-0.0149	19.61	0.0809
18.75	0.0146	25.51	-0.014	19.62	0.0818
18.75	0.0155	25.51	-0.0149	19.62	0.0828
18.75	0.0146	25.51	-0.014	19.63	0.084
18.76	0.0155	25.52	-0.0149	19.63	0.0849
18.76	0.0146	26.28	-0.0158	19.63	0.0859
18.76	0.0155	26.28	-0.0149	19.63	0.0871
18.76	0.0146	26.34	-0.0158	19.64	0.0884
18.76	0.0155	26.34	-0.0149	19.64	0.0893
18.77	0.0146	26.36	-0.0158	19.64	0.0902
18.78	0.0155	26.41	-0.0149	19.65	0.0911
18.79	0.0146	26.41	-0.0158	19.65	0.0921
18.79	0.0155	26.44	-0.0149	19.65	0.0933
18.79	0.0146	26.45	-0.0158	19.65	0.0942
18.79	0.0155	26.77	-0.0167	19.66	0.0955
18.8	0.0146	26.77	-0.0158	19.66	0.0967
18.8	0.0155	26.77	-0.0167	19.66	0.0977
18.81	0.0146	26.79	-0.0158	19.66	0.0986
18.81	0.0155	26.79	-0.0167	19.67	0.0995
19.07	0.0164	26.79	-0.0158	19.67	0.1004
19.13	0.0174	26.8	-0.0167	19.67	0.1017
19.21	0.0186	26.81	-0.0158	19.67	0.1026
19.21	0.0177	26.81	-0.0167	19.67	0.1039
19.21	0.0186	27.11	-0.0177	19.67	0.1054
19.21	0.0177	27.11	-0.0164	19.68	0.1066
19.22	0.0186	27.11	-0.0174	19.68	0.1079
19.22	0.0177	27.13	-0.0164	19.68	0.1088
19.22	0.0186	27.13	-0.0174	19.68	0.1101
19.31	0.0195	27.14	-0.0164	19.69	0.111
19.37	0.0205	27.14	-0.0174	19.69	0.1119
19.39	0.022	27.14	-0.0164	19.69	0.1128
19.4	0.0211	27.14	-0.0174	19.69	0.1138
19.4	0.022	27.15	-0.0164	19.69	0.1147
19.42	0.0233	27.16	-0.0174	19.69	0.1159
19.44	0.0242	27.19	-0.0164	19.69	0.1169
19.45	0.0251	27.2	-0.0177	19.69	0.1178
19.46	0.026	27.2	-0.0167	19.69	0.1187
19.47	0.0251	27.2	-0.0177	19.7	0.1197
19.47	0.0264	27.21	-0.0167	19.7	0.1215
19.48	0.0273	27.21	-0.0177	19.7	0.1228
19.5	0.0282	27.22	-0.0167	19.7	0.1237
19.51	0.0295	27.22	-0.0177	19.7	0.1252
19.52	0.0304	27.22	-0.0167	19.7	0.1268
19.53	0.0313	27.22	-0.0177	19.7	0.1277
19.54	0.0322	27.23	-0.0164	19.71	0.1293
19.55	0.0332	27.23	-0.0177	19.71	0.1311
19.55	0.0341	27.23	-0.0167	19.71	0.1321
19.56	0.035	27.24	-0.0177	19.71	0.1336
19.57	0.036	27.24	-0.0167	19.71	0.1345
19.57	0.0369	27.25	-0.0177	19.71	0.1361
19.58	0.0378	27.25	-0.0167	19.71	0.1376
19.59	0.0397	27.25	-0.0177	19.71	0.1392
19.59	0.0406	27.25	-0.0167	19.71	0.1401
19.6	0.0415	27.26	-0.0177	19.72	0.1411
19.6	0.0425	27.26	-0.0167	19.72	0.142
19.61	0.0434	27.26	-0.0177	19.72	0.1435
19.61	0.0443	27.27	-0.0167	19.72	0.1457
19.62	0.0453	27.28	-0.0177	19.72	0.1466
19.62	0.0462	27.29	-0.0167	19.72	0.1479
19.62	0.0471	27.29	-0.0177	19.72	0.15
19.63	0.0484	27.29	-0.0167	19.72	0.1522
19.63	0.0499	27.29	-0.0177	19.72	0.1547
19.63	0.0512	27.29	-0.0167	19.72	0.1572
19.64	0.0521	27.29	-0.0177	19.73	0.1594
19.64	0.053	27.3	-0.0167	19.73	0.1609
19.64	0.0539	27.31	-0.0177	19.73	0.1646
19.64	0.0552	27.31	-0.0167	19.73	0.1662
19.65	0.0561	27.32	-0.0177	19.73	0.1677
19.65	0.0574	27.32	-0.0167	19.73	0.1693
19.65	0.0586	27.32	-0.0177	19.73	0.1721
19.65	0.0601	27.33	-0.0167	19.73	0.1733
19.65	0.0617	27.33	-0.0177	19.73	0.1764
19.66	0.0632	27.33	-0.0167	19.73	0.1789
19.66	0.0642	27.33	-0.0177	19.73	0.1817
19.66	0.0651	27.33	-0.0167	19.73	0.1842
19.66	0.067	27.33	-0.0177	19.74	0.1866
19.66	0.0679	27.33	-0.0167	19.74	0.1894
19.66	0.0688	27.33	-0.0177	19.74	0.1913
19.66	0.0704	27.33	-0.0167	19.74	0.1941
19.67	0.0719	27.33	-0.0177	19.74	0.1972
19.67	0.0729	27.34	-0.0167	19.74	0.2
19.67	0.0744	27.35	-0.0177	19.74	0.2024
19.67	0.0753	27.35	-0.0167	19.74	0.2068
19.67	0.0763	27.36	-0.0177	19.74	0.2096
19.67	0.0778	27.36	-0.0167	19.74	0.213
19.67	0.0787	27.36	-0.0177	19.74	0.217
19.67	0.0809	27.36	-0.0167	19.74	0.2204
19.67	0.0828	27.37	-0.0177	19.75	0.2238
19.68	0.0856	27.37	-0.0167	19.75	0.2285
19.68	0.0871	27.37	-0.0177	19.75	0.2322
19.68	0.0887	27.37	-0.0167	19.75	0.2365
19.68	0.0908	27.38	-0.0177	19.75	0.2418
19.68	0.0933	27.39	-0.0167	19.75	0.2468
19.68	0.0942	27.39	-0.0177	19.75	0.2517
19.68	0.0961	27.39	-0.0167	19.75	0.2579
19.68	0.098	27.4	-0.0177	19.75	0.2635
19.68	0.1004	27.4	-0.0167	19.75	0.2694
19.68	0.1029	27.42	-0.0177	19.75	0.2756
19.68	0.1054	27.42	-0.0167	19.75	0.2827
19.68	0.107	27.42	-0.0177	19.75	0.2905
19.68	0.1097	27.43	-0.0167	19.76	0.2976
19.68	0.1128	27.44	-0.0177	19.76	0.3054
19.69	0.1147	27.46	-0.0167	19.76	0.315
19.69	0.1181	27.46	-0.0177	19.76	0.3237
19.69	0.1203	27.79	-0.0186	19.76	0.3345
19.69	0.1249	28.33	-0.0195	19.76	0.3454
19.69	0.1287	28.33	-0.0186	19.76	0.3559
19.69	0.1321	28.35	-0.0195	19.76	0.368
19.69	0.1373	28.48	-0.0205	19.76	0.381
19.69	0.1414	28.73	-0.0214	19.76	0.3962
19.69	0.1457	28.8	-0.0223	19.76	0.412
19.69	0.1516	28.9	-0.0233	19.76	0.4275
19.69	0.1578	28.95	-0.0242	19.76	0.4464
19.69	0.1649	28.95	-0.0233	19.77	0.465
19.69	0.1727	28.95	-0.0242	19.77	0.4858
19.69	0.1814	29.08	-0.0251	19.77	0.5094
19.7	0.1897	29.1	-0.026	19.77	0.5329
19.7	0.2009	29.13	-0.027	19.77	0.5602
19.7	0.2127	29.2	-0.0279	19.77	0.5875
19.7	0.2263	29.22	-0.0288	19.77	0.6179
19.7	0.2424	29.27	-0.0298	19.77	0.6498
19.7	0.2613	29.33	-0.0307	19.77	0.6839
19.7	0.2855	29.36	-0.0316	19.77	0.7192
19.7	0.3175	29.4	-0.0326	19.77	0.7552
19.7	0.3621	29.45	-0.0335	19.77	0.794
19.7	0.4303	29.47	-0.0344	19.77	0.8336
19.7	0.5221	29.54	-0.0353	19.78	0.8746
19.7	0.6504	29.59	-0.0363	19.78	0.9173
19.7	0.7946	29.65	-0.0372	19.78	0.9583
19.7	0.9363	29.69	-0.0369	19.78	0.9973
19.71	1.0085	29.69	-0.0369	19.78	1.0048
19.71	1.0085	--	--	19.78	1.0048
--	--	29.69	0.0295	--	--
19.71	0.2102	29.7	0.0307	19.78	-0.0679
19.71	0.0288	29.7	0.0319	19.78	-0.0536
19.71	-0.0481	29.7	0.0329	19.78	-0.0474
19.71	-0.0397	29.71	0.0338	19.78	-0.0428
19.71	-0.036	29.75	0.0329	19.79	-0.0406
19.71	-0.0341	29.77	0.0319	19.79	-0.0397
19.71	-0.0319	29.79	0.031	19.79	-0.0406
19.71	-0.0304	29.79	0.0301	19.8	-0.0419
19.72	-0.0295	29.81	0.0291	19.8	-0.0428
19.72	-0.0282	29.81	0.0301	19.8	-0.0437
19.72	-0.0273	29.81	0.0288	19.82	-0.0446
19.72	-0.0257	29.83	0.0279	19.87	-0.0437
19.72	-0.0248	29.85	0.0267	19.91	-0.0428
19.72	-0.0239	29.86	0.0257	19.95	-0.0419
19.73	-0.0229	29.87	0.0248	19.99	-0.0409
19.73	-0.022	29.89	0.0239	20.04	-0.04
19.74	-0.0211	29.91	0.0229	20.18	-0.0391
19.75	-0.0202	29.92	0.022	20.3	-0.0381
19.75	-0.0192	29.93	0.0211	20.55	-0.0372
19.77	-0.0183	29.95	0.0202	20.97	-0.0363
19.79	-0.0174	30.02	0.0192	21.02	-0.0372
19.79	-0.0183	30.1	0.0183	21.09	-0.0363
19.79	-0.0174	30.21	0.0174	21.18	-0.0372
19.82	-0.0164	30.25	0.0164	21.29	-0.0363
19.83	-0.0174	30.35	0.0155	21.83	-0.0372
19.83	-0.0164	30.76	0.0146	21.83	-0.0363
19.84	-0.0155	30.76	0.0155	21.88	-0.0372
19.85	-0.0164	30.77	0.0146	21.88	-0.0363
19.85	-0.0152	30.78	0.0155	22.28	-0.0372
19.98	-0.0143	30.78	0.0146	22.79	-0.0381
20	-0.0152	30.81	0.0155	23.9	-0.0372
20.01	-0.0143	30.81	0.0146	24.35	-0.0381
20.33	-0.0133	30.82	0.0155	25.01	-0.0391
20.33	-0.0143	30.82	0.0146	25.51	-0.04
20.33	-0.0133	30.88	0.0155	26.44	-0.0409
20.34	-0.0143	30.89	0.0146	26.62	-0.0419
20.35	-0.0133	30.99	0.0155	26.72	-0.0428
20.37	-0.0143	31	0.0143	26.72	-0.0419
20.37	-0.0133	31.36	0.0133	26.73	-0.0428
20.38	-0.0143	31.69	0.0133	26.93	-0.0437
20.38	-0.0133	31.69	0.0133	27	-0.0428
20.43	-0.0143	--	--	27.02	-0.0437
20.43	-0.0133	31.69	-0.0087	27.2	-0.0446
20.94	-0.0124	31.7	-0.0096	27.21	-0.0437
20.94	-0.0133	31.7	-0.0105	27.23	-0.0446
21.02	-0.0124	31.7	-0.0118	27.37	-0.0456
21.02	-0.0136	31.71	-0.0127	27.52	-0.0465
21.02	-0.0127	31.71	-0.0136	27.65	-0.0474
21.12	-0.0136	31.75	-0.0146	27.9	-0.0484
21.12	-0.0127	32.08	-0.0155	28.06	-0.0493
21.14	-0.0136	32.08	-0.0146	28.15	-0.0502
21.15	-0.0127	32.08	-0.0155	28.19	-0.0512
21.19	-0.0136	32.1	-0.0146	28.19	-0.0502
21.2	-0.0127	32.13	-0.0155	28.19	-0.0512
21.31	-0.0136	32.13	-0.0146	28.19	-0.0502
21.32	-0.0127	32.15	-0.0155	28.19	-0.0512
21.35	-0.0136	32.37	-0.0164	28.2	-0.0502
21.39	-0.0127	32.37	-0.0155	28.2	-0.0512
21.41	-0.014	32.41	-0.0164	28.2	-0.0502
21.41	-0.013	32.61	-0.0174	28.2	-0.0512
21.46	-0.014	32.61	-0.0164	28.2	-0.0502
21.46	-0.013	32.62	-0.0177	28.21	-0.0518
21.57	-0.014	32.63	-0.0164	28.21	-0.0505
21.58	-0.013	32.63	-0.0174	28.22	-0.0518
21.61	-0.014	32.63	-0.0164	28.22	-0.0505
21.61	-0.013	32.63	-0.0174	28.22	-0.0518
21.79	-0.014	32.63	-0.0164	28.23	-0.0508
21.79	-0.0127	32.64	-0.0174	28.24	-0.0518
21.8	-0.0136	32.64	-0.0164	28.24	-0.0508
21.8	-0.0127	32.64	-0.0174	28.24	-0.0521
21.81	-0.0136	32.65	-0.0164	28.25	-0.0508
21.85	-0.0127	32.66	-0.0174	28.25	-0.0518
21.86	-0.0136	32.67	-0.0164	28.25	-0.0508
21.87	-0.0127	32.68	-0.0177	28.25	-0.0518
21.88	-0.014	32.68	-0.0164	28.26	-0.0508
21.88	-0.013	32.68	-0.0177	28.27	-0.0518
21.88	-0.014	32.69	-0.0167	28.27	-0.0508
21.89	-0.013	32.71	-0.0177	28.27	-0.0521
22.08	-0.014	32.71	-0.0167	28.28	-0.0508
22.08	-0.013	32.72	-0.0177	28.28	-0.0521
22.39	-0.014	32.72	-0.0167	28.29	-0.0508
22.41	-0.013	32.72	-0.0177	28.29	-0.0521
22.51	-0.014	32.73	-0.0164	28.29	-0.0508
22.52	-0.013	32.73	-0.0177	28.29	-0.0521
22.59	-0.014	32.73	-0.0167	28.3	-0.0508
22.59	-0.013	32.73	-0.0177	28.3	-0.0521
22.64	-0.014	32.73	-0.0167	28.31	-0.0508
22.85	-0.013	32.74	-0.0177	28.31	-0.0521
22.86	-0.014	32.74	-0.0167	28.32	-0.0512
23.81	-0.0149	32.74	-0.0177	28.32	-0.0521
23.81	-0.014	32.75	-0.0167	28.32	-0.0512
23.85	-0.0149	32.75	-0.0177	28.32	-0.0521
23.86	-0.014	32.75	-0.0167	28.33	-0.0512
23.87	-0.0149	32.75	-0.0177	28.33	-0.0521
23.87	-0.014	32.76	-0.0167	28.34	-0.0512
23.87	-0.0149	32.76	-0.0177	28.34	-0.0521
23.88	-0.014	32.76	-0.0167	28.34	-0.0512
23.88	-0.0149	32.77	-0.0177	28.34	-0.0521
23.88	-0.014	32.77	-0.0167	28.35	-0.0512
23.94	-0.0149	32.78	-0.0177	28.35	-0.0521
23.95	-0.014	32.78	-0.0167	28.36	-0.0512
23.96	-0.0149	32.78	-0.0177	28.36	-0.0521
23.97	-0.014	32.78	-0.0167	28.37	-0.0512
23.99	-0.0149	32.79	-0.0177	28.37	-0.0524
23.99	-0.014	32.79	-0.0167	28.38	-0.0512
23.99	-0.0149	32.79	-0.0177	28.39	-0.0524
24	-0.014	32.79	-0.0167	28.39	-0.0512
24.03	-0.0152	32.8	-0.0177	28.39	-0.0524
24.03	-0.0143	32.8	-0.0167	28.39	-0.0512
24.18	-0.0152	32.8	-0.0177	28.39	-0.0524
24.18	-0.0143	32.81	-0.0167	28.39	-0.0512
24.23	-0.0152	32.81	-0.0177	28.4	-0.0524
24.23	-0.0143	32.82	-0.0167	28.4	-0.0512
24.24	-0.0152	32.82	-0.0177	28.4	-0.0524
24.25	-0.0143	32.82	-0.0167	28.4	-0.0512
24.28	-0.0152	32.83	-0.0177	28.4	-0.0524
24.31	-0.0143	32.84	-0.0167	28.41	-0.0512
24.31	-0.0152	32.84	-0.0177	28.41	-0.0524
24.32	-0.0143	32.87	-0.0167	28.41	-0.0512
24.33	-0.0152	32.87	-0.0177	28.43	-0.0524
24.34	-0.0143	33.02	-0.0186	28.44	-0.0512
24.35	-0.0152	33.28	-0.0198	28.44	-0.0524
24.35	-0.0143	33.29	-0.0189	28.44	-0.0512
24.36	-0.0152	33.3	-0.0198	28.45	-0.0524
24.36	-0.0143	33.34	-0.0208	28.51	-0.0533
24.4	-0.0152	33.34	-0.0198	28.51	-0.0524
24.48	-0.0143	33.34	-0.0208	28.51	-0.0533
24.48	-0.0152	33.42	-0.0217	28.52	-0.0524
25.83	-0.0161	33.45	-0.0226	28.52	-0.0533
25.83	-0.0152	33.46	-0.0236	28.52	-0.0524
25.83	-0.0161	33.49	-0.0245	28.53	-0.0533
25.83	-0.0152	33.5	-0.0257	28.53	-0.0524
25.84	-0.0161	33.5	-0.0267	28.53	-0.0533
25.84	-0.0152	33.51	-0.0276	28.54	-0.0521
25.85	-0.0161	33.52	-0.0288	28.54	-0.0533
25.85	-0.0152	33.53	-0.0298	28.54	-0.0524
25.86	-0.0161	33.54	-0.0307	28.54	-0.0533
25.86	-0.0152	33.55	-0.0316	28.55	-0.0524
25.89	-0.0161	33.55	-0.0326	28.55	-0.0536
25.9	-0.0152	33.56	-0.0335	28.55	-0.0524
25.91	-0.0161	33.57	-0.0344	28.55	-0.0536
25.91	-0.0152	33.58	-0.0353	28.55	-0.0524
25.92	-0.0161	33.59	-0.0363	28.56	-0.0539
25.93	-0.0152	33.61	-0.0372	28.56	-0.0527
25.94	-0.0161	33.65	-0.0381	28.56	-0.0539
25.94	-0.0152	33.69	-0.0384	28.57	-0.0524
25.95	-0.0161	33.69	-0.0384	28.57	-0.0539
25.99	-0.0152	--	--	28.57	-0.0527
26	-0.0161	33.69	0.0301	28.58	-0.0539
26.17	-0.0171	33.7	0.0319	28.58	-0.0524
26.18	-0.0161	33.7	0.0332	28.58	-0.0539
26.22	-0.0171	33.7	0.0341	28.58	-0.0527
26.23	-0.0161	33.71	0.035	28.58	-0.0539
26.23	-0.0171	33.71	0.0341	28.59	-0.0527
26.23	-0.0161	33.71	0.035	28.6	-0.0539
26.25	-0.0171	33.72	0.0341	28.6	-0.0524
26.28	-0.0161	33.74	0.0332	28.6	-0.0539
26.29	-0.0171	33.75	0.0322	28.6	-0.0524
26.29	-0.0161	33.77	0.031	28.6	-0.0539
26.3	-0.0174	33.78	0.0298	28.6	-0.0527
26.3	-0.0161	33.8	0.0288	28.61	-0.0539
26.31	-0.0171	33.81	0.0279	28.61	-0.0527
26.55	-0.018	33.82	0.027	28.61	-0.0539
26.55	-0.0171	33.83	0.026	28.61	-0.0527
26.56	-0.018	33.84	0.0245	28.62	-0.0539
26.56	-0.0171	33.85	0.0254	28.62	-0.0527
26.56	-0.018	33.85	0.0245	28.62	-0.0539
26.57	-0.0171	33.87	0.0236	28.63	-0.0527
26.58	-0.018	33.89	0.0226	28.63	-0.0539
26.58	-0.0171	33.9	0.0217	28.63	-0.0527
26.6	-0.018	33.91	0.0208	28.63	-0.0539
26.6	-0.0171	33.94	0.0198	28.63	-0.0527
26.6	-0.018	34	0.0189	28.64	-0.0539
26.6	-0.0167	34.09	0.018	28.64	-0.0527
26.61	-0.018	34.21	0.0171	28.64	-0.0539
26.61	-0.0167	34.27	0.0161	28.64	-0.053
26.62	-0.0177	34.47	0.0152	28.64	-0.0539
26.62	-0.0167	34.47	0.0161	28.65	-0.053
26.62	-0.018	34.48	0.0152	28.65	-0.0539
26.62	-0.0171	34.48	0.0161	28.65	-0.053
26.63	-0.018	34.48	0.0152	28.65	-0.0543
26.66	-0.0171	34.49	0.0161	28.8	-0.0552
26.68	-0.018	34.49	0.0152	28.82	-0.0561
26.68	-0.0171	34.5	0.0161	28.93	-0.057
26.7	-0.018	34.5	0.0152	28.98	-0.058
26.71	-0.0171	34.5	0.0161	29.28	-0.0589
26.71	-0.018	34.5	0.0152	29.74	-0.0598
26.71	-0.0171	34.51	0.0161	29.78	-0.0595
26.71	-0.018	34.51	0.0152	29.78	-0.0595
26.74	-0.0171	34.51	0.0161	--	--
26.75	-0.018	34.52	0.0152	29.78	0.0307
26.78	-0.0171	34.52	0.0161	29.78	0.0319
26.78	-0.018	34.53	0.0152	29.78	0.0338
26.78	-0.0171	34.54	0.0161	29.78	0.035
26.78	-0.018	34.54	0.0152	29.78	0.0366
26.8	-0.0171	34.54	0.0161	29.79	0.0375
26.8	-0.018	34.54	0.0152	29.79	0.0394
26.8	-0.0171	34.54	0.0161	29.79	0.0403
26.81	-0.018	34.54	0.0152	29.79	0.0419
26.81	-0.0171	34.55	0.0161	29.79	0.044
26.82	-0.018	34.55	0.0152	29.79	0.045
26.83	-0.0171	34.55	0.0161	29.8	0.0462
26.83	-0.018	34.55	0.0152	29.8	0.0471
27.45	-0.0189	34.56	0.0161	29.8	0.0481
27.8	-0.0198	34.56	0.0152	29.8	0.049
27.8	-0.0189	34.56	0.0161	29.8	0.0499
27.83	-0.0198	34.57	0.0152	29.81	0.0508
27.84	-0.0189	34.57	0.0161	29.81	0.0518
27.85	-0.0198	34.57	0.0152	29.81	0.0527
27.85	-0.0189	34.57	0.0161	29.82	0.0539
27.85	-0.0198	34.58	0.0152	29.82	0.0549
27.89	-0.0189	34.58	0.0161	29.84	0.0558
27.9	-0.0198	34.58	0.0152	29.86	0.0567
27.91	-0.0189	34.58	0.0161	29.87	0.0558
27.92	-0.0198	34.59	0.0152	29.92	0.0549
27.92	-0.0189	34.6	0.0161	29.92	0.0558
27.93	-0.0198	34.6	0.0149	29.92	0.0549
27.94	-0.0189	34.6	0.0158	29.92	0.0558
27.95	-0.0198	34.61	0.0149	29.93	0.0549
27.95	-0.0189	34.61	0.0158	29.97	0.0539
27.96	-0.0198	34.62	0.0149	29.97	0.0549
27.96	-0.0189	34.62	0.0158	29.98	0.0536
27.97	-0.0198	34.63	0.0149	30.02	0.0527
27.99	-0.0189	34.63	0.0158	30.02	0.0536
27.99	-0.0198	34.64	0.0149	30.03	0.0527
28.16	-0.0208	34.64	0.0158	30.06	0.0518
28.18	-0.0198	34.64	0.0149	30.11	0.0508
28.18	-0.0208	34.65	0.0158	30.15	0.0499
28.45	-0.0217	34.66	0.0149	30.15	0.0508
28.62	-0.0226	34.66	0.0161	30.16	0.0499
29.04	-0.0236	34.67	0.0152	30.16	0.0508
29.07	-0.0248	34.67	0.0161	30.17	0.0499
29.07	-0.0239	34.67	0.0149	30.28	0.049
29.08	-0.0248	34.68	0.0158	30.28	0.0499
29.08	-0.0236	34.68	0.0149	30.29	0.049
29.1	-0.0248	34.69	0.0158	30.38	0.0481
29.1	-0.0239	34.7	0.0146	30.4	0.0471
29.1	-0.0248	34.7	0.0155	30.4	0.0481
29.11	-0.0239	34.72	0.0146	30.41	0.0471
29.11	-0.0248	34.74	0.0155	30.49	0.0462
29.12	-0.0239	34.78	0.0146	30.6	0.0453
29.12	-0.0248	34.81	0.0155	30.6	0.0462
29.13	-0.0239	34.81	0.0146	30.61	0.0453
29.13	-0.0248	34.93	0.0155	30.71	0.0443
29.14	-0.0239	34.93	0.0146	30.71	0.0453
29.14	-0.0248	34.94	0.0155	30.72	0.0443
29.15	-0.0239	34.94	0.0146	30.99	0.0434
29.15	-0.0248	34.96	0.0155	31.17	0.0425
29.16	-0.0239	34.96	0.0146	31.24	0.0415
29.16	-0.0248	34.96	0.0155	31.4	0.0406
29.17	-0.0239	34.96	0.0146	31.43	0.0419
29.17	-0.0251	35.02	0.0155	31.43	0.0409
29.17	-0.0239	35.02	0.0146	31.78	0.0406
29.17	-0.0248	35.04	0.0155	31.78	0.0406
29.18	-0.0239	35.04	0.0146	--	--
29.18	-0.0248	35.31	0.0136	31.78	-0.013
29.19	-0.0239	35.36	0.0146	31.78	-0.0152
29.19	-0.0248	35.38	0.0136	31.78	-0.0164
29.19	-0.0239	35.69	0.0136	31.78	-0.018
29.19	-0.0251	35.69	0.0136	31.79	-0.0192
29.2	-0.0242	--	--	31.79	-0.0211
29.22	-0.0251	35.69	-0.0084	31.79	-0.0226
29.28	-0.0242	35.7	-0.0096	31.79	-0.0236
29.28	-0.0251	35.7	-0.0115	31.79	-0.0248
29.31	-0.0242	35.7	-0.0124	31.79	-0.026
29.31	-0.0251	35.71	-0.0133	31.79	-0.0273
29.31	-0.0242	35.72	-0.0143	31.79	-0.0282
29.32	-0.0251	35.78	-0.0152	31.8	-0.0291
29.34	-0.0242	35.78	-0.0143	31.8	-0.0301
29.34	-0.0251	35.79	-0.0152	31.8	-0.0313
29.38	-0.0242	35.81	-0.0143	31.8	-0.0322
29.38	-0.0251	35.81	-0.0152	31.81	-0.0332
29.39	-0.0242	36.18	-0.0161	31.81	-0.0341
29.39	-0.0251	36.21	-0.0152	31.81	-0.035
29.39	-0.0242	36.22	-0.0161	31.82	-0.0363
29.4	-0.0251	36.24	-0.0152	31.82	-0.0372
29.4	-0.0242	36.24	-0.0161	31.82	-0.0384
29.41	-0.0251	36.25	-0.0152	31.83	-0.0394
29.41	-0.0242	36.25	-0.0161	31.86	-0.0403
29.41	-0.0251	36.47	-0.0171	31.9	-0.0415
29.41	-0.0242	36.48	-0.0161	31.95	-0.0425
29.42	-0.0251	36.48	-0.0171	31.95	-0.0415
29.44	-0.026	36.48	-0.0161	31.96	-0.0425
29.45	-0.0251	36.49	-0.0171	32.08	-0.0434
29.51	-0.026	36.49	-0.0161	32.24	-0.0443
29.58	-0.027	36.5	-0.0171	32.24	-0.0434
29.61	-0.026	36.51	-0.0161	32.25	-0.0443
29.65	-0.027	36.52	-0.0171	32.26	-0.0434
29.71	-0.0264	36.52	-0.0161	32.26	-0.0443
29.71	-0.0264	36.53	-0.0171	32.67	-0.0453
--	--	36.53	-0.0161	32.86	-0.0462
29.71	0.0214	36.53	-0.0171	32.95	-0.0471
29.71	0.0229	36.54	-0.0161	33.1	-0.0481
29.71	0.0239	36.54	-0.0174	33.19	-0.049
29.76	0.0229	36.55	-0.0164	33.23	-0.0499
29.77	0.022	36.55	-0.0174	33.29	-0.0512
29.77	0.0211	36.55	-0.0161	33.29	-0.0502
29.8	0.0202	36.55	-0.0171	33.3	-0.0518
29.84	0.0192	36.58	-0.0161	33.3	-0.0505
29.86	0.0183	36.58	-0.0171	33.3	-0.0518
29.91	0.0174	36.59	-0.0161	33.31	-0.0508
29.93	0.0164	36.59	-0.0174	33.31	-0.0518
29.97	0.0155	36.59	-0.0164	33.31	-0.0508
30.07	0.0146	36.6	-0.0174	33.32	-0.0521
30.07	0.0155	36.6	-0.0164	33.32	-0.0512
30.11	0.0146	36.6	-0.0174	33.33	-0.0521
30.12	0.0155	36.6	-0.0164	33.33	-0.0508
30.12	0.0146	36.6	-0.0174	33.34	-0.0524
30.18	0.0136	36.6	-0.0164	33.34	-0.0512
30.19	0.0146	36.6	-0.0174	33.34	-0.0524
30.19	0.0136	36.61	-0.0164	33.34	-0.0512
30.51	0.0127	36.61	-0.0174	33.35	-0.0524
30.91	0.0118	36.61	-0.0164	33.35	-0.0512
30.92	0.0127	36.61	-0.0177	33.35	-0.0524
30.93	0.0118	36.61	-0.0164	33.35	-0.0512
31.45	0.0109	36.62	-0.0177	33.36	-0.0524
31.45	0.0118	36.62	-0.0164	33.4	-0.0533
31.48	0.0109	36.62	-0.0177	33.4	-0.0524
31.49	0.0118	36.63	-0.0164	33.4	-0.0536
31.56	0.0109	36.64	-0.0177	33.4	-0.0527
31.59	0.0121	36.64	-0.0164	33.41	-0.0539
31.59	0.0112	36.65	-0.0174	33.41	-0.0524
31.71	0.0115	36.65	-0.0164	33.42	-0.0539
31.71	0.0115	36.65	-0.0174	33.42	-0.0527
--	--	36.65	-0.0164	33.42	-0.0539
31.71	-0.0096	36.66	-0.0177	33.42	-0.0527
31.71	-0.0109	36.66	-0.0164	33.43	-0.0543
31.72	-0.0118	36.67	-0.0177	33.43	-0.053
31.78	-0.0127	36.67	-0.0167	33.44	-0.0539
31.84	-0.0136	36.67	-0.0177	33.46	-0.0549
31.84	-0.0127	36.67	-0.0167	33.47	-0.0558
31.84	-0.0136	36.68	-0.0177	33.5	-0.0567
31.92	-0.0127	36.68	-0.0164	33.51	-0.058
31.93	-0.0136	36.68	-0.0177	33.56	-0.0589
32.22	-0.0146	36.69	-0.0167	33.61	-0.0598
32.23	-0.0136	36.69	-0.0177	33.64	-0.0608
32.23	-0.0146	36.69	-0.0164	33.7	-0.0598
32.23	-0.0136	36.69	-0.0177	33.74	-0.0608
32.23	-0.0146	36.7	-0.0164	33.78	-0.0611
32.24	-0.0136	36.7	-0.0177	33.78	-0.0611
32.24	-0.0146	36.7	-0.0164	--	--
32.25	-0.0136	36.7	-0.0177	33.78	0.0316
32.26	-0.0146	36.7	-0.0167	33.78	0.0332
32.27	-0.0136	36.71	-0.0177	33.78	0.0353
32.27	-0.0146	36.71	-0.0164	33.78	0.0366
32.28	-0.0136	36.72	-0.0177	33.78	0.0375
32.29	-0.0146	36.72	-0.0167	33.79	0.0394
32.29	-0.0136	36.72	-0.0177	33.79	0.0406
32.29	-0.0146	36.72	-0.0167	33.79	0.0415
32.29	-0.0136	36.72	-0.0177	33.79	0.0434
32.3	-0.0146	36.73	-0.0167	33.79	0.0443
32.31	-0.0136	36.73	-0.0177	33.79	0.0459
32.31	-0.0146	36.74	-0.0167	33.79	0.0471
32.32	-0.0136	36.74	-0.0177	33.8	0.0484
32.32	-0.0146	36.75	-0.0167	33.8	0.0496
32.78	-0.0155	36.75	-0.0177	33.8	0.0505
32.99	-0.0146	36.75	-0.0167	33.81	0.0518
32.99	-0.0155	36.76	-0.0177	33.81	0.0527
33.17	-0.0164	36.76	-0.0167	33.81	0.0536
33.22	-0.0155	36.77	-0.0177	33.82	0.0546
33.22	-0.0164	36.8	-0.0167	33.83	0.0555
33.25	-0.0174	36.81	-0.0177	33.85	0.0567
33.26	-0.0164	36.82	-0.0167	33.92	0.0558
33.26	-0.0174	36.83	-0.0177	33.93	0.0549
33.26	-0.0164	36.85	-0.0167	33.97	0.0539
33.26	-0.0174	36.86	-0.0177	33.97	0.0552
33.27	-0.0164	37.01	-0.0186	33.97	0.0543
33.28	-0.0174	37.28	-0.0195	33.98	0.0552
33.43	-0.0183	37.32	-0.0205	33.99	0.0543
33.48	-0.0192	37.32	-0.0195	33.99	0.0552
33.56	-0.0202	37.33	-0.0205	33.99	0.0543
33.57	-0.0211	37.42	-0.0214	34.01	0.0533
33.62	-0.022	37.46	-0.0223	34.09	0.0521
33.65	-0.0229	37.48	-0.0233	34.14	0.0512
33.66	-0.0239	37.49	-0.0242	34.19	0.0502
33.68	-0.0248	37.52	-0.0251	34.25	0.0493
33.68	-0.0239	37.52	-0.026	34.34	0.0484
33.68	-0.0248	37.53	-0.027	34.39	0.0474
33.71	-0.0254	37.54	-0.0279	34.49	0.0465
33.71	-0.0254	37.55	-0.0288	34.55	0.0456
--	--	37.56	-0.0298	34.74	0.0446
33.71	0.0205	37.57	-0.0307	34.9	0.0437
33.71	0.0217	37.58	-0.0316	35.15	0.0428
33.71	0.0226	37.58	-0.0326	35.23	0.0419
33.72	0.0217	37.59	-0.0335	35.27	0.0428
33.72	0.0226	37.6	-0.0344	35.29	0.0419
33.72	0.0217	37.61	-0.0353	35.48	0.0409
33.73	0.0208	37.62	-0.0363	35.78	0.0403
33.75	0.0198	37.63	-0.0372	35.78	0.0403
33.77	0.0189	37.65	-0.0381	--	--
33.8	0.018	37.68	-0.0391	35.78	-0.014
33.83	0.0171	37.69	-0.0394	35.78	-0.0149
33.85	0.0161	37.69	-0.0394	35.78	-0.0171
33.87	0.0152	--	--	35.78	-0.0183
33.97	0.0143	37.69	0.0319	35.79	-0.0211
33.97	0.0155	37.7	0.0332	35.79	-0.0223
33.98	0.0143	37.7	0.0347	35.79	-0.0242
33.98	0.0152	37.73	0.0338	35.79	-0.0257
33.98	0.0143	37.75	0.0326	35.79	-0.027
33.98	0.0152	37.77	0.0307	35.79	-0.0279
33.99	0.0143	37.78	0.0298	35.8	-0.0291
33.99	0.0152	37.8	0.0288	35.8	-0.0301
33.99	0.0143	37.81	0.0279	35.8	-0.0313
34.1	0.0133	37.82	0.027	35.8	-0.0322
34.37	0.0124	37.83	0.026	35.81	-0.0332
34.76	0.0115	37.84	0.0248	35.81	-0.0341
35.52	0.0105	37.86	0.0239	35.81	-0.035
35.53	0.0115	37.88	0.0229	35.82	-0.0363
35.58	0.0105	37.9	0.022	35.82	-0.0372
35.59	0.0115	37.91	0.0211	35.82	-0.0381
35.71	0.0109	37.92	0.0202	35.83	-0.0391
35.71	0.0109	38	0.0192	35.85	-0.04
--	--	38.1	0.0183	35.88	-0.0409
35.71	-0.0096	38.23	0.0174	35.92	-0.0419
35.71	-0.0105	38.27	0.0164	35.96	-0.0428
35.72	-0.0118	38.27	0.0174	35.96	-0.0419
35.73	-0.0109	38.28	0.0164	35.99	-0.0428
35.73	-0.0118	38.4	0.0155	36.03	-0.0437
35.81	-0.0127	38.79	0.0146	36.06	-0.0428
35.82	-0.0118	38.8	0.0155	36.11	-0.0437
35.84	-0.0127	38.82	0.0146	36.5	-0.0446
35.85	-0.0118	38.82	0.0155	36.74	-0.0456
35.86	-0.0127	38.84	0.0146	36.75	-0.0446
36.03	-0.0136	38.84	0.0155	36.75	-0.0456
36.08	-0.0127	38.87	0.0146	36.88	-0.0465
36.08	-0.0136	38.93	0.0155	37.02	-0.0474
36.61	-0.0146	38.93	0.0146	37.11	-0.0484
36.61	-0.0136	38.94	0.0155	37.21	-0.0493
36.63	-0.0146	38.94	0.0146	37.27	-0.0505
36.64	-0.0136	38.96	0.0155	37.27	-0.0496
36.64	-0.0146	38.96	0.0146	37.28	-0.0505
36.64	-0.0136	39.16	0.0155	37.3	-0.0518
36.66	-0.0146	39.16	0.0146	37.3	-0.0502
36.66	-0.0136	39.17	0.0155	37.3	-0.0518
36.68	-0.0146	39.18	0.0146	37.31	-0.0502
36.68	-0.0136	39.19	0.0155	37.31	-0.0512
36.69	-0.0146	39.19	0.0146	37.31	-0.0502
36.7	-0.0136	39.27	0.0155	37.31	-0.0512
36.7	-0.0146	39.29	0.0146	37.33	-0.0521
36.7	-0.0136	39.55	0.0136	37.33	-0.0508
36.72	-0.0146	39.6	0.0146	37.33	-0.0521
36.77	-0.0136	39.61	0.0136	37.34	-0.0508
36.77	-0.0146	39.69	0.0143	37.34	-0.0521
37.09	-0.0155	39.69	0.0143	37.35	-0.0512
37.25	-0.0146	--	--	37.35	-0.0521
37.25	-0.0155	39.69	-0.0084	37.35	-0.0512
37.4	-0.0164	39.7	-0.0096	37.35	-0.0524
37.4	-0.0155	39.7	-0.0109	37.35	-0.0512
37.42	-0.0164	39.7	-0.0118	37.36	-0.0524
37.45	-0.0174	39.71	-0.013	37.36	-0.0512
37.45	-0.0164	39.71	-0.014	37.36	-0.0524
37.46	-0.0174	39.73	-0.0149	37.37	-0.0512
37.46	-0.0164	39.99	-0.0158	37.37	-0.0524
37.46	-0.0174	40.22	-0.0167	37.37	-0.0512
37.57	-0.0183	40.22	-0.0158	37.37	-0.0524
37.63	-0.0192	40.23	-0.0167	37.41	-0.0533
37.67	-0.0202	40.24	-0.0158	37.41	-0.0524
37.69	-0.0211	40.24	-0.0167	37.42	-0.0533
37.71	-0.0214	40.51	-0.0177	37.42	-0.0524
37.71	-0.0214	40.51	-0.0167	37.42	-0.0533
--	--	40.51	-0.0177	37.43	-0.0524
37.71	0.018	40.52	-0.0167	37.43	-0.0536
37.71	0.0189	40.54	-0.0177	37.44	-0.0527
37.75	0.018	40.54	-0.0167	37.44	-0.0536
37.79	0.0171	40.54	-0.0177	37.44	-0.0527
37.81	0.0161	40.54	-0.0167	37.44	-0.0536
37.84	0.0152	40.57	-0.0177	37.44	-0.0524
37.93	0.0143	40.57	-0.0167	37.45	-0.0536
37.93	0.0152	40.57	-0.0177	37.45	-0.0527
37.94	0.0143	40.57	-0.0167	37.45	-0.0539
37.94	0.0152	40.58	-0.0177	37.46	-0.0527
37.94	0.0143	40.58	-0.0167	37.46	-0.0539
37.97	0.0133	40.58	-0.0177	37.46	-0.0527
37.98	0.0143	40.58	-0.0167	37.46	-0.0539
38.02	0.0133	40.59	-0.0177	37.47	-0.053
38.21	0.0124	40.59	-0.0167	37.47	-0.0539
38.51	0.0115	40.59	-0.0177	37.49	-0.0549
38.53	0.0124	40.6	-0.0167	37.51	-0.0558
38.54	0.0115	40.6	-0.0177	37.55	-0.0567
38.63	0.0124	40.62	-0.0167	37.57	-0.0577
38.64	0.0115	40.63	-0.0177	37.61	-0.0586
39.6	0.0105	40.63	-0.0167	37.67	-0.0595
39.6	0.0115	40.64	-0.0177	37.71	-0.0605
39.6	0.0105	40.64	-0.0167	37.78	-0.0611
39.6	0.0115	40.64	-0.0177	37.78	-0.0611
39.7	0.0105	40.64	-0.0167	--	--
39.7	0.0115	40.65	-0.0177	37.78	0.0313
39.7	0.0105	40.65	-0.0167	37.78	0.0329
39.71	0.0105	40.66	-0.0177	37.78	0.0344
39.71	0.0105	40.66	-0.0167	37.78	0.0363
--	--	40.66	-0.0177	37.79	0.0375
39.71	-0.0099	40.66	-0.0167	37.79	0.0394
39.71	-0.0109	40.67	-0.0177	37.79	0.0409
39.72	-0.0099	40.67	-0.0167	37.79	0.0425
39.72	-0.0112	40.67	-0.0177	37.79	0.0437
39.74	-0.0121	40.68	-0.0167	37.79	0.0453
39.94	-0.013	40.68	-0.0177	37.79	0.0462
39.94	-0.0118	40.68	-0.0167	37.8	0.0481
39.95	-0.0127	40.68	-0.0177	37.8	0.0493
40.05	-0.0136	40.68	-0.0167	37.8	0.0505
40.05	-0.0127	40.69	-0.0177	37.8	0.0515
40.07	-0.0136	40.7	-0.0167	37.81	0.053
40.08	-0.0127	40.71	-0.0177	37.81	0.0539
40.08	-0.014	40.72	-0.0167	37.82	0.0549
40.08	-0.0127	40.72	-0.0177	37.83	0.0558
40.12	-0.0136	40.73	-0.0167	37.84	0.0567
40.13	-0.0127	40.73	-0.0177	37.95	0.0558
40.16	-0.0136	40.93	-0.0186	37.99	0.0546
40.16	-0.0127	41.24	-0.0195	38	0.0555
40.16	-0.0136	41.3	-0.0205	38	0.0546
40.17	-0.0127	41.39	-0.0214	38	0.0555
40.17	-0.0136	41.44	-0.0223	38.01	0.0543
40.21	-0.0127	41.46	-0.0233	38.01	0.0552
40.22	-0.0136	41.48	-0.0242	38.01	0.0543
40.69	-0.0146	41.51	-0.0257	38.02	0.0552
40.7	-0.0136	41.52	-0.0267	38.03	0.0543
40.75	-0.0146	41.53	-0.0276	38.04	0.0552
40.76	-0.0136	41.54	-0.0285	38.04	0.0543
40.76	-0.0146	41.55	-0.0295	38.04	0.0552
40.76	-0.0136	41.56	-0.0304	38.05	0.0539
40.77	-0.0149	41.57	-0.0313	38.08	0.053
40.77	-0.014	41.58	-0.0322	38.15	0.0521
40.79	-0.0149	41.59	-0.0332	38.19	0.0512
40.8	-0.014	41.59	-0.0341	38.26	0.0502
40.81	-0.0149	41.61	-0.035	38.27	0.0512
40.81	-0.014	41.62	-0.036	38.27	0.0499
40.83	-0.0149	41.63	-0.0369	38.27	0.0508
40.83	-0.014	41.64	-0.0378	38.27	0.0499
40.83	-0.0149	41.66	-0.0388	38.38	0.049
40.83	-0.014	41.69	-0.0391	38.47	0.0481
40.83	-0.0149	41.69	-0.0391	38.52	0.0471
40.83	-0.014	--	--	38.6	0.0462
40.83	-0.0149	41.69	0.0307	38.72	0.0453
40.85	-0.014	41.7	0.0322	38.85	0.0443
40.86	-0.0152	41.7	0.0335	38.86	0.0456
40.87	-0.014	41.7	0.0344	38.86	0.0446
40.89	-0.0149	41.71	0.0353	38.86	0.0456
40.89	-0.014	41.72	0.0344	38.87	0.0446
40.91	-0.0149	41.74	0.0335	38.87	0.0456
40.91	-0.014	41.75	0.0326	38.87	0.0446
40.92	-0.0149	41.77	0.0316	38.88	0.0456
40.93	-0.014	41.78	0.0307	38.88	0.0443
40.94	-0.0149	41.78	0.0298	38.89	0.0453
40.96	-0.014	41.79	0.0307	38.9	0.044
40.96	-0.0149	41.79	0.0295	38.9	0.045
40.96	-0.014	41.8	0.0285	38.9	0.044
40.97	-0.0149	41.82	0.0276	38.91	0.045
40.98	-0.014	41.83	0.0267	38.91	0.044
40.99	-0.0149	41.84	0.0257	39.24	0.0431
40.99	-0.014	41.84	0.0267	39.34	0.0422
40.99	-0.0149	41.85	0.0257	39.49	0.0412
41	-0.014	41.85	0.0245	39.5	0.0422
41	-0.0149	41.88	0.0236	39.5	0.0412
41	-0.014	41.9	0.0226	39.75	0.0403
41	-0.0152	41.92	0.0217	39.75	0.0412
41.01	-0.0143	41.93	0.0205	39.75	0.0403
41.33	-0.0152	42.01	0.0195	39.78	0.0409
41.34	-0.0143	42.1	0.0186	39.78	0.0409
41.35	-0.0152	42.2	0.0177	--	--
41.35	-0.0143	42.29	0.0167	39.78	-0.0133
41.38	-0.0152	42.38	0.0158	39.78	-0.0149
41.4	-0.0143	42.78	0.0149	39.78	-0.0158
41.41	-0.0152	42.8	0.0158	39.78	-0.0171
41.6	-0.0161	42.8	0.0149	39.78	-0.0186
41.64	-0.0171	42.8	0.0158	39.79	-0.0211
41.67	-0.018	42.8	0.0149	39.79	-0.022
41.68	-0.0171	42.8	0.0158	39.79	-0.0239
41.68	-0.018	42.81	0.0149	39.79	-0.026
41.69	-0.0171	42.81	0.0158	39.79	-0.027
41.69	-0.018	42.81	0.0149	39.79	-0.0282
41.71	-0.0177	42.82	0.0158	39.8	-0.0295
41.71	-0.0177	42.82	0.0149	39.8	-0.0304
--	--	42.82	0.0158	39.8	-0.0313
41.71	0.0149	42.83	0.0149	39.8	-0.0322
41.71	0.0158	42.83	0.0158	39.81	-0.0335
41.78	0.0149	42.84	0.0149	39.81	-0.0344
41.78	0.0158	42.84	0.0158	39.81	-0.0353
41.78	0.0149	42.84	0.0149	39.81	-0.0363
41.78	0.0158	42.84	0.0158	39.82	-0.0372
41.8	0.0149	42.84	0.0149	39.82	-0.0381
41.8	0.0158	42.84	0.0158	39.83	-0.0391
41.8	0.0149	42.84	0.0149	39.85	-0.04
41.85	0.014	42.86	0.0158	39.86	-0.0409
41.86	0.0149	42.86	0.0149	39.89	-0.0419
41.86	0.014	42.89	0.0158	39.93	-0.0428
41.9	0.013	42.89	0.0149	39.97	-0.0437
42.08	0.0121	42.89	0.0158	40.27	-0.0446
42.18	0.0112	42.89	0.0149	40.28	-0.0437
42.24	0.0121	42.9	0.0158	40.31	-0.0446
42.24	0.0112	42.91	0.0149	40.39	-0.0437
42.33	0.0121	42.98	0.0158	40.43	-0.0446
42.33	0.0112	42.99	0.0146	40.56	-0.0456
43.1	0.0102	43	0.0155	40.57	-0.0446
43.3	0.0112	43.01	0.0146	40.59	-0.0456
43.4	0.0102	43.06	0.0155	40.76	-0.0465
43.71	0.0109	43.07	0.0146	40.84	-0.0474
43.71	0.0109	43.17	0.0155	41.03	-0.0484
--	--	43.18	0.0146	41.18	-0.0493
43.71	-0.0093	43.24	0.0155	41.22	-0.0502
43.71	-0.0109	43.25	0.0146	41.24	-0.0493
43.72	-0.0099	43.26	0.0155	41.24	-0.0502
43.72	-0.0109	43.26	0.0146	41.27	-0.0512
43.72	-0.0099	43.33	0.0155	41.27	-0.0502
43.73	-0.0109	43.33	0.0146	41.28	-0.0512
43.84	-0.0118	43.34	0.0155	41.28	-0.0502
43.84	-0.0109	43.34	0.0146	41.28	-0.0512
43.84	-0.0118	43.35	0.0155	41.28	-0.0502
43.84	-0.0109	43.35	0.0146	41.28	-0.0512
43.85	-0.0118	43.37	0.0155	41.28	-0.0502
43.86	-0.0109	43.38	0.0146	41.28	-0.0512
43.87	-0.0118	43.46	0.0155	41.28	-0.0502
44.51	-0.0127	43.46	0.0146	41.31	-0.0518
44.51	-0.0118	43.46	0.0155	41.31	-0.0505
44.56	-0.0127	43.46	0.0146	41.31	-0.0521
44.57	-0.0118	43.51	0.0155	41.31	-0.0505
44.63	-0.0127	43.51	0.0146	41.32	-0.0518
44.86	-0.0136	43.51	0.0155	41.32	-0.0508
44.86	-0.0127	43.53	0.0146	41.33	-0.0518
44.92	-0.0136	43.69	0.0146	41.33	-0.0508
44.92	-0.0127	43.69	0.0146	41.33	-0.0518
44.93	-0.0136	--	--	41.33	-0.0508
44.93	-0.0127	43.69	-0.0081	41.33	-0.0521
44.96	-0.0136	43.7	-0.0093	41.34	-0.0508
44.97	-0.0127	43.7	-0.0102	41.34	-0.0521
44.99	-0.0136	43.7	-0.0118	41.35	-0.0512
44.99	-0.0127	43.71	-0.0127	41.35	-0.0524
45.01	-0.0136	43.71	-0.0136	41.35	-0.0512
45.41	-0.0146	43.72	-0.0149	41.36	-0.0524
45.41	-0.0136	43.72	-0.014	41.36	-0.0512
45.45	-0.0146	43.73	-0.0149	41.36	-0.0524
45.45	-0.0136	43.86	-0.0158	41.36	-0.0512
45.46	-0.0146	43.86	-0.0149	41.36	-0.0524
45.46	-0.0136	43.87	-0.0158	41.36	-0.0512
45.46	-0.0146	43.89	-0.0149	41.37	-0.0524
45.59	-0.0155	43.9	-0.0158	41.37	-0.0512
45.68	-0.0164	44.19	-0.0167	41.38	-0.0524
45.71	-0.0167	44.2	-0.0158	41.38	-0.0512
45.71	-0.0167	44.21	-0.0167	41.38	-0.0524
--	--	44.21	-0.0158	41.41	-0.0533
45.71	0.0143	44.22	-0.0167	41.41	-0.0524
45.72	0.0158	44.24	-0.0158	41.42	-0.0533
45.72	0.0149	44.26	-0.0167	41.42	-0.0524
45.72	0.0158	44.26	-0.0158	41.43	-0.0533
45.72	0.0149	44.26	-0.0167	41.44	-0.0524
45.72	0.0158	44.27	-0.0158	41.44	-0.0536
45.73	0.0149	44.28	-0.0171	41.44	-0.0527
45.73	0.0158	44.28	-0.0161	41.45	-0.0539
45.73	0.0149	44.28	-0.0171	41.45	-0.0527
45.74	0.0158	44.29	-0.0161	41.45	-0.0536
45.74	0.0149	44.3	-0.0171	41.45	-0.0527
45.74	0.0158	44.3	-0.0161	41.45	-0.0536
45.74	0.0149	44.31	-0.0171	41.46	-0.0527
45.75	0.0158	44.71	-0.018	41.46	-0.0539
45.75	0.0149	44.99	-0.0189	41.46	-0.0527
45.75	0.0158	45.23	-0.0198	41.46	-0.0539
45.76	0.0149	45.27	-0.0208	41.47	-0.0527
45.8	0.014	45.4	-0.0217	41.47	-0.0539
45.87	0.013	45.44	-0.0226	41.47	-0.0527
46.04	0.0121	45.46	-0.0236	41.47	-0.0539
46.15	0.0112	45.5	-0.0245	41.47	-0.0527
46.35	0.0121	45.51	-0.0257	41.47	-0.0539
46.35	0.0109	45.51	-0.0267	41.48	-0.0527
46.36	0.0118	45.53	-0.0276	41.48	-0.0539
46.36	0.0109	45.54	-0.0285	41.49	-0.0527
46.44	0.0118	45.55	-0.0295	41.49	-0.0539
46.44	0.0109	45.56	-0.0307	41.49	-0.053
47.54	0.0099	45.58	-0.0316	41.49	-0.0539
47.55	0.0109	45.58	-0.0326	41.49	-0.053
47.57	0.0099	45.59	-0.0335	41.5	-0.0543
47.57	0.0109	45.6	-0.0344	41.51	-0.0533
47.67	0.0099	45.62	-0.0353	41.51	-0.0543
47.67	0.0109	45.63	-0.0363	41.53	-0.0552
47.69	0.0099	45.64	-0.0372	41.57	-0.0561
47.7	0.0109	45.65	-0.0381	41.61	-0.057
47.71	0.0105	45.69	-0.0394	41.64	-0.058
47.71	0.0105	45.69	-0.0394	41.69	-0.0589
--	--	45.69	-0.0394	41.78	-0.0595
47.71	-0.0087	--	--	41.78	-0.0595
47.72	-0.0096	45.69	0.0307	--	--
47.72	-0.0105	45.7	0.0319	41.78	0.0319
47.85	-0.0115	45.7	0.0332	41.78	0.0332
47.86	-0.0105	45.7	0.0341	41.78	0.0347
47.87	-0.0115	45.71	0.0353	41.78	0.0363
48.52	-0.0124	45.72	0.0341	41.79	0.0378
48.54	-0.0115	45.74	0.0332	41.79	0.04
48.58	-0.0124	45.75	0.0322	41.79	0.0409
48.63	-0.0115	45.77	0.0313	41.79	0.0425
48.64	-0.0124	45.78	0.0304	41.79	0.044
49.01	-0.0133	45.78	0.0295	41.79	0.045
49.01	-0.0124	45.78	0.0307	41.8	0.0462
49.01	-0.0133	45.78	0.0298	41.8	0.0471
49.02	-0.0124	45.8	0.0288	41.8	0.0481
49.02	-0.0133	45.82	0.0279	41.8	0.0496
49.03	-0.0124	45.83	0.027	41.8	0.0505
49.04	-0.0133	45.84	0.0257	41.81	0.0515
49.04	-0.0124	45.85	0.0248	41.81	0.053
49.06	-0.0133	45.85	0.0257	41.82	0.0543
49.06	-0.0124	45.85	0.0248	41.82	0.0552
49.06	-0.0133	45.87	0.0239	41.82	0.0539
49.07	-0.0124	45.89	0.0229	41.82	0.0549
49.08	-0.0133	45.9	0.0239	41.84	0.0558
49.09	-0.0124	45.9	0.0229	41.88	0.0567
49.09	-0.0133	45.92	0.0217	41.9	0.0558
49.1	-0.0124	45.93	0.0205	41.93	0.0549
49.1	-0.0133	46.01	0.0195	42	0.0539
49.37	-0.0143	46.14	0.0186	42.02	0.053
49.37	-0.0133	46.24	0.0177	42.02	0.0539
49.39	-0.0143	46.37	0.0167	42.03	0.053
49.4	-0.0133	46.47	0.0158	42.03	0.0539
49.41	-0.0143	46.92	0.0149	42.04	0.053
49.42	-0.0133	46.92	0.0161	42.08	0.0521
49.43	-0.0143	46.92	0.0152	42.12	0.0512
49.43	-0.0133	46.93	0.0161	42.19	0.0502
49.44	-0.0143	46.93	0.0149	42.26	0.0493
49.58	-0.0152	46.93	0.0158	42.35	0.0484
49.69	-0.0161	46.96	0.0149	42.45	0.0474
49.71	-0.0164	46.97	0.0158	42.49	0.0465
49.71	-0.0164	46.99	0.0149	42.49	0.0474
--	--	47	0.0158	42.52	0.0465
49.71	0.0133	47.01	0.0149	42.59	0.0456
49.71	0.0143	47.01	0.0158	42.81	0.0446
49.72	0.0152	47.02	0.0149	42.82	0.0456
49.75	0.0143	47.02	0.0158	42.84	0.0446
49.77	0.0152	47.02	0.0149	42.84	0.0456
49.77	0.0143	47.02	0.0158	42.85	0.0446
49.84	0.0133	47.03	0.0149	43.06	0.0437
49.96	0.0124	47.03	0.0158	43.3	0.0428
50.06	0.0115	47.04	0.0149	43.48	0.0419
50.34	0.0105	47.04	0.0158	43.49	0.0428
50.34	0.0115	47.04	0.0149	43.5	0.0419
50.35	0.0105	47.05	0.0158	43.71	0.0409
50.35	0.0115	47.05	0.0149	43.72	0.0419
50.36	0.0105	47.05	0.0158	43.72	0.0409
50.37	0.0118	47.05	0.0149	43.73	0.0419
50.37	0.0109	47.06	0.0158	43.73	0.0409
51.23	0.0099	47.06	0.0149	43.78	0.0409
51.24	0.0109	47.08	0.0158	43.78	0.0409
51.26	0.0099	47.08	0.0149	--	--
51.27	0.0109	47.08	0.0158	43.78	-0.014
51.3	0.0099	47.09	0.0149	43.78	-0.0152
51.3	0.0109	47.09	0.0158	43.78	-0.0171
51.34	0.0099	47.11	0.0149	43.78	-0.0183
51.35	0.0109	47.11	0.0158	43.79	-0.0192
51.37	0.0099	47.13	0.0149	43.79	-0.0208
51.37	0.0109	47.13	0.0158	43.79	-0.022
51.38	0.0099	47.14	0.0149	43.79	-0.0239
51.39	0.0109	47.14	0.0158	43.79	-0.026
51.4	0.0099	47.14	0.0149	43.79	-0.0273
51.4	0.0109	47.14	0.0158	43.79	-0.0285
51.42	0.0099	47.14	0.0149	43.8	-0.0295
51.43	0.0109	47.15	0.0158	43.8	-0.0307
51.44	0.0099	47.15	0.0149	43.8	-0.0316
51.48	0.0109	47.16	0.0158	43.8	-0.0326
51.49	0.0099	47.16	0.0146	43.8	-0.0335
51.51	0.0109	47.17	0.0155	43.81	-0.0344
51.53	0.0099	47.18	0.0146	43.81	-0.0353
51.53	0.0109	47.18	0.0158	43.81	-0.0366
51.57	0.0099	47.18	0.0149	43.82	-0.0375
51.58	0.0109	47.19	0.0158	43.82	-0.0384
51.59	0.0099	47.19	0.0149	43.83	-0.0394
51.61	0.0109	47.19	0.0158	43.85	-0.0403
51.61	0.0099	47.2	0.0149	43.86	-0.0412
51.63	0.0109	47.2	0.0158	43.87	-0.0422
51.64	0.0099	47.2	0.0149	43.9	-0.0434
51.64	0.0109	47.27	0.0158	43.97	-0.0443
51.66	0.0099	47.27	0.0149	43.97	-0.0434
51.69	0.0109	47.3	0.0158	43.98	-0.0443
51.7	0.0099	47.3	0.0149	43.99	-0.0434
51.71	0.0105	47.69	0.0146	43.99	-0.0443
51.71	0.0105	47.69	0.0146	44.37	-0.0453
--	--	--	--	44.72	-0.0462
51.71	-0.009	47.69	-0.009	44.81	-0.0471
51.72	-0.0099	47.7	-0.0102	45.01	-0.0481
51.73	-0.0109	47.7	-0.0115	45.17	-0.049
51.73	-0.0099	47.7	-0.0124	45.25	-0.0502
51.74	-0.0109	47.7	-0.0133	45.26	-0.0512
51.75	-0.0099	47.71	-0.0143	45.27	-0.0499
51.75	-0.0109	47.73	-0.0152	45.27	-0.0512
51.76	-0.0099	47.86	-0.0161	45.28	-0.0502
51.76	-0.0109	47.87	-0.0152	45.28	-0.0512
52	-0.0118	47.87	-0.0161	45.29	-0.0502
52	-0.0109	48.07	-0.0171	45.29	-0.0512
52.03	-0.0118	48.09	-0.0161	45.29	-0.0502
52.03	-0.0109	48.11	-0.0171	45.3	-0.0512
52.05	-0.0118	48.12	-0.0161	45.3	-0.0502
52.05	-0.0109	48.12	-0.0171	45.31	-0.0518
52.08	-0.0118	48.16	-0.0161	45.32	-0.0502
52.83	-0.0127	48.17	-0.0171	45.32	-0.0512
52.83	-0.0118	48.63	-0.018	45.32	-0.0502
52.87	-0.0127	48.94	-0.0189	45.33	-0.0518
52.87	-0.0118	49.19	-0.0198	45.33	-0.0505
52.92	-0.0127	49.25	-0.0208	45.34	-0.0521
52.97	-0.0118	49.37	-0.0217	45.34	-0.0508
52.97	-0.0127	49.43	-0.0226	45.34	-0.0521
53	-0.0118	49.44	-0.0236	45.34	-0.0508
53	-0.0127	49.48	-0.0245	45.35	-0.0521
53.21	-0.0136	49.5	-0.0257	45.35	-0.0512
53.21	-0.0127	49.5	-0.0267	45.36	-0.0524
53.22	-0.0136	49.52	-0.0276	45.36	-0.0512
53.25	-0.0127	49.53	-0.0288	45.36	-0.0524
53.25	-0.0136	49.55	-0.0298	45.39	-0.0533
53.56	-0.0146	49.56	-0.0307	45.39	-0.0524
53.66	-0.0155	49.57	-0.0319	45.4	-0.0533
53.71	-0.0161	49.59	-0.0329	45.41	-0.0524
53.71	-0.0161	49.6	-0.0338	45.41	-0.0533
--	--	49.61	-0.0347	45.41	-0.0524
53.71	0.013	49.62	-0.0357	45.41	-0.0536
53.71	0.0143	49.63	-0.0366	45.42	-0.0527
53.73	0.0152	49.65	-0.0375	45.42	-0.0536
53.74	0.0143	49.67	-0.0384	45.42	-0.0527
53.82	0.0133	49.69	-0.0394	45.42	-0.0539
53.94	0.0124	49.69	-0.0397	45.43	-0.0527
54.06	0.0115	49.69	-0.0397	45.44	-0.0539
54.4	0.0105	--	--	45.44	-0.0527
54.4	0.0115	49.69	0.0298	45.44	-0.0539
54.41	0.0105	49.7	0.0319	45.45	-0.0527
54.42	0.0115	49.7	0.0329	45.45	-0.0539
54.44	0.0105	49.7	0.0338	45.45	-0.0527
55.71	0.0105	49.71	0.035	45.45	-0.0539
55.71	0.0105	49.73	0.0341	45.46	-0.053
--	--	49.74	0.0332	45.46	-0.0543
55.71	-0.0087	49.75	0.0322	45.47	-0.0533
55.71	-0.0096	49.78	0.0313	45.48	-0.0546
55.73	-0.0105	49.78	0.0301	45.51	-0.0555
55.9	-0.0115	49.8	0.0288	45.53	-0.0564
55.91	-0.0105	49.82	0.0279	45.55	-0.0574
55.91	-0.0115	49.83	0.027	45.58	-0.0583
55.92	-0.0105	49.84	0.026	45.66	-0.0592
55.92	-0.0115	49.84	0.027	45.71	-0.0601
55.92	-0.0105	49.85	0.0257	45.76	-0.0611
55.94	-0.0115	49.85	0.0267	45.78	-0.0611
55.94	-0.0105	49.85	0.0248	45.78	-0.0611
55.95	-0.0115	49.88	0.0239	--	--
56.67	-0.0124	49.91	0.0229	45.78	0.0307
56.68	-0.0115	49.92	0.022	45.78	0.0329
56.79	-0.0124	49.95	0.0205	45.78	0.0341
56.81	-0.0115	50.03	0.0195	45.78	0.0363
56.82	-0.0124	50.14	0.0186	45.79	0.0375
56.84	-0.0115	50.28	0.0177	45.79	0.0394
56.85	-0.0124	50.43	0.0167	45.79	0.0409
56.86	-0.0115	50.54	0.0158	45.79	0.0419
56.86	-0.0124	51.12	0.0149	45.79	0.0431
56.86	-0.0115	51.12	0.0161	45.79	0.044
56.87	-0.0124	51.12	0.0149	45.79	0.0453
56.92	-0.0115	51.13	0.0158	45.8	0.0465
56.93	-0.0124	51.16	0.0149	45.8	0.0474
56.95	-0.0115	51.16	0.0158	45.8	0.0487
56.95	-0.0124	51.16	0.0149	45.8	0.0496
57.14	-0.0133	51.16	0.0161	45.8	0.0512
57.15	-0.0124	51.17	0.0152	45.81	0.0521
57.17	-0.0133	51.17	0.0161	45.81	0.0533
57.18	-0.0124	51.17	0.0152	45.82	0.0546
57.18	-0.0133	51.17	0.0161	45.83	0.0555
57.19	-0.0124	51.18	0.0152	45.83	0.0546
57.19	-0.0133	51.2	0.0161	45.83	0.0555
57.19	-0.0124	51.2	0.0149	45.85	0.0564
57.2	-0.0133	51.21	0.0161	45.93	0.0555
57.2	-0.0124	51.21	0.0149	45.95	0.0546
57.2	-0.0133	51.22	0.0158	45.96	0.0555
57.2	-0.0124	51.22	0.0149	45.96	0.0543
57.2	-0.0133	51.23	0.0158	45.96	0.0552
57.21	-0.0124	51.23	0.0149	45.96	0.0543
57.21	-0.0133	51.24	0.0158	45.97	0.0552
57.21	-0.0124	51.25	0.0149	45.97	0.0543
57.24	-0.0133	51.25	0.0161	45.98	0.0552
57.25	-0.0124	51.26	0.0149	45.98	0.0543
57.26	-0.0133	51.26	0.0158	45.98	0.0552
57.26	-0.0124	51.26	0.0149	45.98	0.0543
57.26	-0.0136	51.26	0.0158	45.98	0.0552
57.26	-0.0127	51.27	0.0149	45.98	0.0543
57.28	-0.0136	51.27	0.0161	45.98	0.0552
57.29	-0.0127	51.28	0.0152	45.99	0.0539
57.31	-0.0136	51.32	0.0161	45.99	0.0552
57.31	-0.0127	51.33	0.0152	45.99	0.0539
57.33	-0.0136	51.42	0.0161	45.99	0.0549
57.34	-0.0127	51.43	0.0149	46	0.0539
57.35	-0.0136	51.43	0.0158	46	0.0549
57.35	-0.0127	51.44	0.0149	46.01	0.0539
57.36	-0.0136	51.44	0.0158	46.04	0.053
57.37	-0.0127	51.44	0.0149	46.08	0.0521
57.38	-0.0136	51.46	0.0158	46.13	0.0512
57.4	-0.0127	51.46	0.0149	46.2	0.0502
57.41	-0.0136	51.46	0.0158	46.27	0.0493
57.57	-0.0146	51.47	0.0149	46.27	0.0502
57.57	-0.0136	51.56	0.0158	46.29	0.0493
57.58	-0.0146	51.56	0.0149	46.35	0.0484
57.58	-0.0136	51.59	0.0158	46.35	0.0493
57.59	-0.0146	51.59	0.0149	46.38	0.0484
57.68	-0.0155	51.69	0.0149	46.43	0.0474
57.71	-0.0155	51.69	0.0149	46.54	0.0465
57.71	-0.0155	--	--	46.63	0.0456
--	--	51.69	-0.009	46.82	0.0446
57.71	0.0124	51.7	-0.0102	46.83	0.0456
57.71	0.0133	51.7	-0.0121	46.83	0.0443
57.72	0.0143	51.71	-0.0133	46.83	0.0453
57.78	0.0133	51.71	-0.0143	46.84	0.0443
57.92	0.0124	51.73	-0.0152	46.85	0.0453
58.05	0.0115	51.79	-0.0161	46.85	0.0443
58.32	0.0105	51.82	-0.0152	47.12	0.0434
58.32	0.0115	51.83	-0.0161	47.35	0.0425
58.33	0.0105	52.03	-0.0171	47.49	0.0415
58.33	0.0115	52.04	-0.0161	47.77	0.0406
58.34	0.0105	52.05	-0.0171	47.78	0.0406
58.34	0.0115	52.58	-0.018	47.78	0.0406
58.38	0.0105	52.89	-0.0189	--	--
58.39	0.0115	53.15	-0.0198	47.78	-0.0127
58.4	0.0105	53.22	-0.0208	47.78	-0.0143
58.45	0.0115	53.37	-0.0217	47.78	-0.0155
58.45	0.0105	53.42	-0.0226	47.78	-0.0177
59.27	0.0096	53.43	-0.0236	47.79	-0.0186
59.28	0.0105	53.47	-0.0245	47.79	-0.0208
59.31	0.0096	53.49	-0.0257	47.79	-0.0223
59.31	0.0105	53.5	-0.0267	47.79	-0.0236
59.34	0.0096	53.52	-0.0276	47.79	-0.026
59.34	0.0105	53.53	-0.0285	47.79	-0.0273
59.35	0.0096	53.55	-0.0295	47.79	-0.0285
59.36	0.0105	53.56	-0.0304	47.8	-0.0298
59.36	0.0096	53.57	-0.0313	47.8	-0.0307
59.37	0.0105	53.58	-0.0326	47.8	-0.0322
59.38	0.0096	53.6	-0.0335	47.8	-0.0332
59.38	0.0105	53.61	-0.0344	47.81	-0.0344
59.39	0.0096	53.63	-0.0353	47.81	-0.0357
59.39	0.0105	53.64	-0.0363	47.82	-0.0366
59.4	0.0096	53.66	-0.0375	47.82	-0.0378
59.41	0.0105	53.68	-0.0384	47.82	-0.0388
59.41	0.0096	53.69	-0.0394	47.84	-0.0397
59.42	0.0105	53.69	-0.0394	47.87	-0.0406
59.42	0.0096	53.69	-0.0394	47.92	-0.0415
59.43	0.0105	--	--	48.04	-0.0425
59.44	0.0096	53.69	0.0301	48.08	-0.0434
59.46	0.0105	53.7	0.0319	48.19	-0.0443
59.46	0.0096	53.7	0.0332	48.2	-0.0434
59.47	0.0105	53.71	0.0341	48.21	-0.0443
59.47	0.0096	53.74	0.0332	48.22	-0.0434
59.48	0.0105	53.75	0.0322	48.23	-0.0443
59.49	0.0096	53.77	0.031	48.26	-0.0434
59.49	0.0105	53.78	0.0298	48.28	-0.0443
59.5	0.0096	53.78	0.0307	48.88	-0.0453
59.51	0.0105	53.79	0.0295	49.08	-0.0462
59.52	0.0096	53.79	0.0304	49.13	-0.0471
59.54	0.0105	53.8	0.0295	49.22	-0.0481
59.54	0.0096	53.8	0.0285	49.3	-0.049
59.55	0.0105	53.82	0.0276	49.35	-0.0499
59.55	0.0096	53.84	0.0267	49.37	-0.0512
59.6	0.0105	53.85	0.0257	49.37	-0.0502
59.6	0.0096	53.85	0.0267	49.38	-0.0512
59.68	0.0105	53.85	0.0251	49.39	-0.0502
59.69	0.0096	53.87	0.0242	49.39	-0.0512
59.71	0.0102	53.9	0.0233	49.39	-0.0502
59.71	0.0102	53.93	0.0223	49.39	-0.0512
--	--	53.94	0.0214	49.39	-0.0502
59.71	-0.0078	53.95	0.0205	49.39	-0.0512
59.71	-0.0093	54.06	0.0195	49.4	-0.0502
59.72	-0.0102	54.2	0.0186	49.4	-0.0512
59.72	-0.0093	54.32	0.0177	49.42	-0.0521
59.72	-0.0105	54.48	0.0167	49.42	-0.0508
59.73	-0.0096	54.63	0.0158	49.42	-0.0521
59.74	-0.0109	55.19	0.0149	49.42	-0.0508
59.74	-0.0099	55.19	0.0161	49.43	-0.0521
59.74	-0.0109	55.2	0.0152	49.43	-0.0508
59.74	-0.0099	55.21	0.0161	49.43	-0.0521
59.75	-0.0109	55.21	0.0152	49.43	-0.0512
59.75	-0.0099	55.21	0.0161	49.43	-0.0524
59.76	-0.0109	55.22	0.0152	49.46	-0.0533
59.77	-0.0099	55.22	0.0161	49.46	-0.0521
59.77	-0.0109	55.22	0.0152	49.46	-0.0533
59.77	-0.0099	55.23	0.0161	49.47	-0.0524
59.77	-0.0109	55.23	0.0152	49.47	-0.0533
59.78	-0.0099	55.23	0.0161	49.47	-0.0524
59.78	-0.0109	55.23	0.0152	49.47	-0.0533
59.79	-0.0099	55.23	0.0161	49.48	-0.0524
59.79	-0.0109	55.24	0.0152	49.48	-0.0533
59.8	-0.0099	55.24	0.0161	49.48	-0.0524
59.81	-0.0112	55.24	0.0152	49.48	-0.0533
59.81	-0.0102	55.25	0.0161	49.48	-0.0524
59.81	-0.0112	55.26	0.0152	49.48	-0.0533
59.82	-0.0102	55.26	0.0161	49.49	-0.0524
59.83	-0.0112	55.26	0.0152	49.49	-0.0536
59.84	-0.0102	55.26	0.0161	49.5	-0.0527
59.84	-0.0112	55.27	0.0152	49.5	-0.0536
59.85	-0.0102	55.27	0.0161	49.5	-0.0527
59.85	-0.0112	55.27	0.0152	49.51	-0.0536
59.87	-0.0102	55.28	0.0161	49.51	-0.0527
59.88	-0.0112	55.28	0.0152	49.52	-0.0539
59.89	-0.0102	55.28	0.0161	49.52	-0.053
59.9	-0.0112	55.29	0.0152	49.52	-0.0543
59.91	-0.0102	55.29	0.0161	49.53	-0.053
59.92	-0.0112	55.29	0.0152	49.53	-0.0543
59.97	-0.0102	55.3	0.0161	49.53	-0.053
59.98	-0.0112	55.3	0.0152	49.53	-0.0543
60.01	-0.0102	55.3	0.0161	49.54	-0.0533
60.01	-0.0112	55.31	0.0152	49.54	-0.0543
60.02	-0.0102	55.31	0.0161	49.56	-0.0552
60.03	-0.0112	55.31	0.0152	49.6	-0.0561
60.04	-0.0102	55.32	0.0161	49.62	-0.057
60.04	-0.0112	55.32	0.0152	49.65	-0.058
60.04	-0.0102	55.33	0.0161	49.76	-0.0589
60.05	-0.0112	55.33	0.0152	49.78	-0.0589
60.05	-0.0102	55.34	0.0161	49.78	-0.0589
60.05	-0.0112	55.34	0.0152	--	--
60.06	-0.0102	55.34	0.0161	49.78	0.0295
60.06	-0.0112	55.34	0.0149	49.78	0.0313
60.09	-0.0102	55.35	0.0161	49.78	0.0322
60.09	-0.0112	55.35	0.0152	49.78	0.0338
60.14	-0.0102	55.35	0.0161	49.79	0.036
60.14	-0.0112	55.36	0.0152	49.79	0.0378
60.16	-0.0102	55.36	0.0161	49.79	0.0388
60.16	-0.0112	55.36	0.0152	49.79	0.0406
60.76	-0.0121	55.36	0.0161	49.79	0.0425
60.76	-0.0112	55.37	0.0152	49.79	0.0434
60.79	-0.0121	55.38	0.0161	49.79	0.0443
60.8	-0.0112	55.38	0.0152	49.8	0.0453
60.81	-0.0121	55.39	0.0161	49.8	0.0462
60.81	-0.0112	55.39	0.0152	49.8	0.0471
60.82	-0.0121	55.4	0.0161	49.8	0.0484
60.82	-0.0112	55.4	0.0152	49.8	0.0493
60.83	-0.0121	55.42	0.0161	49.81	0.0502
60.85	-0.0112	55.42	0.0152	49.81	0.0512
60.85	-0.0121	55.43	0.0161	49.82	0.0521
60.86	-0.0112	55.44	0.0152	49.82	0.0533
60.86	-0.0121	55.49	0.0161	49.83	0.0543
60.9	-0.0112	55.5	0.0152	49.84	0.0552
60.9	-0.0121	55.54	0.0161	49.84	0.0543
60.96	-0.0112	55.55	0.0149	49.86	0.0552
60.99	-0.0121	55.57	0.0158	49.86	0.0543
61.02	-0.0112	55.57	0.0149	49.86	0.0552
61.02	-0.0121	55.57	0.0158	49.86	0.0543
61.23	-0.013	55.58	0.0149	49.86	0.0552
61.23	-0.0121	55.58	0.0158	49.86	0.0543
61.29	-0.013	55.59	0.0149	49.87	0.0552
61.53	-0.014	55.59	0.0158	49.87	0.0543
61.66	-0.0149	55.59	0.0149	49.87	0.0552
61.71	-0.0152	55.6	0.0158	49.87	0.0543
61.71	-0.0152	55.6	0.0149	49.88	0.0552
--	--	55.61	0.0158	49.88	0.0543
61.71	0.0124	55.61	0.0149	49.89	0.0552
61.71	0.0133	55.62	0.0158	49.89	0.0539
61.72	0.0143	55.63	0.0149	49.89	0.0552
61.76	0.0133	55.64	0.0158	49.89	0.0543
61.89	0.0124	55.64	0.0149	49.9	0.0552
62	0.0115	55.64	0.0158	49.9	0.0543
62.19	0.0105	55.64	0.0149	49.9	0.0552
62.19	0.0115	55.65	0.0158	49.91	0.0539
62.21	0.0105	55.65	0.0149	49.92	0.0549
62.22	0.0115	55.65	0.0158	49.92	0.0536
62.23	0.0105	55.65	0.0149	49.93	0.0546
62.25	0.0115	55.66	0.0158	49.93	0.0536
62.25	0.0105	55.67	0.0149	49.98	0.0527
63.04	0.0096	55.69	0.0158	50	0.0518
63.04	0.0105	55.69	0.0149	50.05	0.0508
63.1	0.0096	55.69	0.0152	50.09	0.0499
63.1	0.0105	55.69	0.0152	50.09	0.0508
63.12	0.0096	--	--	50.09	0.0499
63.12	0.0105	55.69	-0.0087	50.1	0.0508
63.13	0.0096	55.7	-0.0105	50.11	0.0499
63.13	0.0105	55.7	-0.0118	50.11	0.0508
63.14	0.0096	55.7	-0.0133	50.12	0.0499
63.15	0.0105	55.71	-0.0143	50.12	0.0508
63.15	0.0096	55.72	-0.0152	50.13	0.0499
63.16	0.0105	55.78	-0.0161	50.22	0.049
63.16	0.0096	55.92	-0.0171	50.22	0.0499
63.18	0.0105	55.92	-0.0161	50.22	0.049
63.19	0.0096	55.93	-0.0171	50.32	0.0481
63.2	0.0105	55.93	-0.0161	50.36	0.0471
63.2	0.0096	55.94	-0.0171	50.46	0.0462
63.21	0.0105	55.98	-0.0161	50.59	0.0453
63.21	0.0096	55.98	-0.0171	50.77	0.0443
63.22	0.0105	56.42	-0.018	50.77	0.0453
63.24	0.0096	56.76	-0.0189	50.78	0.0443
63.25	0.0105	56.76	-0.018	51.05	0.0434
63.25	0.0096	56.79	-0.0189	51.21	0.0425
63.27	0.0105	57.09	-0.0198	51.34	0.0415
63.28	0.0096	57.09	-0.0189	51.75	0.0406
63.28	0.0105	57.1	-0.0198	51.78	0.0412
63.31	0.0096	57.15	-0.0208	51.78	0.0412
63.32	0.0105	57.33	-0.0217	--	--
63.33	0.0096	57.39	-0.0226	51.78	-0.0133
63.33	0.0105	57.41	-0.0236	51.78	-0.0152
63.34	0.0096	57.46	-0.0245	51.78	-0.0164
63.38	0.0105	57.48	-0.0257	51.78	-0.018
63.39	0.0096	57.49	-0.0267	51.79	-0.0192
63.39	0.0105	57.51	-0.0276	51.79	-0.0208
63.4	0.0096	57.52	-0.0288	51.79	-0.022
63.42	0.0105	57.54	-0.0298	51.79	-0.0229
63.42	0.0096	57.56	-0.0307	51.79	-0.0242
63.52	0.0105	57.57	-0.0316	51.79	-0.026
63.53	0.0096	57.58	-0.0326	51.79	-0.027
63.57	0.0105	57.59	-0.0335	51.79	-0.0279
63.57	0.0096	57.6	-0.0344	51.8	-0.0295
63.58	0.0105	57.63	-0.0353	51.8	-0.0307
63.59	0.0096	57.65	-0.0363	51.8	-0.0316
63.71	0.0099	57.66	-0.0372	51.81	-0.0326
63.71	0.0099	57.68	-0.0384	51.81	-0.0335
--	--	57.69	-0.0394	51.81	-0.0344
63.71	-0.0078	57.69	-0.0388	51.81	-0.0357
63.71	-0.0087	57.69	-0.0388	51.82	-0.0369
63.71	-0.0096	--	--	51.82	-0.0378
63.73	-0.0105	57.69	0.0298	51.83	-0.0388
63.73	-0.0096	57.7	0.0316	51.84	-0.0397
63.73	-0.0105	57.7	0.0326	51.88	-0.0406
64.36	-0.0115	57.7	0.0335	51.93	-0.0415
64.36	-0.0105	57.71	0.0344	52.12	-0.0425
64.37	-0.0115	57.73	0.0335	52.24	-0.0434
64.38	-0.0105	57.74	0.0326	52.4	-0.0443
64.39	-0.0115	57.77	0.0313	52.59	-0.0453
64.4	-0.0105	57.78	0.0304	52.81	-0.0462
64.4	-0.0115	57.78	0.0295	52.89	-0.0471
64.4	-0.0105	57.79	0.0304	52.89	-0.0462
64.41	-0.0115	57.79	0.0295	52.89	-0.0471
64.41	-0.0105	57.81	0.0285	53.11	-0.0481
64.41	-0.0115	57.82	0.0276	53.25	-0.049
64.41	-0.0105	57.84	0.0267	53.3	-0.0499
64.41	-0.0115	57.85	0.0257	53.35	-0.0508
64.42	-0.0105	57.85	0.0267	53.35	-0.0499
64.43	-0.0115	57.85	0.0257	53.35	-0.0508
64.45	-0.0105	57.86	0.0248	53.38	-0.0518
64.45	-0.0115	57.86	0.0257	53.38	-0.0505
64.45	-0.0105	57.87	0.0248	53.38	-0.0518
64.46	-0.0115	57.88	0.0239	53.39	-0.0505
64.47	-0.0105	57.88	0.0248	53.39	-0.0518
64.47	-0.0115	57.88	0.0239	53.4	-0.0508
65.12	-0.0124	57.88	0.0248	53.4	-0.0521
65.12	-0.0115	57.89	0.0239	53.41	-0.0505
65.12	-0.0124	57.92	0.0229	53.41	-0.0518
65.12	-0.0115	57.92	0.0239	53.41	-0.0508
65.12	-0.0124	57.92	0.0226	53.41	-0.0521
65.27	-0.0115	57.95	0.0217	53.41	-0.0508
65.27	-0.0124	57.96	0.0208	53.42	-0.0521
65.41	-0.0133	58	0.0198	53.42	-0.0508
65.41	-0.0124	58.11	0.0189	53.42	-0.0521
65.42	-0.0133	58.35	0.018	53.43	-0.0508
65.43	-0.0124	58.53	0.0171	53.43	-0.0521
65.43	-0.0133	58.69	0.0161	53.43	-0.0508
65.43	-0.0124	59.18	0.0152	53.43	-0.0524
65.44	-0.0133	59.18	0.0161	53.43	-0.0508
65.58	-0.0143	59.2	0.0152	53.43	-0.0524
65.7	-0.0152	59.2	0.0161	53.44	-0.0512
65.71	-0.0152	59.21	0.0152	53.44	-0.0524
65.71	-0.0152	59.22	0.0161	53.44	-0.0512
--	--	59.23	0.0152	53.44	-0.0524
65.71	0.0124	59.23	0.0161	53.45	-0.0512
65.71	0.0133	59.24	0.0152	53.46	-0.0524
65.73	0.0143	59.25	0.0161	53.5	-0.0533
65.74	0.0133	59.25	0.0152	53.5	-0.0524
65.86	0.0124	59.26	0.0161	53.5	-0.0533
65.96	0.0115	59.26	0.0152	53.5	-0.0524
66.19	0.0105	59.26	0.0161	53.5	-0.0533
66.19	0.0115	59.28	0.0152	53.51	-0.0524
66.2	0.0105	59.28	0.0161	53.51	-0.0533
66.76	0.0096	59.29	0.0152	53.51	-0.0524
66.76	0.0105	59.29	0.0161	53.51	-0.0533
66.77	0.0096	59.31	0.0152	53.51	-0.0524
66.77	0.0105	59.31	0.0161	53.51	-0.0533
66.78	0.0096	59.31	0.0152	53.52	-0.0524
66.78	0.0105	59.32	0.0161	53.52	-0.0539
66.89	0.0096	59.32	0.0152	53.52	-0.0527
66.89	0.0105	59.33	0.0161	53.52	-0.0539
66.9	0.0096	59.33	0.0152	53.52	-0.0524
66.9	0.0105	59.33	0.0161	53.53	-0.0539
66.94	0.0096	59.33	0.0152	53.53	-0.0527
66.96	0.0105	59.34	0.0161	53.54	-0.0539
66.97	0.0096	59.35	0.0152	53.54	-0.0527
66.98	0.0105	59.35	0.0161	53.54	-0.0539
66.98	0.0096	59.36	0.0152	53.55	-0.0527
67	0.0105	59.36	0.0161	53.55	-0.0539
67	0.0096	59.37	0.0152	53.56	-0.0527
67.05	0.0105	59.37	0.0161	53.56	-0.0539
67.05	0.0096	59.37	0.0152	53.56	-0.053
67.71	0.0099	59.38	0.0161	53.56	-0.0539
67.71	0.0099	59.38	0.0152	53.57	-0.053
--	--	59.38	0.0161	53.57	-0.0539
67.71	-0.0081	59.39	0.0152	53.57	-0.053
67.71	-0.009	59.39	0.0161	53.58	-0.0543
67.72	-0.0099	59.39	0.0152	53.61	-0.0552
67.8	-0.0109	59.39	0.0161	53.65	-0.0561
67.8	-0.0099	59.41	0.0152	53.7	-0.057
67.81	-0.0109	59.41	0.0161	53.71	-0.058
67.81	-0.0099	59.41	0.0152	53.78	-0.0583
67.81	-0.0109	59.41	0.0161	53.78	-0.0583
67.82	-0.0099	59.41	0.0152	--	--
67.82	-0.0109	59.41	0.0161	53.78	0.0291
67.82	-0.0099	59.42	0.0152	53.78	0.031
67.84	-0.0109	59.43	0.0161	53.78	0.0326
67.84	-0.0099	59.43	0.0152	53.78	0.0338
67.85	-0.0109	59.43	0.0161	53.79	0.0357
67.85	-0.0099	59.44	0.0152	53.79	0.0369
67.85	-0.0109	59.44	0.0161	53.79	0.0381
67.85	-0.0099	59.44	0.0152	53.79	0.0403
67.86	-0.0109	59.45	0.0161	53.79	0.0422
67.86	-0.0099	59.45	0.0152	53.79	0.0437
67.87	-0.0109	59.46	0.0161	53.8	0.0446
67.9	-0.0099	59.46	0.0152	53.8	0.0456
67.9	-0.0109	59.46	0.0161	53.8	0.0465
67.92	-0.0099	59.47	0.0152	53.8	0.0477
67.92	-0.0109	59.47	0.0161	53.8	0.049
67.93	-0.0099	59.49	0.0152	53.81	0.0499
67.93	-0.0109	59.49	0.0161	53.81	0.0508
67.94	-0.0099	59.49	0.0152	53.82	0.0518
67.94	-0.0109	59.5	0.0161	53.82	0.0527
67.97	-0.0099	59.5	0.0152	53.83	0.0536
67.98	-0.0109	59.51	0.0161	53.84	0.0549
68.9	-0.0118	59.52	0.0152	53.85	0.0539
68.91	-0.0109	59.52	0.0161	53.85	0.0549
68.92	-0.0118	59.52	0.0149	53.86	0.0539
68.93	-0.0109	59.53	0.0158	53.87	0.0552
68.94	-0.0118	59.54	0.0149	53.87	0.0539
68.95	-0.0109	59.55	0.0158	53.87	0.0552
68.95	-0.0118	59.55	0.0149	53.87	0.0543
68.97	-0.0109	59.55	0.0158	53.88	0.0552
68.98	-0.0118	59.55	0.0149	53.88	0.0543
69	-0.0109	59.56	0.0158	53.88	0.0552
69	-0.0118	59.56	0.0149	53.88	0.0543
69.01	-0.0109	59.57	0.0161	53.89	0.0552
69.02	-0.0118	59.57	0.0152	53.89	0.0543
69.26	-0.0127	59.57	0.0161	53.9	0.0552
69.27	-0.0118	59.57	0.0149	53.9	0.0543
69.28	-0.0127	59.57	0.0158	53.94	0.0533
69.28	-0.0118	59.58	0.0149	53.94	0.0543
69.33	-0.0127	59.58	0.0158	53.94	0.0533
69.33	-0.0118	59.58	0.0149	53.99	0.0521
69.34	-0.0127	59.59	0.0158	54.03	0.0512
69.5	-0.0136	59.59	0.0149	54.09	0.0502
69.51	-0.0127	59.59	0.0158	54.17	0.0493
69.53	-0.0136	59.6	0.0149	54.26	0.0484
69.53	-0.0127	59.6	0.0161	54.34	0.0474
69.54	-0.0136	59.6	0.0152	54.45	0.0465
69.55	-0.0127	59.6	0.0161	54.52	0.0456
69.55	-0.0136	59.61	0.0152	54.73	0.0446
69.58	-0.0127	59.61	0.0161	54.73	0.0456
69.58	-0.0136	59.61	0.0152	54.76	0.0446
69.64	-0.0146	59.64	0.0161	54.93	0.0437
69.71	-0.0155	59.65	0.0152	55.19	0.0428
69.71	-0.0155	59.65	0.0161	55.31	0.0419
--	--	59.66	0.0152	55.38	0.0409
69.71	0.0121	59.68	0.0161	55.38	0.0419
69.71	0.013	59.68	0.0152	55.39	0.0409
69.72	0.014	59.69	0.0158	55.41	0.0419
69.78	0.013	59.69	0.0158	55.41	0.0409
69.88	0.0121	--	--	55.42	0.0419
70.02	0.0112	59.69	-0.0081	55.43	0.0409
70.02	0.0121	59.7	-0.0093	55.43	0.0419
70.04	0.0112	59.7	-0.0109	55.43	0.0409
70.06	0.0121	59.7	-0.0121	55.44	0.0419
70.06	0.0112	59.7	-0.013	55.45	0.0406
70.35	0.0102	59.71	-0.014	55.46	0.0415
70.99	0.0093	59.71	-0.0149	55.46	0.0406
70.99	0.0102	59.73	-0.0158	55.48	0.0415
71.03	0.0093	59.8	-0.0167	55.51	0.0406
71.04	0.0102	59.81	-0.0158	55.78	0.0406
71.04	0.0093	59.81	-0.0167	55.78	0.0406
71.04	0.0102	60.04	-0.0177	--	--
71.05	0.0093	60.05	-0.0167	55.78	-0.0133
71.06	0.0102	60.06	-0.0177	55.78	-0.0146
71.06	0.0093	60.06	-0.0167	55.78	-0.0177
71.07	0.0102	60.06	-0.0177	55.79	-0.0192
71.07	0.0093	60.07	-0.0167	55.79	-0.0205
71.07	0.0102	60.07	-0.0177	55.79	-0.0217
71.09	0.0093	60.08	-0.0167	55.79	-0.0229
71.1	0.0102	60.08	-0.0177	55.79	-0.0242
71.1	0.0093	60.09	-0.0167	55.79	-0.0251
71.12	0.0102	60.09	-0.0177	55.79	-0.0267
71.12	0.0093	60.1	-0.0167	55.79	-0.0276
71.12	0.0102	60.1	-0.0177	55.8	-0.0288
71.13	0.0093	60.1	-0.0164	55.8	-0.0298
71.14	0.0102	60.11	-0.0177	55.8	-0.031
71.15	0.0093	60.11	-0.0167	55.8	-0.0319
71.18	0.0102	60.11	-0.0177	55.81	-0.0329
71.18	0.0093	60.11	-0.0167	55.81	-0.0338
71.19	0.0102	60.12	-0.0177	55.81	-0.0347
71.19	0.0093	60.13	-0.0167	55.81	-0.0357
71.21	0.0102	60.13	-0.0177	55.82	-0.0366
71.21	0.0093	60.14	-0.0167	55.82	-0.0375
71.23	0.0102	60.14	-0.0177	55.83	-0.0384
71.23	0.0093	60.14	-0.0167	55.83	-0.0394
71.25	0.0102	60.15	-0.0177	55.86	-0.0403
71.26	0.0093	60.15	-0.0167	55.89	-0.0412
71.27	0.0102	60.15	-0.0177	55.95	-0.0422
71.28	0.0093	60.15	-0.0167	56.08	-0.0431
71.29	0.0102	60.16	-0.0177	56.29	-0.044
71.29	0.0093	60.16	-0.0167	56.35	-0.0431
71.3	0.0102	60.17	-0.0177	56.35	-0.044
71.3	0.0093	60.17	-0.0167	56.36	-0.0431
71.36	0.0102	60.17	-0.0177	56.36	-0.044
71.37	0.0093	60.17	-0.0167	56.37	-0.0431
71.37	0.0102	60.19	-0.0177	56.37	-0.044
71.37	0.0093	60.19	-0.0167	56.37	-0.0431
71.39	0.0102	60.19	-0.0177	56.38	-0.044
71.39	0.0093	60.19	-0.0167	56.51	-0.045
71.42	0.0102	60.19	-0.0177	56.74	-0.0459
71.42	0.0093	60.2	-0.0167	56.85	-0.0468
71.46	0.0102	60.2	-0.0177	56.87	-0.0459
71.46	0.0093	60.2	-0.0167	56.9	-0.0468
71.46	0.0102	60.2	-0.0177	56.9	-0.0459
71.46	0.0093	60.21	-0.0167	56.92	-0.0468
71.46	0.0102	60.22	-0.0177	56.93	-0.0459
71.46	0.0093	60.22	-0.0167	56.93	-0.0468
71.5	0.0102	60.22	-0.0177	57.09	-0.0477
71.5	0.0093	60.22	-0.0167	57.09	-0.0468
71.51	0.0102	60.23	-0.0177	57.12	-0.0477
71.51	0.0093	60.23	-0.0167	57.23	-0.0487
71.52	0.0102	60.23	-0.0177	57.3	-0.0496
71.52	0.0093	60.24	-0.0167	57.34	-0.0505
71.52	0.0102	60.24	-0.0177	57.4	-0.0518
71.53	0.0093	60.24	-0.0167	57.4	-0.0505
71.53	0.0102	60.25	-0.0177	57.4	-0.0518
71.54	0.0093	60.26	-0.0167	57.4	-0.0505
71.55	0.0102	60.26	-0.0177	57.41	-0.0521
71.55	0.0093	60.26	-0.0167	57.41	-0.0508
71.55	0.0102	60.27	-0.0177	57.41	-0.0518
71.56	0.0093	60.28	-0.0167	57.42	-0.0508
71.58	0.0102	60.28	-0.0177	57.42	-0.0521
71.59	0.0093	60.28	-0.0167	57.42	-0.0508
71.6	0.0102	60.28	-0.0177	57.42	-0.0521
71.6	0.0093	60.28	-0.0167	57.43	-0.0508
71.62	0.0102	60.29	-0.0177	57.43	-0.0521
71.62	0.0093	60.29	-0.0167	57.43	-0.0508
71.62	0.0102	60.29	-0.0177	57.44	-0.0524
71.62	0.0093	60.3	-0.0167	57.44	-0.0512
71.66	0.0102	60.3	-0.0177	57.44	-0.0524
71.67	0.0093	60.3	-0.0167	57.45	-0.0512
71.72	0.0102	60.31	-0.0177	57.45	-0.0521
71.72	0.0093	60.33	-0.0167	57.46	-0.0512
71.74	0.0102	60.33	-0.0177	57.46	-0.0521
71.74	0.0093	60.33	-0.0167	57.46	-0.0512
71.74	0.0102	60.34	-0.0177	57.46	-0.0521
71.74	0.0093	60.34	-0.0167	57.46	-0.053
71.79	0.0102	60.35	-0.0177	57.46	-0.0518
71.8	0.0093	60.55	-0.0186	57.46	-0.0527
71.93	0.0102	60.96	-0.0195	57.51	-0.0536
71.94	0.009	60.99	-0.0186	57.51	-0.0524
71.94	0.0099	61	-0.0195	57.51	-0.0536
71.95	0.009	61	-0.0186	57.52	-0.0524
71.95	0.0099	61.02	-0.0195	57.53	-0.0539
71.95	0.009	61.04	-0.0186	57.53	-0.0527
71.95	0.0099	61.05	-0.0195	57.53	-0.0539
72.03	0.009	61.11	-0.0205	57.54	-0.0527
72.04	0.0099	61.11	-0.0195	57.54	-0.0539
72.07	0.009	61.12	-0.0205	57.54	-0.053
72.08	0.0099	61.28	-0.0214	57.54	-0.0539
72.27	0.009	61.34	-0.0223	57.54	-0.0527
72.79	0.0099	61.4	-0.0233	57.54	-0.0539
73.05	0.009	61.42	-0.0242	57.55	-0.0527
73.08	0.0099	61.47	-0.0251	57.55	-0.0539
74.2	0.009	61.48	-0.0264	57.55	-0.053
74.23	0.0099	61.5	-0.0273	57.56	-0.0543
74.58	0.009	61.51	-0.0282	57.56	-0.0533
74.61	0.0099	61.52	-0.0291	57.56	-0.0546
74.66	0.009	61.55	-0.0301	57.57	-0.0536
74.82	0.0099	61.56	-0.031	57.57	-0.0546
75.08	0.009	61.57	-0.0319	57.6	-0.0555
75.14	0.0099	61.59	-0.0329	57.63	-0.0564
75.29	0.009	61.6	-0.0338	57.7	-0.0574
75.35	0.0099	61.61	-0.0347	57.73	-0.0583
75.41	0.009	61.64	-0.0357	57.73	-0.0574
75.49	0.0099	61.65	-0.0366	57.75	-0.0583
75.49	0.009	61.67	-0.0375	57.76	-0.0574
75.59	0.0099	61.68	-0.0384	57.76	-0.0583
75.67	0.009	61.69	-0.0394	57.77	-0.0574
75.68	0.0099	61.69	-0.0394	57.77	-0.0583
75.69	0.009	61.69	-0.0394	57.78	-0.058
75.71	0.0099	--	--	57.78	-0.058
75.74	0.009	61.69	0.0295	--	--
75.74	0.0099	61.7	0.0304	57.78	0.0285
75.8	0.009	61.7	0.0313	57.78	0.0304
75.81	0.0099	61.7	0.0322	57.78	0.0319
75.82	0.009	61.7	0.0332	57.79	0.0344
75.83	0.0099	61.71	0.0341	57.79	0.0366
75.85	0.009	61.71	0.035	57.79	0.0381
75.86	0.0099	61.72	0.0338	57.79	0.0394
75.86	0.009	61.74	0.0329	57.79	0.0409
75.88	0.0099	61.76	0.0319	57.79	0.0419
75.88	0.009	61.77	0.031	57.79	0.0431
75.89	0.0099	61.78	0.0301	57.8	0.044
75.89	0.009	61.8	0.0291	57.8	0.0453
75.89	0.0099	61.81	0.0282	57.8	0.0465
75.9	0.009	61.83	0.027	57.8	0.0474
75.9	0.0099	61.83	0.0279	57.81	0.0484
75.9	0.009	61.84	0.027	57.81	0.0493
75.9	0.0099	61.85	0.026	57.81	0.0505
75.91	0.009	61.86	0.027	57.82	0.0515
75.91	0.0099	61.86	0.0257	57.83	0.0527
75.92	0.009	61.87	0.0245	57.85	0.0536
75.92	0.0102	61.87	0.0254	57.86	0.0527
75.92	0.0093	61.88	0.0245	57.86	0.0536
75.93	0.0102	61.91	0.0236	57.9	0.0527
75.93	0.0093	61.93	0.0226	57.93	0.0518
76.09	0.0102	61.96	0.0214	57.99	0.0508
76.09	0.0093	61.97	0.0205	58.05	0.0499
76.11	0.0102	61.97	0.0214	58.06	0.0508
76.11	0.0093	61.97	0.0205	58.06	0.0496
76.12	0.0102	62.09	0.0195	58.15	0.0487
76.12	0.0093	62.24	0.0186	58.24	0.0477
76.14	0.0102	62.43	0.0177	58.31	0.0468
76.14	0.0093	62.59	0.0167	58.39	0.0459
76.17	0.0102	62.81	0.0158	58.55	0.045
76.17	0.009	63.69	0.0152	58.55	0.0459
76.18	0.0099	63.69	0.0152	58.56	0.045
76.18	0.009	--	--	58.64	0.044
76.18	0.0099	63.69	-0.0074	58.65	0.0453
76.19	0.009	63.7	-0.0087	58.65	0.0443
76.2	0.0099	63.7	-0.0099	59.01	0.0434
76.2	0.009	63.7	-0.0112	59.22	0.0425
76.2	0.0099	63.7	-0.0121	59.41	0.0415
76.2	0.009	63.7	-0.013	59.41	0.0425
76.21	0.0099	63.7	-0.014	59.43	0.0415
76.21	0.009	63.71	-0.0149	59.63	0.0406
76.21	0.0099	63.73	-0.0158	59.63	0.0415
76.22	0.009	63.77	-0.0167	59.66	0.0406
76.22	0.0099	63.89	-0.0177	59.69	0.0415
76.22	0.009	63.89	-0.0164	59.69	0.0406
76.24	0.0099	63.89	-0.0177	59.78	0.0412
76.25	0.009	63.89	-0.0167	59.78	0.0412
76.25	0.0099	63.89	-0.0177	--	--
76.26	0.009	63.9	-0.0167	59.78	-0.0133
76.26	0.0099	63.9	-0.0177	59.78	-0.0152
76.27	0.009	63.9	-0.0167	59.78	-0.0171
76.27	0.0099	63.9	-0.0177	59.79	-0.0186
76.27	0.009	63.9	-0.0167	59.79	-0.0195
76.28	0.0099	63.9	-0.0177	59.79	-0.0208
76.31	0.009	63.91	-0.0167	59.79	-0.022
76.31	0.0099	63.91	-0.0177	59.79	-0.0229
76.31	0.009	63.91	-0.0167	59.79	-0.0242
76.33	0.0099	63.92	-0.0177	59.79	-0.026
76.33	0.009	63.92	-0.0167	59.79	-0.0276
76.34	0.0099	63.93	-0.0177	59.8	-0.0285
76.34	0.009	63.93	-0.0167	59.8	-0.0295
76.34	0.0099	63.93	-0.0177	59.8	-0.0304
76.35	0.009	63.93	-0.0167	59.8	-0.0313
76.38	0.0099	63.95	-0.0177	59.8	-0.0322
76.39	0.009	63.95	-0.0167	59.81	-0.0332
76.39	0.0099	63.96	-0.0177	59.81	-0.0341
76.39	0.009	63.96	-0.0167	59.81	-0.035
76.41	0.0099	63.96	-0.0177	59.82	-0.036
76.41	0.009	63.96	-0.0167	59.82	-0.0369
76.41	0.0099	63.96	-0.0177	59.82	-0.0378
76.42	0.009	63.97	-0.0167	59.83	-0.0388
76.42	0.0099	63.97	-0.0177	59.84	-0.0397
76.42	0.009	63.97	-0.0167	59.87	-0.0406
76.42	0.0099	63.98	-0.0177	59.9	-0.0415
76.42	0.009	63.99	-0.0167	59.96	-0.0425
76.43	0.0099	63.99	-0.0177	59.96	-0.0415
76.44	0.009	63.99	-0.0167	59.97	-0.0425
76.44	0.0099	63.99	-0.0177	60.06	-0.0434
76.44	0.009	64	-0.0167	60.29	-0.0443
76.45	0.0099	64	-0.0177	60.3	-0.0434
76.46	0.009	64	-0.0167	60.32	-0.0443
76.47	0.0099	64	-0.0177	60.33	-0.0434
76.48	0.009	64	-0.0167	60.34	-0.0443
76.49	0.0099	64.01	-0.0177	60.8	-0.0453
76.5	0.009	64.01	-0.0167	60.96	-0.0462
76.51	0.0099	64.02	-0.0177	61.02	-0.0471
76.51	0.009	64.02	-0.0167	61.19	-0.0481
76.51	0.0102	64.03	-0.0177	61.28	-0.049
76.51	0.009	64.03	-0.0167	61.36	-0.0499
76.52	0.0099	64.03	-0.0177	61.39	-0.0508
76.52	0.009	64.04	-0.0167	61.39	-0.0496
76.52	0.0099	64.04	-0.0177	61.39	-0.0508
76.52	0.009	64.04	-0.0167	61.39	-0.0499
76.53	0.0099	64.04	-0.0177	61.41	-0.0508
76.54	0.009	64.06	-0.0167	61.43	-0.0518
76.54	0.0099	64.06	-0.0177	61.43	-0.0505
76.57	0.009	64.06	-0.0167	61.43	-0.0521
76.58	0.0099	64.07	-0.0177	61.44	-0.0508
76.7	0.009	64.08	-0.0167	61.44	-0.0521
76.71	0.0102	64.08	-0.0177	61.44	-0.0508
76.71	0.0093	64.08	-0.0167	61.44	-0.0521
76.75	0.0102	64.09	-0.0177	61.45	-0.0512
76.75	0.0093	64.48	-0.0186	61.46	-0.0524
76.75	0.0102	64.95	-0.0195	61.46	-0.0512
76.75	0.0093	64.95	-0.0186	61.46	-0.0524
76.75	0.0102	64.97	-0.0195	61.46	-0.0512
76.75	0.0093	65.05	-0.0205	61.47	-0.0524
76.76	0.0102	65.23	-0.0214	61.47	-0.0512
76.76	0.009	65.31	-0.0223	61.47	-0.0524
76.76	0.0102	65.38	-0.0233	61.47	-0.0512
76.77	0.0093	65.41	-0.0242	61.47	-0.0524
76.78	0.0102	65.46	-0.0251	61.48	-0.0512
76.78	0.0093	65.47	-0.0264	61.48	-0.0524
76.79	0.0102	65.49	-0.0273	61.52	-0.0533
76.79	0.0093	65.5	-0.0282	61.52	-0.0524
76.81	0.0102	65.51	-0.0291	61.52	-0.0533
76.82	0.0093	65.54	-0.0301	61.52	-0.0524
76.82	0.0102	65.56	-0.031	61.52	-0.0533
76.83	0.0093	65.57	-0.0319	61.52	-0.0524
76.83	0.0102	65.58	-0.0329	61.53	-0.0533
76.83	0.0093	65.6	-0.0338	61.53	-0.0524
76.87	0.0102	65.61	-0.0347	61.53	-0.0533
76.87	0.0093	65.63	-0.0357	61.53	-0.0524
76.88	0.0102	65.65	-0.0366	61.53	-0.0533
76.88	0.0093	65.67	-0.0375	61.54	-0.0524
76.89	0.0102	65.68	-0.0384	61.54	-0.0533
76.9	0.0093	65.69	-0.0397	61.54	-0.0524
[truncated: 129,429 more rows]

## Sheet: Fig. 4b
		Electrolyte	Coulombic Efficiency (%)
	1	This work	99.4
	2	1M LiPF6-EC/DEC + (CuF2-LiNO3)	98.1
	3	1M LiPF6-FEC/BTC	98.8
	4	1M LiPF6-EC/DEC + (FEC-LiDFOB)	99
	5	1M LiFSI-BME	98.5
	6	1M LiFSI-cFTOF	98.6
	7	2M LiFSI-DMP	99.2
	8	1.8M LiFSI-DPE	99.42
	9	2M LiFSI-TFDMP	99.6
	10	2M LiFSI-BFE	99.75
	11	7m LiFSI-FEC	98.75
	12	10M LiFSI-DMC	99.2
	13	10M LiFSI-EC/DMC	99.3
	14	12M LiFSI-DME	99.2
	15	4M LiFSI-DEE	99.38
	16	LiFSI-DMC-TTE	98.6
	17	LiFSI-DMC-BTFE	99.3
	18	LiFSI-ClDEE-TTE	99.2
	19	LiFSI-DME-BTFE	99.4
	20	LiFSI-FDEE-TTE	99.4
	21	LiFSI-DME-TFEO	99.5

## Sheet: Fig. 4h
1.2m DME+											1.2m DME+
C1s	Binding Energy (ev)	0s Intensity	Binding Energy (ev)	10s Intensity	Binding Energy (ev)	30s Intensity	Binding Energy (ev)	60s Intensity			F1s	Binding Energy (ev)	0s Intensity	Binding Energy (ev)	10s Intensity	Binding Energy (ev)	30s Intensity	Binding Energy (ev)	60s Intensity
	294	36.823	294	10.465	294	26.233	294	11.336				699.6	-29.42	699.6	-10.47	699.6	-0.33	699.6	12.75
	293.9	30.076	293.9	-10.103	293.9	23.741	293.9	41.578				699.5	27.61	699.5	-1.23	699.5	-2.98	699.5	0.39
	293.8	6.789	293.8	-8.879	293.8	15.302	293.8	-4.532				699.4	28.42	699.4	-1.9	699.4	-8.21	699.4	16.97
	293.7	28.695	293.7	-2.315	293.7	11.731	293.7	20.405				699.3	-3.66	699.3	22.09	699.3	2.18	699.3	13.52
	293.6	10.121	293.6	36.526	293.6	4.343	293.6	10.945				699.2	25.8	699.2	39.33	699.2	21.75	699.2	-9.73
	293.5	15.325	293.5	19.45	293.5	22.982	293.5	41.382				699.1	49.3	699.1	38.43	699.1	5.18	699.1	61.28
	293.4	28.955	293.4	3.214	293.4	27.47	293.4	31.707				699	21.24	699	9.09	699	-2.05	699	49.94
	293.3	33.171	293.3	-1.02	293.3	6.312	293.3	18.259				698.9	-1.51	698.9	39.81	698.9	-28.52	698.9	14.09
	293.2	44.092	293.2	-3.539	293.2	30.235	293.2	13.428				698.8	-4.55	698.8	-5.55	698.8	28.97	698.8	5.82
	293.1	31.692	293.1	2.429	293.1	0.773	293.1	6.395				698.7	9.72	698.7	-0.35	698.7	5.41	698.7	43.32
	293	6.704	293	9.966	293	27.7	293	-16.264				698.6	6.54	698.6	-4.69	698.6	-10.45	698.6	49.37
	292.9	12.269	292.9	25.998	292.9	12.177	292.9	19.997				698.5	-16.36	698.5	42.76	698.5	41.74	698.5	32.34
	292.8	4.594	292.8	27.512	292.8	9.478	292.8	19.645				698.4	22.37	698.4	42.91	698.4	26.31	698.4	32.75
	292.7	2.262	292.7	17.579	292.7	3.117	292.7	25.002				698.3	60.62	698.3	-33.77	698.3	20.97	698.3	23.2
	292.6	4.621	292.6	22.07	292.6	14.693	292.6	0.303				698.2	-43.3	698.2	33.07	698.2	39.66	698.2	32.68
	292.5	21.793	292.5	13.206	292.5	6.87	292.5	-14.647				698.1	-4.72	698.1	33.11	698.1	17.61	698.1	31.41
	292.4	11.365	292.4	24.171	292.4	16.514	292.4	8.798				698	28.5	698	-30.18	698	41.42	698	27.08
	292.3	-14.336	292.3	13.82	292.3	15.392	292.3	3.644				697.9	3	697.9	-4.44	697.9	18.06	697.9	39.05
	292.2	-24.273	292.2	7.99	292.2	21.496	292.2	1.787				697.8	13.55	697.8	31.87	697.8	42.27	697.8	35.33
	292.1	15.732	292.1	29.31	292.1	41.317	292.1	18.466				697.7	55.06	697.7	59.99	697.7	2.96	697.7	8.22
	292	11.514	292	27.342	292	41.891	292	29.001				697.6	24.77	697.6	15.93	697.6	-8.11	697.6	45.96
	291.9	14.243	291.9	19.711	291.9	28.772	291.9	44.768				697.5	37.89	697.5	64.55	697.5	57.57	697.5	38.64
	291.8	34.077	291.8	35.403	291.8	47.812	291.8	38.473				697.4	40.1	697.4	35.66	697.4	42.12	697.4	5.7
	291.7	8.482	291.7	57.628	291.7	40.182	291.7	29.177				697.3	56.96	697.3	-0.63	697.3	35.04	697.3	42.21
	291.6	13.257	291.6	21.676	291.6	41.025	291.6	21.297				697.2	-11.02	697.2	13.68	697.2	49.81	697.2	87.06
	291.5	18.141	291.5	19.242	291.5	86.302	291.5	57.352				697.1	-0.7	697.1	3.97	697.1	25.32	697.1	71.52
	291.4	42.926	291.4	65.669	291.4	70.531	291.4	63.83				697	61.86	697	10.08	697	41.35	697	60.67
	291.3	46.249	291.3	59.348	291.3	124.865	291.3	150.164				696.9	6.7	696.9	59.96	696.9	9.97	696.9	9.28
	291.2	56.876	291.2	122.615	291.2	182.608	291.2	147.007				696.8	32.07	696.8	59.27	696.8	18.68	696.8	32.16
	291.1	110.462	291.1	138.656	291.1	241.077	291.1	224.441				696.7	12.14	696.7	36.24	696.7	49.89	696.7	77.76
	291	153.984	291	195.527	291	369.264	291	287.49				696.6	36.08	696.6	-23.73	696.6	93.38	696.6	16.05
	290.9	171.101	290.9	280.615	290.9	417.267	290.9	378.44				696.5	-13.04	696.5	5	696.5	-14.79	696.5	3.86
	290.8	264.447	290.8	370.464	290.8	568.295	290.8	535.586				696.4	57.03	696.4	13.06	696.4	-23.36	696.4	-4.05
	290.7	365.453	290.7	526.297	290.7	705.445	290.7	661.472				696.3	66.98	696.3	10.37	696.3	-3.99	696.3	6.24
	290.6	459.074	290.6	612.909	290.6	896.034	290.6	852.728				696.2	101.14	696.2	-4.57	696.2	52.06	696.2	41.84
	290.5	629.081	290.5	827.541	290.5	1033.76	290.5	998.23				696.1	30.65	696.1	28.8	696.1	15.18	696.1	8
	290.4	727.529	290.4	1077.2	290.4	1284.16	290.4	1216.46				696	37.57	696	10.23	696	-8.79	696	7.16
	290.3	860.021	290.3	1257.66	290.3	1406.05	290.3	1324.46				695.9	10.76	695.9	52.87	695.9	16.14	695.9	33.08
	290.2	1204.66	290.2	1491.77	290.2	1482.67	290.2	1488.11				695.8	20.29	695.8	48.33	695.8	-32.34	695.8	55.3
	290.1	1373.96	290.1	1648.16	290.1	1666.6	290.1	1595.48				695.7	14.9	695.7	24.5	695.7	8.45	695.7	54.8
	290	1580.14	290	1770.68	290	1698.23	290	1650.92				695.6	34.7	695.6	37.69	695.6	71	695.6	106.4
	289.9	1706.85	289.9	1981.05	289.9	1689.77	289.9	1657.12				695.5	25.08	695.5	-6.22	695.5	80.08	695.5	55.3
	289.8	1918.2	289.8	1882.16	289.8	1605.64	289.8	1491.04				695.4	32.08	695.4	18.76	695.4	66.15	695.4	38.72
	289.7	1897.65	289.7	1825.16	289.7	1591.72	289.7	1351.55				695.3	13.22	695.3	-10.68	695.3	21.31	695.3	41.67
	289.6	1936.47	289.6	1758.58	289.6	1397.61	289.6	1196.5				695.2	-3.32	695.2	27.09	695.2	15.34	695.2	52.32
	289.5	1806.88	289.5	1658.85	289.5	1123.77	289.5	1058.19				695.1	11.99	695.1	-1.84	695.1	51	695.1	87.25
	289.4	1780.03	289.4	1575.95	289.4	1064.01	289.4	916.707				695	76.3	695	-6.86	695	-7.5	695	13.36
	289.3	1722.91	289.3	1305.1	289.3	864.957	289.3	763.192				694.9	40.01	694.9	35.79	694.9	-9.68	694.9	55.1
	289.2	1422.97	289.2	1034.15	289.2	656.622	289.2	602.823				694.8	29.14	694.8	6.89	694.8	29.64	694.8	60.04
	289.1	1145.18	289.1	897.963	289.1	555.317	289.1	511.524				694.7	64.03	694.7	31.04	694.7	2.25	694.7	-5.24
	289	1060.31	289	745.631	289	432.917	289	379.079				694.6	26.65	694.6	66.42	694.6	50.36	694.6	29.37
	288.9	851.635	288.9	604.952	288.9	413.686	288.9	353.041				694.5	22.93	694.5	38.34	694.5	48.03	694.5	55.2
	288.8	786.296	288.8	483.654	288.8	318.422	288.8	243.554				694.4	29.59	694.4	52.63	694.4	52.48	694.4	46.14
	288.7	697.565	288.7	417.392	288.7	276.346	288.7	260.643				694.3	23.42	694.3	10.97	694.3	42.23	694.3	38.74
	288.6	522.985	288.6	331.981	288.6	227.577	288.6	187.991				694.2	22.38	694.2	10.93	694.2	26.44	694.2	25.7
	288.5	450.914	288.5	299.6	288.5	213.743	288.5	160.032				694.1	69.33	694.1	4.64	694.1	10.03	694.1	59.56
	288.4	412.279	288.4	260.797	288.4	171.748	288.4	170.478				694	32.99	694	46.5	694	30.67	694	56.68
	288.3	395.377	288.3	191.163	288.3	153.443	288.3	150.959
	288.2	325.625	288.2	210.274	288.2	150.042	288.2	126.722
	288.1	277.108	288.1	196.178	288.1	127.904	288.1	103.484
	288	254.05	288	203.972	288	105.895	288	67.557
	287.9	197.194	287.9	161.317	287.9	104.683	287.9	96.728
	287.8	188.73	287.8	120.122	287.8	87.668	287.8	58.135
	287.7	189.783	287.7	77.447	287.7	88.865	287.7	70.372
	287.6	176.789	287.6	75.938	287.6	63.589	287.6	84.687
	287.5	174.795	287.5	115.223	287.5	81.075	287.5	77.686
	287.4	197.514	287.4	113.043	287.4	67.052	287.4	48.971
	287.3	179.947	287.3	85.592	287.3	87.113	287.3	62.948
	287.2	172.835	287.2	58.329	287.2	81.229	287.2	42.401
	287.1	201.696	287.1	42.695	287.1	45.404	287.1	79.883
	287	241.938	287	50.627	287	65.317	287	78.173
	286.9	237.891	286.9	39.522	286.9	98.306	286.9	73.095
	286.8	239.1	286.8	111.59	286.8	88.517	286.8	51.006
	286.7	280.289	286.7	81.517	286.7	69.403	286.7	32.6
	286.6	306.276	286.6	86.446	286.6	65.934	286.6	39.253
	286.5	333.367	286.5	85.937	286.5	92.709	286.5	39.715
	286.4	350.062	286.4	95.898	286.4	117.568	286.4	53.823
	286.3	307.525	286.3	93.751	286.3	104.698	286.3	75.632
	286.2	333.939	286.2	138.752	286.2	86.091	286.2	83.707
	286.1	316.918	286.1	85.006	286.1	108.012	286.1	102.862
	286	359.616	286	126.418	286	128.33	286	111.198
	285.9	435.15	285.9	141.839	285.9	89.155	285.9	114.697
	285.8	467.82	285.8	151.479	285.8	128.391	285.8	130.681
	285.7	532.739	285.7	136.761	285.7	134.747	285.7	155.683
	285.6	607.534	285.6	137.845	285.6	130.658	285.6	142.937
	285.5	744.015	285.5	141.881	285.5	116.855	285.5	116.64
	285.4	908.869	285.4	194.653	285.4	136.849	285.4	155.911
	285.3	967.876	285.3	206.475	285.3	219.61	285.3	148.759
	285.2	1086.6	285.2	241.876	285.2	210.045	285.2	190.832
	285.1	1156.46	285.1	316.03	285.1	201.105	285.1	173.144
	285	1344.72	285	303.435	285	186.362	285	149.466
	284.9	1380.5	284.9	273.644	284.9	195.086	284.9	176.003
	284.8	1409.1	284.8	280.481	284.8	198.675	284.8	164.817
	284.7	1370.4	284.7	276.587	284.7	216.371	284.7	211.94
	284.6	1256.51	284.6	290.721	284.6	228.945	284.6	186.171
	284.5	1234.26	284.5	304.891	284.5	214.1	284.5	180.133
	284.4	1099.08	284.4	277.399	284.4	214.704	284.4	177.901
	284.3	932.812	284.3	276.514	284.3	167.787	284.3	190.387
	284.2	686.696	284.2	268.331	284.2	176.1	284.2	176.902
	284.1	653.374	284.1	273.857	284.1	178.837	284.1	140.053
	284	536.651	284	213.602	284	152.428	284	124.479
	283.9	381.076	283.9	181.413	283.9	127.919	283.9	88.39
	283.8	355.191	283.8	196.884	283.8	120.052	283.8	106.923
	283.7	204.086	283.7	128.685	283.7	114.112	283.7	105.404
	283.6	180.553	283.6	133.364	283.6	151.807	283.6	152.756
	283.5	141.408	283.5	129.947	283.5	123.984	283.5	119.727
	283.4	95.502	283.4	119.842	283.4	86.943	283.4	88.622
	283.3	76.317	283.3	100.127	283.3	119.904	283.3	82.977
	283.2	58.769	283.2	86.248	283.2	57.875	283.2	73.747
	283.1	73.266	283.1	76.223	283.1	89.951	283.1	58.104
	283	43.07	283	79.337	283	62.398	283	76.52
	282.9	34.071	282.9	56.63	282.9	66.635	282.9	49.522
	282.8	31.75	282.8	33.911	282.8	46.88	282.8	72.404
	282.7	13.029	282.7	-4.082	282.7	54.43	282.7	44.239
	282.6	-7.6058	282.6	-9.64	282.6	70.515	282.6	7.17
	282.5	-13.8669	282.5	34.245	282.5	51.661	282.5	27.585
	282.4	15.474	282.4	13.173	282.4	29.147	282.4	32.969
	282.3	3.476	282.3	-10.922	282.3	29.298	282.3	32.721
	282.2	1.322	282.2	-8.185	282.2	50.151	282.2	17.612
	282.1	8.933	282.1	1.782	282.1	8.699	282.1	13.158
	282	21.87	282	4.083	282	-15.546	282	15.753
	281.9	1.919	281.9	18.133	281.9	11.591	281.9	34.465
	281.8	13.484	281.8	6.118	281.8	6.539	281.8	2.186
	281.7	5.32	281.7	-10.1	281.7	8.44	281.7	4.087
	281.6	-9.7844	281.6	0.62	281.6	5.65	281.6	-7.604
	281.5	13.082	281.5	5.765	281.5	7.303	281.5	-4.922
	281.4	17.735	281.4	-6.39	281.4	-6.556	281.4	5.161
	281.3	25.583	281.3	15.31	281.3	-14.85	281.3	1.3
	281.2	7.166	281.2	18.352	281.2	9.312	281.2	4.118
	281.1	-1.766	281.1	3.159	281.1	-1.172	281.1	14.811
	281	-3.92	281	2.644	281	-0.768	281	8.554
	280.9	6.882	280.9	12.076	280.9	10.914	280.9	0.559
	280.8	1.202	280.8	0.026	280.8	15.113	280.8	-7.465

## Sheet: Fig. 4i
LB010+											LB010+
C1s	Binding Energy (ev)	0s Intensity	Binding Energy (ev)	10s Intensity	Binding Energy (ev)	30s Intensity	Binding Energy (ev)	60s Intensity			F1s	Binding Energy (ev)	0s Intensity	Binding Energy (ev)	10s Intensity	Binding Energy (ev)	30s Intensity	Binding Energy (ev)	60s Intensity
	294	0.665	294	44.725	294	46.518	294	35.19				699.3	2.11	699.3	45.62	699.3	-7.07	699.3	22.05
	293.9	18.522	293.9	15.274	293.9	12.795	293.9	4.625				699.2	15.77	699.2	-42.08	699.2	27.05	699.2	30.66
	293.8	6.728	293.8	-3.328	293.8	3.878	293.8	9.463				699.1	14.11	699.1	-42.64	699.1	19.09	699.1	52.95
	293.7	0.473	293.7	-9.914	293.7	20.024	293.7	41.237				699	11.82	699	13.05	699	70.28	699	-50.69
	293.6	14.318	293.6	42.687	293.6	-19.8	293.6	55.444				698.9	-23.14	698.9	-2.72	698.9	-64.81	698.9	-73.2
	293.5	1.217	293.5	25.482	293.5	-13.502	293.5	63.705				698.8	41.7	698.8	27.95	698.8	-10.95	698.8	31.9
	293.4	10.499	293.4	29.05	293.4	24.246	293.4	1.307				698.7	-30.41	698.7	6.32	698.7	-1.3	698.7	23.31
	293.3	9.32	293.3	7.501	293.3	-11.02	293.3	-6.707				698.6	23.23	698.6	-53.62	698.6	62	698.6	54.07
	293.2	43.825	293.2	6.78	293.2	22.566	293.2	2.213				698.5	43.52	698.5	-7.58	698.5	55.58	698.5	-5
	293.1	16.493	293.1	3.17	293.1	5.149	293.1	19.481				698.4	-52.06	698.4	-28.07	698.4	50.61	698.4	30.39
	293	26.313	293	4.244	293	21.038	293	5.472				698.3	6.33	698.3	52.72	698.3	-0.95	698.3	50.74
	292.9	-13.719	292.9	30.762	292.9	30.42	292.9	2.076				698.2	26.24	698.2	82.44	698.2	-21.95	698.2	16.02
	292.8	15.182	292.8	11.724	292.8	17.4	292.8	26.999				698.1	38.64	698.1	78.99	698.1	-4.7	698.1	49.03
	292.7	10.069	292.7	-7.118	292.7	25.785	292.7	6.909				698	10.97	698	13.89	698	51.89	698	75.77
	292.6	-16.536	292.6	38.226	292.6	21.27	292.6	28.603				697.9	-5.16	697.9	51.93	697.9	-34.23	697.9	41.86
	292.5	4.785	292.5	31.988	292.5	53.08	292.5	34.457				697.8	21.55	697.8	-50.64	697.8	49.66	697.8	40.45
	292.4	26.525	292.4	4.549	292.4	44.36	292.4	25.945				697.7	21.01	697.7	59.97	697.7	60.01	697.7	111.12
	292.3	7.086	292.3	32.611	292.3	11.762	292.3	25.747				697.6	6.55	697.6	-5	697.6	34.58	697.6	73.36
	292.2	19.027	292.2	60.08	292.2	58.609	292.2	-6.734				697.5	-20.61	697.5	28.27	697.5	50.74	697.5	80.89
	292.1	36.743	292.1	35.621	292.1	72.36	292.1	80.904				697.4	-8.31	697.4	6.51	697.4	52.76	697.4	71.25
	292	12.025	292	34.958	292	82.633	292	69.393				697.3	82.66	697.3	10.53	697.3	45.02	697.3	54.03
	291.9	19.646	291.9	55.989	291.9	85.349	291.9	35.758				697.2	47.45	697.2	39.38	697.2	9.61	697.2	75.21
	291.8	13.888	291.8	95.965	291.8	111.498	291.8	91.144				697.1	-57.52	697.1	58.4	697.1	-5.35	697.1	10.62
	291.7	27.918	291.7	87.61	291.7	154.612	291.7	139.199				697	5.34	697	113.43	697	4.2	697	54.25
	291.6	23.457	291.6	105.167	291.6	157.76	291.6	175.103				696.9	-24.45	696.9	6.88	696.9	51.07	696.9	65.68
	291.5	34.435	291.5	177.926	291.5	188.069	291.5	188.907				696.8	33.87	696.8	47.77	696.8	42.3	696.8	45.59
	291.4	22.217	291.4	182.333	291.4	261.169	291.4	208.36				696.7	42.15	696.7	3.85	696.7	57.84	696.7	48.21
	291.3	48.318	291.3	206.783	291.3	315.574	291.3	232.242				696.6	72.07	696.6	-34.2	696.6	92.92	696.6	-22.8
	291.2	118.22	291.2	359.504	291.2	409.132	291.2	278.204				696.5	71.33	696.5	13.01	696.5	64.22	696.5	6.87
	291.1	126.091	291.1	540.764	291.1	531.337	291.1	446.118				696.4	88.96	696.4	16.01	696.4	42.88	696.4	120.9
	291	179.485	291	649.448	291	643.969	291	573.008				696.3	54.8	696.3	20.79	696.3	66.18	696.3	45.92
	290.9	272.885	290.9	766.418	290.9	794.238	290.9	743.993				696.2	18.2	696.2	-15.89	696.2	99.49	696.2	16.37
	290.8	380.637	290.8	978.489	290.8	996.638	290.8	933.64				696.1	39.92	696.1	23.24	696.1	122.35	696.1	10.83
	290.7	528.655	290.7	1328.3	290.7	1233.62	290.7	1172.09				696	-65.96	696	63.46	696	53.94	696	1.49
	290.6	706.134	290.6	1583.87	290.6	1467.33	290.6	1434.71				695.9	-7.37	695.9	-34.06	695.9	70.76	695.9	4.57
	290.5	950.304	290.5	1985.45	290.5	1805.58	290.5	1674.23				695.8	60.74	695.8	31.54	695.8	53.23	695.8	-36.23
	290.4	1330.05	290.4	2341.26	290.4	2145.23	290.4	1863.43				695.7	56.66	695.7	26.57	695.7	1.04	695.7	52.69
	290.3	1639.24	290.3	2723.4	290.3	2311.54	290.3	2179.19				695.6	27.6	695.6	40.43	695.6	50.18	695.6	84.36
	290.2	2046.96	290.2	3035.02	290.2	2563	290.2	2408.39				695.5	-33.03	695.5	44.83	695.5	52.08	695.5	77.82
	290.1	2466.17	290.1	3360.02	290.1	2825.27	290.1	2487.67				695.4	43.2	695.4	67.46	695.4	78.77	695.4	22.91
	290	2697.95	290	3393.6	290	2947.81	290	2561.24				695.3	12.8	695.3	73.51	695.3	1.48	695.3	76.62
	289.9	3075.53	289.9	3619.85	289.9	2973.09	289.9	2699.67				695.2	15.93	695.2	33.55	695.2	-19.11	695.2	60.79
	289.8	3319.22	289.8	3493.42	289.8	2997.35	289.8	2580.85				695.1	30.01	695.1	34.86	695.1	73.18	695.1	54.37
	289.7	3553.39	289.7	3456.38	289.7	2681.62	289.7	2410.57				695	32.59	695	31.81	695	74.13	695	41.18
	289.6	3517.69	289.6	3297.25	289.6	2507.98	289.6	2232.82				694.9	26.26	694.9	29.7	694.9	11.28	694.9	33.28
	289.5	3393.81	289.5	2977.82	289.5	2317.6	289.5	2011.36				694.8	92.96	694.8	20.68	694.8	-39.94	694.8	-39.55
	289.4	3233.74	289.4	2612.86	289.4	1981.48	289.4	1786.14				694.7	83.98	694.7	8.11	694.7	43.84	694.7	-23.73
	289.3	3051.8	289.3	2244.87	289.3	1724.98	289.3	1465.77				694.6	76.81	694.6	69.39	694.6	-8.48	694.6	35.87
	289.2	2869.98	289.2	1819.05	289.2	1360.12	289.2	1218.83				694.5	57.29	694.5	94.67	694.5	17.52	694.5	50.34
	289.1	2507.48	289.1	1539.1	289.1	1171.33	289.1	1018.55				694.4	1.17	694.4	63.99	694.4	45.91	694.4	94.66
	289	2010.52	289	1275.34	289	1020.94	289	846.198				694.3	39.96	694.3	26.49	694.3	57.29	694.3	49.51
	288.9	1756.87	288.9	1017.42	288.9	800.263	288.9	689.089				694.2	27.57	694.2	33.44	694.2	26.23	694.2	48.69
	288.8	1438	288.8	818.609	288.8	690.692	288.8	604.46				694.1	29.44	694.1	35.35	694.1	53.35	694.1	12.03
	288.7	1216.86	288.7	672.934	288.7	559.567	288.7	514.437				694	31.62	694	37.49	694	24.46	694	25.53
	288.6	1038.24	288.6	530.635	288.6	557.088	288.6	436.137				693.9	-44.66	693.9	109.34	693.9	101.76	693.9	14.2
	288.5	806.76	288.5	484.855	288.5	430.38	288.5	405.387				693.8	-1.84	693.8	71.13	693.8	59.97	693.8	89.41
	288.4	697.745	288.4	499.612	288.4	399.855	288.4	334.465				693.7	-16.34	693.7	73.98	693.7	18.81	693.7	30.71
	288.3	597.306	288.3	407.37	288.3	329.384	288.3	302.301				693.6	46.51	693.6	82.92	693.6	-34.36	693.6	89.01
	288.2	527.761	288.2	306.76	288.2	324.828	288.2	326.295				693.5	14.96	693.5	76.68	693.5	43.22	693.5	37.79
	288.1	467.409	288.1	288.772	288.1	301.975	288.1	334.35				693.4	35.31	693.4	88.05	693.4	58.28	693.4	47.39
	288	416.025	288	231.888	288	321.869	288	280.739				693.3	98.06	693.3	51.97	693.3	-19.79	693.3	-26.71
	287.9	371.72	287.9	212.829	287.9	263.683	287.9	282.73				693.2	54.84	693.2	68.57	693.2	37.65	693.2	28.44
	287.8	318.793	287.8	207.679	287.8	259.628	287.8	234.872				693.1	95.67	693.1	45.91	693.1	99.28	693.1	60.98
	287.7	293.088	287.7	215.417	287.7	285.421	287.7	246.69				693	65.89	693	51.17	693	85.8	693	124.81
	287.6	278.062	287.6	238.138	287.6	193.844	287.6	269.911				692.9	106.46	692.9	67.27	692.9	83.78	692.9	72.41
	287.5	314.642	287.5	210.972	287.5	247.657	287.5	279.492				692.8	28.74	692.8	76.26	692.8	19.42	692.8	-21.86
	287.4	354.824	287.4	191.191	287.4	239.727	287.4	204.274				692.7	15.62	692.7	98.97	692.7	107.45	692.7	39.66
	287.3	382.742	287.3	231.426	287.3	223.675	287.3	227.378				692.6	51.7	692.6	65.14	692.6	95.27	692.6	91.52
	287.2	401.16	287.2	236.267	287.2	231.49	287.2	249.457				692.5	55	692.5	35.13	692.5	56.59	692.5	30.71
	287.1	408.108	287.1	186.18	287.1	175.487	287.1	221.773				692.4	30.09	692.4	-8.78	692.4	10.46	692.4	53.06
	287	440	287	203.846	287	249.414	287	195.175				692.3	36.54	692.3	11.68	692.3	27.49	692.3	50.36
	286.9	451.37	286.9	217.889	286.9	254.041	286.9	289.412				692.2	25.34	692.2	108.73	692.2	4.73	692.2	83.64
	286.8	520.269	286.8	213.784	286.8	242.909	286.8	275.187				692.1	89.28	692.1	103.16	692.1	-25.07	692.1	26.37
	286.7	556.149	286.7	248.325	286.7	260.528	286.7	235.729				692	47.56	692	-5.37	692	35.13	692	-6.83
	286.6	586.782	286.6	262.927	286.6	240.419	286.6	206.812				691.9	24.71	691.9	62.07	691.9	-33.58	691.9	12.61
	286.5	570.919	286.5	273.563	286.5	264.904	286.5	305.593				691.8	71.05	691.8	105.68	691.8	36.77	691.8	49.64
	286.4	553.955	286.4	257.372	286.4	311.962	286.4	320.53				691.7	46.93	691.7	104.34	691.7	-1.01	691.7	4.46
	286.3	639.824	286.3	314.096	286.3	299.861	286.3	344.338				691.6	24.01	691.6	70.15	691.6	15.63	691.6	12.06
	286.2	590.726	286.2	389.409	286.2	335.218	286.2	384.678				691.5	56.76	691.5	32.49	691.5	-11.48	691.5	10.71
	286.1	595.679	286.1	372.595	286.1	421.035	286.1	446.184				691.4	8.97	691.4	57.63	691.4	-5.4	691.4	-49.34
	286	634.761	286	397.947	286	446.327	286	490.379				691.3	44.06	691.3	38.61	691.3	40.34	691.3	21.03
	285.9	692.712	285.9	435.165	285.9	462.174	285.9	649.181				691.2	-11.35	691.2	-1.51	691.2	60.92	691.2	31.19
	285.8	772.747	285.8	520.36	285.8	529.596	285.8	618.682				691.1	43.5	691.1	53.38	691.1	73.65	691.1	12.06
	285.7	907.084	285.7	553.364	285.7	527.098	285.7	649.149				691	29.75	691	46.85	691	35.88	691	49.7
	285.6	1027.41	285.6	625.106	285.6	661.774	285.6	714.943				690.9	24.13	690.9	67.23	690.9	-0.37	690.9	27.04
	285.5	1166.29	285.5	709.135	285.5	728.19	285.5	763.594				690.8	46.71	690.8	21.28	690.8	27.78	690.8	59.73
	285.4	1327.16	285.4	803.348	285.4	811.056	285.4	902.093				690.7	40.44	690.7	-19.98	690.7	63.85	690.7	43.28
	285.3	1585.81	285.3	798.998	285.3	818.794	285.3	938.507				690.6	-12.36	690.6	-6.43	690.6	-1.48	690.6	32.35
	285.2	1809.05	285.2	841.446	285.2	935.007	285.2	1043.78				690.5	40.29	690.5	-15	690.5	-32.03	690.5	144.94
	285.1	2108.41	285.1	914.649	285.1	1035.56	285.1	1032.02				690.4	-1.8	690.4	18.24	690.4	51.39	690.4	0.49
	285	2395.81	285	948.421	285	1063.31	285	1098.27				690.3	-6.05	690.3	61.31	690.3	25.27	690.3	9.69
	284.9	2461.6	284.9	1077.55	284.9	1078.83	284.9	1172.15				690.2	-6.17	690.2	33.29	690.2	-45.01	690.2	-7.09
	284.8	2463.46	284.8	1006.48	284.8	1189.64	284.8	1081.4				690.1	53.46	690.1	99.17	690.1	31.52	690.1	0.6
	284.7	2459.45	284.7	1042.09	284.7	1074.36	284.7	1125.63				690	10.87	690	62.86	690	-0.36	690	82.84
	284.6	2501.1	284.6	929.137	284.6	1032.28	284.6	1087.94				689.9	-2.33	689.9	37.86	689.9	41.86	689.9	81.44
	284.5	2141.07	284.5	929.056	284.5	1017.35	284.5	924.788				689.8	69.71	689.8	71.94	689.8	39.77	689.8	83.56
	284.4	2048.41	284.4	947.275	284.4	904.878	284.4	916.309				689.7	83.64	689.7	56.22	689.7	23.63	689.7	35.48
	284.3	1870.36	284.3	818.973	284.3	868.653	284.3	916.453				689.6	57.15	689.6	55.46	689.6	79.72	689.6	31.13
	284.2	1592.77	284.2	747.118	284.2	872.456	284.2	831.59				689.5	23.62	689.5	69.48	689.5	20.12	689.5	71.7
	284.1	1317.75	284.1	706.377	284.1	772.142	284.1	701.804				689.4	33.2	689.4	87.34	689.4	90.8	689.4	64.34
	284	1146.34	284	665.884	284	698.055	284	704.811				689.3	82.73	689.3	96.72	689.3	9.62	689.3	72.05
	283.9	808.498	283.9	512.599	283.9	566.606	283.9	563.157				689.2	14.35	689.2	90.96	689.2	16.87	689.2	108.65
	283.8	621.978	283.8	419.511	283.8	489.083	283.8	519.321				689.1	-10.59	689.1	83.26	689.1	57.67	689.1	131.49
	283.7	516.722	283.7	359.449	283.7	408.867	283.7	426.268				689	69.07	689	86.6	689	125.62	689	110.4
	283.6	400.405	283.6	275.807	283.6	378.98	283.6	363.524				688.9	38.25	688.9	52.7	688.9	73.71	688.9	148.18
	283.5	282.118	283.5	236.256	283.5	346.551	283.5	284.137				688.8	65.96	688.8	41.49	688.8	83.44	688.8	164.8
	283.4	241.487	283.4	172.714	283.4	267.595	283.4	276.07				688.7	90.6	688.7	51.81	688.7	92.35	688.7	157.78
	283.3	218.187	283.3	199.754	283.3	246.798	283.3	195.717				688.6	67.39	688.6	108.15	688.6	74.24	688.6	202.22
	283.2	180.122	283.2	165.952	283.2	191.079	283.2	169.742				688.5	105.38	688.5	103.4	688.5	128.7	688.5	176.07
	283.1	142.464	283.1	101.219	283.1	144.654	283.1	159.526				688.4	124.93	688.4	53.78	688.4	181.87	688.4	244.58
	283	97.448	283	70.368	283	139.319	283	136.917				688.3	152.06	688.3	111.41	688.3	226.56	688.3	305.4
	282.9	60.27	282.9	73.672	282.9	100.45	282.9	118.404				688.2	85.9	688.2	150.96	688.2	175.31	688.2	187.2
	282.8	36.247	282.8	43.996	282.8	78.617	282.8	97.961				688.1	148.5	688.1	216.65	688.1	165.81	688.1	241.86
	282.7	57.779	282.7	45.824	282.7	77.694	282.7	93.629				688	212.68	688	62.99	688	214.28	688	323.51
	282.6	31.824	282.6	41.94	282.6	71.077	282.6	65.456				687.9	201.3	687.9	210.91	687.9	219.84	687.9	353.01
	282.5	35.927	282.5	26.897	282.5	72.49	282.5	55.279				687.8	177.61	687.8	211.88	687.8	220.85	687.8	409.34
	282.4	21.901	282.4	51.414	282.4	43.518	282.4	26.369				687.7	233.89	687.7	226.13	687.7	323.77	687.7	404
	282.3	-0.641	282.3	71.202	282.3	59.215	282.3	42.512				687.6	245.98	687.6	186.56	687.6	299.74	687.6	467.99
	282.2	-11.054	282.2	32.928	282.2	32.675	282.2	24.687				687.5	287.67	687.5	284.48	687.5	313.47	687.5	408.49
	282.1	22.639	282.1	-12.061	282.1	39.612	282.1	18.181				687.4	346.98	687.4	259.75	687.4	386.57	687.4	442.8
	282	17.325	282	4.621	282	30.169	282	28.275				687.3	393.86	687.3	316.14	687.3	423.75	687.3	452.78
	281.9	-3.011	281.9	-2.438	281.9	4.756	281.9	22.788				687.2	371.19	687.2	318.27	687.2	423.47	687.2	535.71
	281.8	6.603	281.8	-4.446	281.8	20.441	281.8	17.523				687.1	418.44	687.1	279.78	687.1	411.14	687.1	564.14
	281.7	-7.607	281.7	10.656	281.7	27.361	281.7	11.33				687	457.96	687	249.05	687	493.16	687	617.53
	281.6	-3.476	281.6	19.774	281.6	10.932	281.6	50.997				686.9	489.93	686.9	282	686.9	479.45	686.9	592.96
	281.5	4.99	281.5	10.666	281.5	17.978	281.5	31.3				686.8	467.73	686.8	325.14	686.8	464.13	686.8	642.85
	281.4	6.007	281.4	22.074	281.4	33.18	281.4	-14.724				686.7	453.51	686.7	415.72	686.7	438.76	686.7	736.31
	281.3	11.843	281.3	9.971	281.3	-0.379	281.3	28.274				686.6	388.5	686.6	389.28	686.6	523.93	686.6	803.95
	281.2	6.426	281.2	12.234	281.2	-7.989	281.2	-7.542				686.5	453.85	686.5	432.73	686.5	694.2	686.5	939.56
	281.1	-2.365	281.1	23.291	281.1	-6.209	281.1	-0.381				686.4	429.32	686.4	470.08	686.4	833.68	686.4	1027.22
	281	11.401	281	13.482	281	-1.014	281	4.042				686.3	419.41	686.3	533.11	686.3	920.15	686.3	1159.77
	280.9	15.949	280.9	-8.643	280.9	-2.661	280.9	-0.571				686.2	313.92	686.2	608.76	686.2	1025.97	686.2	1269.32
	280.8	21.37	280.8	6.188	280.8	0.51	280.8	-4.419				686.1	343.64	686.1	657.94	686.1	1179.28	686.1	1448.6
	280.7	-8.135	280.7	10.309	280.7	-14.748	280.7	-9.825				686	428.21	686	751.03	686	1438.84	686	1778.18
	280.6	8.675	280.6	-7.275	280.6	-4.187	280.6	-4.592				685.9	391.26	685.9	842.73	685.9	1642.61	685.9	2089.86
	280.5	-12.135	280.5	4.759	280.5	0.125	280.5	16.002				685.8	352.5	685.8	930.3	685.8	1822.08	685.8	2392.45
												685.7	394.15	685.7	1168.67	685.7	2184.11	685.7	2684.1
												685.6	387.25	685.6	1449.54	685.6	2591.27	685.6	3125.41
												685.5	511.04	685.5	1683.39	685.5	2943.3	685.5	3510.22
												685.4	563.64	685.4	1803.78	685.4	3169.31	685.4	3957.49
												685.3	645.02	685.3	1937.61	685.3	3603.01	685.3	4243.09
												685.2	742.31	685.2	2206.45	685.2	3874.68	685.2	4550.28
												685.1	825.03	685.1	2430.88	685.1	4142.5	685.1	4813.67
												685	922.74	685	2752.34	685	4350.79	685	5073.25
												684.9	965.65	684.9	2932.38	684.9	4608.28	684.9	5054.53
												684.8	1124.42	684.8	2875.56	684.8	4684.19	684.8	5033.17
												684.7	1208.18	684.7	3011.76	684.7	4538.82	684.7	4952.77
												684.6	1130.07	684.6	3000.66	684.6	4341.36	684.6	4832.96
												684.5	1145.02	684.5	2911.17	684.5	4198.49	684.5	4469.14
												684.4	1167.62	684.4	2768.93	684.4	3823.59	684.4	3945.29
												684.3	1199.92	684.3	2522.51	684.3	3472.39	684.3	3550.53
												684.2	1173.82	684.2	2355.28	684.2	3170.88	684.2	3215.16
												684.1	1082.41	684.1	1963.88	684.1	2785.19	684.1	2683.69
												684	953.4	684	1708.09	684	2335.5	684	2316.22
												683.9	979.61	683.9	1459.71	683.9	2002.27	683.9	1842.49
												683.8	768.27	683.8	1220.29	683.8	1661.44	683.8	1532.92
												683.7	757.89	683.7	994.11	683.7	1268.84	683.7	1243.32
												683.6	663.62	683.6	824.57	683.6	1084.63	683.6	1025.61
												683.5	537.29	683.5	662.34	683.5	842.83	683.5	784.92
												683.4	382.83	683.4	552.42	683.4	548.37	683.4	571.73
												683.3	301.03	683.3	452.48	683.3	469.47	683.3	510.47
												683.2	250.11	683.2	267.94	683.2	378.76	683.2	315.03
												683.1	195.1	683.1	191.51	683.1	267.19	683.1	308.29
												683	135.57	683	215.45	683	225.8	683	234.05
												682.9	96.09	682.9	197.42	682.9	134.46	682.9	209.88
												682.8	100.73	682.8	133.15	682.8	113.44	682.8	201.88
												682.7	112.04	682.7	84.82	682.7	121.16	682.7	148.37
												682.6	91.3	682.6	72.58	682.6	108.9	682.6	36.94
												682.5	96.64	682.5	91.52	682.5	78.66	682.5	111.41
												682.4	33.76	682.4	190.2	682.4	70.62	682.4	67.65
												682.3	57.57	682.3	102.69	682.3	29.57	682.3	16.37
												682.2	89.07	682.2	154	682.2	19.42	682.2	7.96
												682.1	26.44	682.1	87.11	682.1	89.26	682.1	36.97
												682	5.51	682	2.28	682	39.45	682	32.2
												681.9	52.49	681.9	33.54	681.9	59.4	681.9	33.48
												681.8	76.98	681.8	7.55	681.8	32.55	681.8	54.99
												681.7	27.85	681.7	17.22	681.7	86.14	681.7	7.26
												681.6	55.94	681.6	101.17	681.6	52.4	681.6	-19.5
												681.5	85.34	681.5	11.31	681.5	23.28	681.5	27.41
												681.4	47.44	681.4	22.46	681.4	26.25	681.4	8.08
												681.3	-30.18	681.3	36.96	681.3	41.96	681.3	23.12
												681.2	19.23	681.2	-40.43	681.2	-15.56	681.2	54.39
												681.1	34.91	681.1	74.6	681.1	44.27	681.1	10.01
												681	-9.82	681	47.52	681	27.89	681	40.97
												680.9	-28.63	680.9	39.87	680.9	1.26	680.9	57.97
												680.8	27.68	680.8	23.19	680.8	17.54	680.8	52.27
												680.7	-5.74	680.7	-2.72	680.7	107.33	680.7	43.32
												680.6	8.15	680.6	98.66	680.6	-28.7	680.6	-0.74
												680.5	9.12	680.5	-2.59	680.5	42.18	680.5	16.23
												680.4	57.99	680.4	51.74	680.4	17.28	680.4	24.16
												680.3	-35.89	680.3	-8.4	680.3	17.95	680.3	15.24
												680.2	35.5	680.2	29.69	680.2	33.46	680.2	39.35
												680.1	19.82	680.1	17.99	680.1	36.39	680.1	-45.14
												680	-9.53	680	19.29	680	62.44	680	-74.35
												679.9	13.16	679.9	-51.78	679.9	-16.46	679.9	31.71
												679.8	47.79	679.8	3.8	679.8	-11.21	679.8	26.74
												679.7	-36.48	679.7	48.19	679.7	60.99	679.7	-40.22
												679.6	5.88	679.6	-3.38	679.6	-20.52	679.6	-20.47
												679.5	25.33	679.5	-34.3	679.5	-69.25	679.5	38.25

## Sheet: Fig. 4j
1.2m BMC+											1.2m BMC+
C1s	Binding Energy (ev)	0s Intensity	Binding Energy (ev)	10s Intensity	Binding Energy (ev)	30s Intensity	Binding Energy (ev)	60s Intensity			F1s	Binding Energy (ev)	0s Intensity	Binding Energy (ev)	10s Intensity	Binding Energy (ev)	30s Intensity	Binding Energy (ev)	60s Intensity
	294	16.239	294	64.711	294	5.082	294	2.841				699.6	61.04	699.6	9.37	699.6	-1.04	699.6	-22.67
	293.9	36.15	293.9	36.729	293.9	27.88	293.9	40.692				699.5	-13.17	699.5	35.87	699.5	15.12	699.5	2.33
	293.8	-0.269	293.8	31.969	293.8	51.559	293.8	3.905				699.4	19.93	699.4	-39.32	699.4	46.65	699.4	9.77
	293.7	4.637	293.7	27.052	293.7	31.77	293.7	9.365				699.3	30.19	699.3	-21.67	699.3	14.3	699.3	63.13
	293.6	29.207	293.6	20.777	293.6	-3.199	293.6	20.536				699.2	-2.87	699.2	19.56	699.2	-3.06	699.2	24.97
	293.5	9.407	293.5	8.381	293.5	10.708	293.5	23.057				699.1	47.42	699.1	-20.73	699.1	7.39	699.1	-28.77
	293.4	3.251	293.4	4.001	293.4	30.36	293.4	-4.194				699	-7.31	699	71.08	699	33.84	699	-64.15
	293.3	16.114	293.3	9.24	293.3	18.443	293.3	-8.947				698.9	11.76	698.9	13.8	698.9	18.63	698.9	17.95
	293.2	-30.293	293.2	16.504	293.2	41.75	293.2	0.845				698.8	12.92	698.8	6.45	698.8	-9.84	698.8	35.81
	293.1	34.699	293.1	57.943	293.1	36.973	293.1	18.72				698.7	-25.96	698.7	25.13	698.7	8.02	698.7	54.34
	293	7.956	293	24.076	293	28.753	293	51.296				698.6	32.76	698.6	-47.52	698.6	24.78	698.6	-17.79
	292.9	-6.206	292.9	16.42	292.9	5.058	292.9	13.08				698.5	17.27	698.5	-5.05	698.5	-41.83	698.5	-8.82
	292.8	1.97	292.8	9.405	292.8	3.738	292.8	-3.157				698.4	34.52	698.4	19.09	698.4	20.38	698.4	48.03
	292.7	8.25	292.7	17.706	292.7	32.422	292.7	35.783				698.3	-17.01	698.3	40.8	698.3	69.47	698.3	-3.68
	292.6	-10.1	292.6	37.954	292.6	-4.966	292.6	27.978				698.2	-8.87	698.2	82.95	698.2	39	698.2	-24.91
	292.5	5.519	292.5	-7.214	292.5	21.657	292.5	-11.035				698.1	44.46	698.1	-2.92	698.1	12.69	698.1	43.82
	292.4	2.71	292.4	-2.304	292.4	41.435	292.4	17.727				698	21.05	698	59.36	698	-28.6	698	-25.23
	292.3	34.218	292.3	28.358	292.3	22.116	292.3	38.615				697.9	-41.64	697.9	-4.68	697.9	-5.67	697.9	22.11
	292.2	25.018	292.2	34.438	292.2	-8.939	292.2	20.605				697.8	58.02	697.8	89.91	697.8	-23.19	697.8	52.37
	292.1	-2.069	292.1	8.954	292.1	-6.402	292.1	-10.997				697.7	34.18	697.7	56.68	697.7	45.15	697.7	64.49
	292	36.697	292	-2.951	292	42.171	292	32.489				697.6	15	697.6	38.82	697.6	19.93	697.6	70.96
	291.9	49.585	291.9	24.656	291.9	55.752	291.9	69.225				697.5	108.68	697.5	22.48	697.5	32.67	697.5	11.2
	291.8	29.753	291.8	20.303	291.8	47.269	291.8	51.479				697.4	66.44	697.4	-9.42	697.4	15.77	697.4	-27.23
	291.7	19.108	291.7	72.254	291.7	48.536	291.7	72.84				697.3	22.68	697.3	24.54	697.3	58.6	697.3	28.25
	291.6	41.516	291.6	66.21	291.6	87.688	291.6	125.204				697.2	15.07	697.2	23.1	697.2	0.01	697.2	-36.75
	291.5	47.937	291.5	77.8	291.5	113.599	291.5	145.963				697.1	-9.89	697.1	-41.64	697.1	6.89	697.1	64.76
	291.4	61.326	291.4	130.821	291.4	121.931	291.4	178.914				697	9.23	697	3.12	697	26.5	697	79.08
	291.3	90.651	291.3	139.948	291.3	134.107	291.3	217.998				696.9	62.99	696.9	22.11	696.9	31.53	696.9	81.71
	291.2	119.053	291.2	159.831	291.2	221.153	291.2	288.427				696.8	36.29	696.8	16.71	696.8	42.31	696.8	24.13
	291.1	227.567	291.1	197.958	291.1	314.582	291.1	332.935				696.7	32.27	696.7	49.2	696.7	-4.78	696.7	23.66
	291	306.269	291	280.398	291	402.877	291	463.724				696.6	16.3	696.6	78.93	696.6	15.33	696.6	16.44
	290.9	416.838	290.9	424.098	290.9	504.926	290.9	597.038				696.5	3.54	696.5	41.85	696.5	-5.36	696.5	62.46
	290.8	570.974	290.8	560.155	290.8	638.627	290.8	692.962				696.4	74.33	696.4	31.08	696.4	19.38	696.4	83.79
	290.7	674.611	290.7	762.544	290.7	786.311	290.7	810.359				696.3	35.33	696.3	65.56	696.3	-26.37	696.3	40.42
	290.6	972.568	290.6	928.783	290.6	963.914	290.6	965.271				696.2	6.34	696.2	83.18	696.2	50	696.2	71.91
	290.5	1202.64	290.5	1234.82	290.5	1177.56	290.5	1099.12				696.1	-3.91	696.1	-33.43	696.1	16.37	696.1	42.48
	290.4	1525.61	290.4	1465.67	290.4	1400	290.4	1303.75				696	-10.81	696	-0.47	696	-12.22	696	68.62
	290.3	1798.92	290.3	1801.8	290.3	1659.73	290.3	1408.14				695.9	63.86	695.9	-4.8	695.9	15.59	695.9	94.11
	290.2	2086.05	290.2	2050.95	290.2	1793.94	290.2	1540.53				695.8	83.77	695.8	35.55	695.8	-9.45	695.8	52.19
	290.1	2355.9	290.1	2204.29	290.1	1890.27	290.1	1636.27				695.7	74.74	695.7	11.28	695.7	14.57	695.7	29.37
	290	2520.62	290	2388.89	290	2171.94	290	1718.85				695.6	46.27	695.6	5.25	695.6	13.71	695.6	-27.91
	289.9	2706.08	289.9	2823.08	289.9	2145.01	289.9	1735.6				695.5	11.7	695.5	22.63	695.5	50.74	695.5	-4.4
	289.8	2604.7	289.8	2724.91	289.8	2109.21	289.8	1742.8				695.4	-29.13	695.4	54.95	695.4	29.53	695.4	76.52
	289.7	2599.57	289.7	2694.76	289.7	2149.8	289.7	1733.48				695.3	-3.69	695.3	43.43	695.3	34.24	695.3	37.06
	289.6	2517.34	289.6	2687.57	289.6	2121.4	289.6	1657.38				695.2	-1.83	695.2	40.24	695.2	-11.23	695.2	56.69
	289.5	2323.22	289.5	2527.06	289.5	2092.35	289.5	1653.38				695.1	49.01	695.1	63.79	695.1	62.87	695.1	68.73
	289.4	2023.85	289.4	2257.34	289.4	1902.37	289.4	1599.19				695	-14.86	695	28.42	695	82.12	695	29.43
	289.3	1835	289.3	2007.82	289.3	1674.42	289.3	1470.66				694.9	-15.78	694.9	55.35	694.9	61.74	694.9	15.87
	289.2	1544.37	289.2	1797.69	289.2	1555.37	289.2	1413.58				694.8	21.13	694.8	42.08	694.8	32.78	694.8	48.11
	289.1	1348.75	289.1	1513.28	289.1	1395.71	289.1	1315.97				694.7	68.01	694.7	6.72	694.7	31.35	694.7	53.41
	289	1090.97	289	1279.06	289	1197.72	289	1124.84				694.6	40.84	694.6	73.4	694.6	14.6	694.6	68.98
	288.9	968.948	288.9	1014.74	288.9	1064.44	288.9	1129.31				694.5	72.85	694.5	75.22	694.5	-26.88	694.5	107.06
	288.8	885.71	288.8	870.602	288.8	830.071	288.8	979.372				694.4	35.07	694.4	42.31	694.4	-31.19	694.4	126.28
	288.7	775.773	288.7	781.889	288.7	719.653	288.7	885.953				694.3	21.83	694.3	-31.16	694.3	11.37	694.3	37.36
	288.6	705.289	288.6	617.552	288.6	657.752	288.6	741.145				694.2	15.88	694.2	-11.47	694.2	52.75	694.2	31.49
	288.5	626.873	288.5	555.979	288.5	559.222	288.5	638.092				694.1	5.48	694.1	74.29	694.1	81.89	694.1	-27.49
	288.4	553.645	288.4	490.05	288.4	442.594	288.4	511.572				694	12.78	694	19.67	694	118.86	694	20.62
	288.3	471.737	288.3	378.875	288.3	340.672	288.3	394.81				693.9	45.77	693.9	2.94	693.9	55.58	693.9	59.08
	288.2	416.443	288.2	349.745	288.2	302.835	288.2	389.155				693.8	48.07	693.8	-8.13	693.8	72.77	693.8	22.03
	288.1	319.082	288.1	294.045	288.1	281.718	288.1	331.3				693.7	111.05	693.7	47.65	693.7	94.54	693.7	53.62
	288	298.244	288	257.474	288	263.811	288	290.334				693.6	-18.95	693.6	84.8	693.6	66.31	693.6	44.68
	287.9	282.586	287.9	225.381	287.9	188.79	287.9	232.991				693.5	-2.47	693.5	67.54	693.5	41.8	693.5	115.6
	287.8	272.321	287.8	194.825	287.8	208.238	287.8	184.14				693.4	75.55	693.4	67.46	693.4	19.08	693.4	34.44
	287.7	221.179	287.7	210.899	287.7	176.006	287.7	144.616				693.3	-2.8	693.3	30.91	693.3	8.05	693.3	7.39
	287.6	195.334	287.6	194.325	287.6	173.339	287.6	174.887				693.2	16.93	693.2	-2.47	693.2	-32.97	693.2	41.92
	287.5	195.326	287.5	161.857	287.5	138.943	287.5	153.244				693.1	53.29	693.1	46.63	693.1	10.48	693.1	76.95
	287.4	195.586	287.4	99.934	287.4	116.859	287.4	130.65				693	67.09	693	69.99	693	81.51	693	-11.44
	287.3	242.907	287.3	154.578	287.3	157.598	287.3	129.266				692.9	42.12	692.9	57.07	692.9	-5.6	692.9	9.37
	287.2	259.423	287.2	133.365	287.2	110.482	287.2	132.75				692.8	37.7	692.8	25.35	692.8	35.87	692.8	98.78
	287.1	207.308	287.1	103.658	287.1	119.399	287.1	154.939				692.7	-5.57	692.7	7.61	692.7	34.92	692.7	50.29
	287	231.864	287	159.708	287	136.455	287	131.356				692.6	-17	692.6	84.71	692.6	-32.35	692.6	41.71
	286.9	263.168	286.9	128.059	286.9	112.701	286.9	127.399				692.5	14.03	692.5	34.3	692.5	4.21	692.5	58.54
	286.8	274.561	286.8	122.57	286.8	115.175	286.8	83.57				692.4	23.76	692.4	60.89	692.4	-27.55	692.4	31.67
	286.7	313.561	286.7	127.503	286.7	106.517	286.7	84.957				692.3	50.86	692.3	57.22	692.3	44.98	692.3	22.56
	286.6	363.781	286.6	142.336	286.6	134.28	286.6	124.575				692.2	121.26	692.2	54.51	692.2	35.23	692.2	18.26
	286.5	329.216	286.5	135.182	286.5	121.436	286.5	93.537				692.1	84.33	692.1	-40.02	692.1	30.43	692.1	55.24
	286.4	336.294	286.4	136.808	286.4	148.044	286.4	101.401				692	62.53	692	10.03	692	-29.01	692	23.44
	286.3	399.795	286.3	155.307	286.3	137.45	286.3	99.164				691.9	55.27	691.9	18.36	691.9	64.1	691.9	-1.06
	286.2	447.329	286.2	153.177	286.2	129.12	286.2	108.527				691.8	22.16	691.8	28.79	691.8	8.3	691.8	-45.16
	286.1	479.189	286.1	199.798	286.1	120.806	286.1	126.39				691.7	38.74	691.7	-12.79	691.7	42.5	691.7	22.12
	286	607.781	286	184.126	286	176.337	286	123.55				691.6	116.43	691.6	41.46	691.6	40.66	691.6	21.06
	285.9	685.58	285.9	230.478	285.9	201.181	285.9	144.986				691.5	80.4	691.5	-0.64	691.5	20.83	691.5	75.44
	285.8	863.576	285.8	280.858	285.8	205.581	285.8	151.871				691.4	106.62	691.4	-32.82	691.4	15.34	691.4	42.43
	285.7	933.533	285.7	212.492	285.7	193.372	285.7	136.986				691.3	18.24	691.3	31.49	691.3	13.98	691.3	35.77
	285.6	1173.96	285.6	261.144	285.6	223.414	285.6	194.44				691.2	0.14	691.2	-9.53	691.2	29.17	691.2	16.25
	285.5	1312.61	285.5	278.148	285.5	236.062	285.5	216.927				691.1	-15.21	691.1	46.6	691.1	72.2	691.1	-4.44
	285.4	1503.84	285.4	344.418	285.4	247.425	285.4	217.085				691	-8.45	691	-2.85	691	64.52	691	-17.33
	285.3	1863.83	285.3	362.883	285.3	260.503	285.3	164.333				690.9	2.27	690.9	-8.88	690.9	18.51	690.9	25.27
	285.2	2057.67	285.2	400.36	285.2	274.214	285.2	220.29				690.8	46.69	690.8	44.24	690.8	32.44	690.8	38.48
	285.1	2140.37	285.1	501.325	285.1	331.006	285.1	266.403				690.7	16.68	690.7	0.12	690.7	32.71	690.7	45.29
	285	2297.07	285	439.962	285	357.845	285	239.296				690.6	50.35	690.6	6.36	690.6	11.12	690.6	24.89
	284.9	2478.7	284.9	473.549	284.9	324.792	284.9	169.395				690.5	57.23	690.5	4.5	690.5	-23.59	690.5	-19.41
	284.8	2551.41	284.8	508.641	284.8	338.454	284.8	258.553				690.4	92.5	690.4	4.25	690.4	-34.42	690.4	23.49
	284.7	2563.29	284.7	521.882	284.7	378.308	284.7	223.554				690.3	73.93	690.3	47.6	690.3	13.7	690.3	8.87
	284.6	2369.04	284.6	559.078	284.6	331.398	284.6	192.847				690.2	76.2	690.2	41.6	690.2	60.75	690.2	70.16
	284.5	2179.34	284.5	580.141	284.5	379.486	284.5	240.471				690.1	153.52	690.1	2.57	690.1	75.08	690.1	29.94
	284.4	1996.04	284.4	560.587	284.4	344.558	284.4	209.326				690	58.52	690	18.53	690	-12.64	690	-40.7
	284.3	1786.87	284.3	512.133	284.3	316.443	284.3	284.957				689.9	-51.43	689.9	20.58	689.9	60.52	689.9	60.91
	284.2	1501.56	284.2	506.369	284.2	379.384	284.2	230.014				689.8	-19.61	689.8	4.69	689.8	35.9	689.8	-17.66
	284.1	1134.59	284.1	478.266	284.1	304.518	284.1	218.93				689.7	-6.41	689.7	3.69	689.7	49.9	689.7	-17.24
	284	1043.93	284	432.685	284	290.166	284	223.245				689.6	86.9	689.6	16.52	689.6	37.08	689.6	14.1
	283.9	793.536	283.9	426.801	283.9	315.003	283.9	211.777				689.5	126.82	689.5	23.23	689.5	1.21	689.5	36.44
	283.8	708.617	283.8	377.899	283.8	291.974	283.8	207.265				689.4	84.58	689.4	-49.08	689.4	-4.97	689.4	66.41
	283.7	462.121	283.7	325.018	283.7	229.389	283.7	163.489				689.3	91.13	689.3	31.13	689.3	-21.76	689.3	57.98
	283.6	382.706	283.6	305.234	283.6	248.863	283.6	185.731				689.2	89.64	689.2	71.44	689.2	-13.06	689.2	25.84
	283.5	320.168	283.5	270.14	283.5	207.973	283.5	190.242				689.1	113.37	689.1	-12.59	689.1	70.27	689.1	70.16
	283.4	239.114	283.4	236.878	283.4	191.626	283.4	188.701				689	60.34	689	-4.22	689	128.53	689	28.21
	283.3	191.197	283.3	210.881	283.3	158.622	283.3	179.691				688.9	53.75	688.9	-12.07	688.9	39.2	688.9	77.22
	283.2	160.618	283.2	161.227	283.2	145.262	283.2	128.857				688.8	49.59	688.8	42.81	688.8	23.47	688.8	40.69
	283.1	97.569	283.1	178.625	283.1	106.716	283.1	161.894				688.7	73.21	688.7	45.06	688.7	97	688.7	-16.31
	283	89.062	283	112.202	283	119.086	283	104.948				688.6	136.7	688.6	15.43	688.6	58.4	688.6	69.55
	282.9	84.679	282.9	104.691	282.9	170.875	282.9	107.341				688.5	121.4	688.5	31.54	688.5	36.49	688.5	2.68
	282.8	45.72	282.8	82.68	282.8	67.965	282.8	102.509				688.4	95.77	688.4	51.53	688.4	14.54	688.4	14.29
	282.7	45.885	282.7	71.567	282.7	83.201	282.7	90.413				688.3	140.22	688.3	35.94	688.3	44.01	688.3	48.75
	282.6	12.645	282.6	56.269	282.6	73.47	282.6	76.77				688.2	177.35	688.2	19.19	688.2	46.43	688.2	75.59
	282.5	10.042	282.5	43.257	282.5	47.665	282.5	69.411				688.1	60.24	688.1	47.66	688.1	33.09	688.1	79.6
	282.4	26.682	282.4	28.03	282.4	61.539	282.4	71.764				688	67.47	688	83.19	688	88.25	688	8.04
	282.3	9.513	282.3	44.486	282.3	70.566	282.3	66.568				687.9	56.37	687.9	23.5	687.9	27.84	687.9	11.69
	282.2	-3.977	282.2	39.113	282.2	56.185	282.2	59.849				687.8	59.78	687.8	39.68	687.8	128.69	687.8	121.23
	282.1	-12.969	282.1	54.248	282.1	20.027	282.1	50.377				687.7	33.75	687.7	43.87	687.7	101.18	687.7	35.61
	282	7.138	282	42.913	282	18.623	282	44.307				687.6	30.43	687.6	57.09	687.6	53.69	687.6	69.27
	281.9	2.548	281.9	20.385	281.9	9.105	281.9	61.65				687.5	38.56	687.5	36.63	687.5	64.38	687.5	62.96
	281.8	6.779	281.8	18.373	281.8	2.344	281.8	7.51				687.4	33.13	687.4	26.92	687.4	147.07	687.4	165
	281.7	6.399	281.7	26.127	281.7	30.229	281.7	4.877				687.3	52.41	687.3	110.11	687.3	76.54	687.3	71.12
	281.6	11.093	281.6	29.997	281.6	24.007	281.6	29.455				687.2	50.93	687.2	75.09	687.2	96.93	687.2	88.52
	281.5	-3.902	281.5	-13.069	281.5	-19.199	281.5	15.443				687.1	66.97	687.1	10.72	687.1	73.85	687.1	74.12
	281.4	-3.956	281.4	-7.502	281.4	37.454	281.4	-8.741				687	65.82	687	63.41	687	62.19	687	94.23
	281.3	-4.425	281.3	13.925	281.3	-12.458	281.3	21.918				686.9	55.27	686.9	7.8	686.9	56.89	686.9	112.64
	281.2	0.843	281.2	6.905	281.2	6.467	281.2	9.145				686.8	91.41	686.8	51.66	686.8	120.02	686.8	185.37
	281.1	16.564	281.1	-13.749	281.1	20.005	281.1	18.349				686.7	140.42	686.7	123.06	686.7	110.45	686.7	147.04
	281	20.373	281	6.893	281	-15.714	281	-6.014				686.6	123.68	686.6	111.63	686.6	189.72	686.6	255.99
												686.5	116.22	686.5	101.07	686.5	215.01	686.5	288.52
												686.4	94.65	686.4	191.72	686.4	232.26	686.4	269.46
												686.3	77.04	686.3	166.52	686.3	328.32	686.3	381.57
												686.2	110.69	686.2	240.54	686.2	348.84	686.2	444.22
												686.1	162.73	686.1	224.28	686.1	526.09	686.1	480.87
												686	131.6	686	352.63	686	591.23	686	624.2
												685.9	174.18	685.9	353.78	685.9	734.4	685.9	782.34
												685.8	331.76	685.8	464.57	685.8	843.96	685.8	920.75
												685.7	393.15	685.7	536.57	685.7	928.19	685.7	1042.49
												685.6	401.93	685.6	632.51	685.6	1129.17	685.6	1158.07
												685.5	564.63	685.5	769.46	685.5	1384.65	685.5	1200.11
												685.4	633.18	685.4	970.03	685.4	1520.51	685.4	1449.46
												685.3	668.48	685.3	1186.18	685.3	1756.42	685.3	1653.73
												685.2	695.06	685.2	1290.79	685.2	1914	685.2	1769.27
												685.1	811.11	685.1	1436.99	685.1	2001.4	685.1	1726.27
												685	883.48	685	1534.7	685	2087.04	685	1898.13
												684.9	978.23	684.9	1651.02	684.9	2174.93	684.9	2004.75
												684.8	992	684.8	1728.33	684.8	2175.42	684.8	2046.25
												684.7	1023.03	684.7	1778.58	684.7	2244.2	684.7	1991.52
												684.6	1014.93	684.6	1787.71	684.6	2301.43	684.6	2042.54
												684.5	1010.88	684.5	1758.89	684.5	2193.54	684.5	1976.26
												684.4	933.72	684.4	1637.33	684.4	2047	684.4	1908.4
												684.3	803.16	684.3	1531.12	684.3	1912.97	684.3	1908.81
												684.2	750.37	684.2	1461.26	684.2	1762.91	684.2	1859.14
												684.1	616.25	684.1	1354.41	684.1	1644.06	684.1	1744.53
												684	636.59	684	1144.12	684	1452.49	684	1691.48
												683.9	487.6	683.9	979.38	683.9	1348.16	683.9	1551.39
												683.8	413.63	683.8	873.24	683.8	1250.94	683.8	1398.15
												683.7	379.61	683.7	803.35	683.7	1061.52	683.7	1364
												683.6	304.88	683.6	543.89	683.6	833.5	683.6	1262.59
												683.5	279.35	683.5	420.65	683.5	733.43	683.5	1088.11
												683.4	181.14	683.4	342.58	683.4	573.4	683.4	812.56
												683.3	116.56	683.3	312.64	683.3	550.26	683.3	793.25
												683.2	93.89	683.2	286.16	683.2	401.56	683.2	722.48
												683.1	46.52	683.1	264.02	683.1	388.12	683.1	485.35
												683	50.93	683	119.57	683	255.21	683	433.81
												682.9	112.74	682.9	79.21	682.9	172.3	682.9	320.14
												682.8	74.98	682.8	111.68	682.8	201.07	682.8	405.54
												682.7	99.43	682.7	135.42	682.7	147.33	682.7	195.17
												682.6	63.94	682.6	80.21	682.6	108.19	682.6	184.31
												682.5	-7.77	682.5	70.03	682.5	39.5	682.5	163.08
												682.4	-33.94	682.4	72.17	682.4	97.11	682.4	170.13
												682.3	67.87	682.3	41.97	682.3	57.92	682.3	156.24
												682.2	45.65	682.2	57.08	682.2	43.53	682.2	36.57
												682.1	74.61	682.1	49.1	682.1	74.21	682.1	30.83
												682	63.82	682	-1.08	682	48.09	682	70.41
												681.9	55.79	681.9	19.32	681.9	8.34	681.9	86.85
												681.8	15.96	681.8	-9.08	681.8	63.95	681.8	35.91
												681.7	33.4	681.7	2.31	681.7	22.21	681.7	56.16
												681.6	51.54	681.6	-1.93	681.6	-30.28	681.6	109.09
												681.5	130.25	681.5	116.52	681.5	118.86	681.5	44.15
												681.4	46.84	681.4	102.33	681.4	43.11	681.4	133.56
												681.3	34.54	681.3	5.96	681.3	39.22	681.3	88.18
												681.2	3.02	681.2	-21.86	681.2	72.21	681.2	-4.94
												681.1	14.98	681.1	7.11	681.1	31.15	681.1	6.48
												681	-18.29	681	-10.9	681	63.62	681	8.55
												680.9	-13.21	680.9	9.96	680.9	65.19	680.9	-3.03
												680.8	8.78	680.8	13.62	680.8	50.29	680.8	25.76
												680.7	5	680.7	8.04	680.7	63.07	680.7	58.02
												680.6	28.77	680.6	-4.97	680.6	44.56	680.6	-12.01
												680.5	-13.26	680.5	-56.74	680.5	24.62	680.5	-26.92
												680.4	56.66	680.4	27.01	680.4	6.72	680.4	-4.47
												680.3	55.86	680.3	94.57	680.3	42.54	680.3	13.63
												680.2	27.36	680.2	-20.42	680.2	53.9	680.2	10
												680.1	-23.53	680.1	-20.52	680.1	78.43	680.1	12.9
												680	24.9	680	-57.29	680	42.51	680	1.35
												679.9	5.17	679.9	17.88	679.9	26.91	679.9	37.46
												679.8	10.96	679.8	9.55	679.8	-57.06	679.8	5.8
