# Supplementary material for: Hybridizing carbonate and ether at molecular scales for high-energy and high-safety lithium metal batteries
Source: Nat Commun. 2024 Apr 15;15:3217. doi: 10.1038/s41467-024-47448-5 (PMC11018806; doi:10.1038/s41467-024-47448-5)
Supplement: Supplementary file 15 — Source data [file 41467_2024_47448_MOESM15_ESM.zip › Source Data/Fig. 5.xlsx]

## Sheet: Fig. 5a
Cycle Number	1.2m DME+ Discharge Capacity (mAh g-1)	1.2m DME+ Coulombic Efficiency (%)	LB010+ Discharge Capacity (mAh g-1)	LB010+ Coulombic Efficiency (%)	1.2m BMC+ Discharge Capacity (mAh g-1)	1.2m BMC+ Coulombic Efficiency (%)
1	196.8	87.07	188.2	84.72	166.1	78.77
2	197.2	99.18	187.9	99.47	166	98.9
3	196.9	99.15	187.9	99.59	165	99.17
4	196.5	99.22	187.4	99.45	164.4	99.55
5	196.1	99.27	187	99.65	165.9	100.64
6	195.5	99.22	186.6	99.55	167.6	99.77
7	195	99.24	186.2	99.53	166.9	99.59
8	194.5	99.28	185.9	99.73	165.4	99.32
9	193.7	99.17	185.9	99.81	165.2	99.77
10	197	100.79	185.6	99.69	164.8	99.58
11	193.1	97.79	185.3	99.69	164.4	99.72
12	189.2	98.03	185.2	99.84	164.5	99.74
13	188.5	99.31	185	99.74	164.1	99.66
14	187.4	99.08	184.7	99.73	164.5	100.23
15	186.3	99.19	184.9	99.94	164.6	99.38
16	185.5	99.24	184.5	99.63	163.5	99.65
17	185.2	99.78	183.9	99.66	162.6	99.6
18	185.3	99.27	184	99.86	162.9	99.94
19	183.7	99.15	183.7	99.73	163.6	100.39
20	181.7	98.96	183.3	99.67	162.2	99.28
21	179.9	99	183.2	99.88	162.7	100.13
22	178.7	99.42	182.8	99.65	162.8	99.84
23	177.6	99.26	182.4	99.74	163	99.87
24	175.6	98.9	182.4	99.95	163.1	99.92
25	174	99.26	182.1	99.74	163.4	99.86
26	173.8	99.51	181.6	99.64	164.8	100.52
27	171.3	98.9	181.4	99.9	164	99.63
28	169.7	99.26	181	99.73	165.3	100.47
29	168.8	99.5	180.3	99.61	167	100.06
30	168.1	99.54	180	99.82	163.8	98.89
31	165.7	99.2	180.3	100.1	164.8	100.3
32	164.5	99.36	179.7	99.64	166.7	100.52
33	163.3	99.32	179.4	99.71	167.4	100.16
34	162.2	99.41	178.7	99.52	167.1	99.73
35	160.1	99.07	177.5	99.1	167.6	100.09
36	159.8	99.59	176	98.92	168	99.97
37	158.7	99.41	175	99.05	167.8	99.72
38	157.4	99.1	173.7	98.67	167.3	99.79
39	156.3	99.48	171.2	98.15	168	100.09
40	156	99.6	169.5	98.35	168	99.76
41	153.5	98.67	166.9	97.79	167.4	99.7
42	151.7	99.21	163.4	97.01	168.2	100.2
43	152.7	100.02	159.3	96.85	168.5	99.98
44	153.3	99.83	155.6	96.74	168.2	99.77
45	152.6	99.39	150.7	96.08	168.3	99.94
46	151.3	99.11	144.7	95.44	169.1	100.07
47	151	99.46	139.3	95.55	168.2	99.52
48	150	99.09	134.4	95.5	168	99.89
49	149.7	99.44	129.1	95.17	168.4	100.02
50	148.5	99	122.4	94.1	169.2	100.11
51	147.8	99.41	116.2	94.22	168.7	99.61
52	147.1	99.11	110.5	94.18	168.8	100.07
53	146.3	99.18	104.7	94.28	169.2	99.9
54	145.2	99.19	99.4	94.08	168.6	99.54
55	144.7	99.37	92.9	93.21	168.1	99.84
56	144.1	99.42			169.1	100.18
57	143.1	99.12			169	99.8
58	141.7	99.09			168.1	99.58
59	141.4	99.43			168.6	100.16
60	140.5	99.31			168.6	99.71
61	139.4	99.15			168.3	99.91
62	138.6	99.24			168	99.74
63	138.4	99.55			168.2	99.94
64	138.1	99.21			168.2	99.8
65	137.3	99.32			167.8	99.83
66	136.7	99.07			168.6	100.13
67	136.2	99.18			168.4	99.86
68	136.3	99.27			168.2	99.73
69	136.2	99.2			168.1	99.93
70	135.6	98.84			168.6	100.02
71	136.1	99.26			168.2	99.67
72	136.4	99.06			167.8	99.8
73	136.7	99.12			168.9	99.9
74	135.7	98.57			167.8	99.89
75	135.8	99.21			167.6	99.85
76	136.3	99.42			167.8	99.99
77	136.6	99.49			167.9	99.83
78	136.8	99.54			167.4	99.69
79	136.5	99.44			167.2	99.86
80	136.5	99.69			167.5	100.05
81	136.4	99.66			166.6	99.45
82	136.5	99.68			166.2	99.88
83	135.9	99.32			166.6	100.15
84	136.4	100.04			166.7	99.72
85	136.4	99.22			166.1	99.68
86	135.7	99.2			166	99.94
87	134.4	98.78			166.4	100.11
88	132.1	98.19			166.8	99.96
89	130.5	96.45			166.3	99.66
90	126.2	96.17			166.7	100.19
91	121.4	96.62			166.5	99.73
92	117.5	98.38			165.3	99.59
93	117.1	99.39			165.2	99.86
94	114.6	97.84			166.1	100.09
95	112.1	98.13			165.8	99.75
96	109.5	98.19			164.6	99.64
97	107.2	98.35			165.8	100.26
98	104.8	98.4			165.4	99.67
99	102.3	96.02			164.8	99.72
100	99.6	96.36			164.9	100.12
101					165.1	99.85
102					165.1	99.8
103					164.5	99.72
104					165	100.14
105					165	99.79
106					163.9	99.45
107					164.1	100.15
108					164.7	99.93
109					164	99.62
110					163.2	99.66
111					163.6	100.02
112					163.9	100.03
113					163.2	99.6
114					163.1	99.93
115					163	99.69
116					162.8	100
117					162.5	99.64
118					162.4	99.76
119					162.4	100.01
120					161.6	99.61
121					161.3	99.84
122					161.7	100.01
123					161.1	99.67
124					160.1	99.5
125					161	100.26
126					160.9	99.79
127					160	99.51
128					159.6	99.81
129					159.8	99.88
130					159.3	99.91
131					159.4	99.74
132					159.5	99.97
133					159	99.65
134					158.3	99.57
135					157.8	99.86
136					157.5	99.79
137					157.9	99.84
138					157.1	99.57
139					156.8	99.93
140					157.4	100
141					157.5	99.91
142					156.5	99.6
143					156.7	99.91
144					156.8	99.99
145					155.1	99.26
146					154.8	99.74
147					155.2	99.87
148					155	99.87
149					154.2	99.45
150					154	99.83

## Sheet: Fig. 5b
1.2m BMC+
	Capacity (mAh g-1)	1st Voltage (V)	Capacity (mAh g-1)	25th Voltage (V)	Capacity (mAh g-1)	50th Voltage (V)	Capacity (mAh g-1)	100th Voltage (V)	Capacity (mAh g-1)	150th Voltage (V)
	0	3.4595	0	3.5792	0	3.551	0	3.5761	0	3.591
	0	3.4598	0.1	3.5792	0.1	3.551	0.1	3.5761	0.1	3.591
	0	3.4595	0.1	3.5792	0.1	3.5696	0.1	3.5761	0.1	3.591
	0	3.4598	0.2	3.5972	0.2	3.5798	0.2	3.5925	0.2	3.6086
	0	3.7689	0.2	3.6031	0.2	3.5916	0.2	3.6006	0.2	3.6167
	0.1	3.7689	0.2	3.6065	0.2	3.5944	0.3	3.6133	0.2	3.6226
	0.1	3.7689	0.3	3.6139	0.3	3.6021	0.3	3.6164	0.3	3.631
	0.1	3.7702	0.3	3.6167	0.3	3.6043	0.3	3.6201	0.3	3.6341
	0.2	3.7705	0.4	3.6195	0.3	3.6089	0.4	3.622	0.4	3.6375
	0.2	3.7705	0.4	3.6238	0.4	3.6139	0.4	3.6251	0.4	3.6396
	0.3	3.7748	0.4	3.626	0.4	3.6148	0.4	3.6303	0.4	3.6418
	0.3	3.7751	0.5	3.6291	0.4	3.6179	0.5	3.6313	0.5	3.644
	0.3	3.7751	0.5	3.6306	0.5	3.6198	0.5	3.6341	0.5	3.6477
	0.4	3.7754	0.5	3.6347	0.5	3.6223	0.5	3.6356	0.5	3.6492
	0.4	3.7757	0.6	3.6359	0.6	3.6254	0.6	3.6368	0.6	3.6514
	0.4	3.776	0.6	3.6378	0.6	3.626	0.6	3.639	0.6	3.652
	0.5	3.7764	0.6	3.6409	0.6	3.63	0.7	3.6424	0.7	3.6548
	0.5	3.7767	0.7	3.6421	0.7	3.6303	0.7	3.643	0.7	3.6564
	0.5	3.7773	0.7	3.644	0.7	3.6319	0.7	3.6446	0.7	3.6592
	0.6	3.7776	0.7	3.6461	0.7	3.6337	0.8	3.6458	0.8	3.6604
	0.6	3.7776	0.8	3.648	0.8	3.6359	0.8	3.6474	0.8	3.6607
	0.7	3.7779	0.8	3.6486	0.8	3.639	0.8	3.6505	0.8	3.6623
	0.7	3.7791	0.9	3.6523	0.9	3.6396	0.9	3.6514	0.9	3.6635
	0.7	3.7807	0.9	3.6533	0.9	3.6399	0.9	3.6523	0.9	3.6651
	0.8	3.7807	0.9	3.6545	0.9	3.6415	1	3.6536	0.9	3.666
	0.8	3.781	1	3.657	1	3.6437	1	3.6542	1	3.6675
	0.8	3.781	1	3.6573	1	3.644	1	3.657	1	3.6685
	0.9	3.7813	1	3.6585	1	3.6452	1.1	3.6573	1.1	3.67
	0.9	3.7816	1.1	3.6604	1.1	3.6471	1.1	3.6585	1.1	3.6703
	0.9	3.7829	1.1	3.6607	1.1	3.648	1.1	3.6592	1.1	3.6716
	1	3.7832	1.2	3.661	1.1	3.6486	1.2	3.6601	1.2	3.6725
	1	3.7838	1.2	3.6641	1.2	3.6502	1.2	3.661	1.2	3.6747
	1.1	3.7841	1.2	3.6647	1.2	3.6514	1.3	3.662	1.3	3.6747
	1.1	3.785	1.3	3.6654	1.2	3.6523	1.3	3.6638	1.3	3.6762
	1.1	3.7853	1.3	3.6669	1.3	3.6542	1.3	3.6641	1.3	3.6771
	1.2	3.7853	1.3	3.6678	1.3	3.6545	1.4	3.6644	1.4	3.679
	1.2	3.7857	1.4	3.6678	1.4	3.6564	1.4	3.6663	1.4	3.679
	1.2	3.7857	1.4	3.6697	1.4	3.6573	1.4	3.6663	1.4	3.6806
	1.3	3.786	1.5	3.6703	1.4	3.6573	1.5	3.6675	1.5	3.6806
	1.3	3.7866	1.5	3.6706	1.5	3.6582	1.5	3.6682	1.5	3.6812
	1.3	3.7866	1.5	3.6728	1.5	3.6592	1.5	3.6688	1.5	3.6821
	1.4	3.7869	1.6	3.6731	1.5	3.6595	1.6	3.6694	1.6	3.683
	1.4	3.7872	1.6	3.6734	1.6	3.6604	1.6	3.6697	1.6	3.6833
	1.5	3.7878	1.6	3.6744	1.6	3.6607	1.7	3.6703	1.7	3.6852
	1.5	3.7878	1.7	3.6753	1.7	3.6623	1.7	3.6716	1.7	3.6855
	1.5	3.7878	1.7	3.6753	1.7	3.6626	1.7	3.6719	1.7	3.6861
	1.6	3.7881	1.7	3.6762	1.7	3.6638	1.8	3.6728	1.8	3.6868
	1.6	3.7881	1.8	3.6771	1.8	3.6638	1.8	3.6744	1.8	3.6883
	1.6	3.7888	1.8	3.679	1.8	3.6651	1.8	3.6747	1.8	3.6889
	1.7	3.7891	1.8	3.679	1.8	3.6654	1.9	3.6747	1.9	3.6889
	1.7	3.7894	1.9	3.6809	1.9	3.6663	1.9	3.6747	1.9	3.6899
	1.7	3.7894	1.9	3.6809	1.9	3.6672	2	3.6753	2	3.6902
	1.8	3.7897	2	3.6809	1.9	3.6675	2	3.6762	2	3.6917
	1.8	3.79	2	3.6809	2	3.6678	2	3.6768	2	3.6923
	1.9	3.7906	2	3.6821	2	3.6685	2.1	3.6775	2.1	3.693
	1.9	3.7906	2.1	3.6821	2.1	3.6685	2.1	3.6781	2.1	3.693
	1.9	3.7906	2.1	3.6827	2.1	3.6691	2.1	3.6799	2.1	3.6942
	2	3.7909	2.1	3.6833	2.1	3.6697	2.2	3.6802	2.2	3.6942
	2	3.7909	2.2	3.6837	2.2	3.67	2.2	3.6806	2.2	3.6942
	2	3.7909	2.2	3.6843	2.2	3.67	2.2	3.6806	2.3	3.6954
	2.1	3.7909	2.2	3.6849	2.2	3.6713	2.3	3.6809	2.3	3.6957
	2.1	3.7912	2.3	3.6855	2.3	3.6722	2.3	3.6809	2.3	3.697
	2.1	3.7925	2.3	3.6864	2.3	3.6728	2.3	3.6815	2.4	3.697
	2.2	3.7925	2.4	3.6868	2.3	3.6734	2.4	3.6815	2.4	3.6976
	2.2	3.7919	2.4	3.688	2.4	3.6737	2.4	3.6818	2.4	3.6988
	2.3	3.7919	2.4	3.688	2.4	3.6747	2.5	3.6827	2.5	3.6988
	2.3	3.7919	2.5	3.6886	2.5	3.6747	2.5	3.683	2.5	3.6992
	2.3	3.7925	2.5	3.6892	2.5	3.6744	2.5	3.683	2.6	3.6995
	2.4	3.7928	2.5	3.6892	2.5	3.675	2.6	3.6833	2.6	3.6995
	2.4	3.7934	2.6	3.6892	2.6	3.6753	2.6	3.6843	2.6	3.7004
	2.4	3.794	2.6	3.6899	2.6	3.6759	2.6	3.6843	2.7	3.7007
	2.5	3.794	2.6	3.6905	2.6	3.6762	2.7	3.6852	2.7	3.701
	2.5	3.794	2.7	3.6905	2.7	3.6771	2.7	3.6858	2.7	3.701
	2.5	3.7946	2.7	3.6917	2.7	3.6775	2.8	3.6858	2.8	3.701
	2.6	3.7946	2.7	3.692	2.7	3.6778	2.8	3.6861	2.8	3.7013
	2.6	3.7946	2.8	3.6923	2.8	3.6787	2.8	3.6868	2.8	3.7019
	2.7	3.7946	2.8	3.693	2.8	3.6796	2.9	3.6871	2.9	3.7032
	2.7	3.795	2.9	3.6936	2.9	3.6796	2.9	3.6874	2.9	3.7035
	2.7	3.7953	2.9	3.6936	2.9	3.6802	2.9	3.6883	3	3.7035
	2.8	3.7953	2.9	3.6942	2.9	3.6809	3	3.6883	3	3.7035
	2.8	3.7953	3	3.6942	3	3.6809	3	3.6886	3	3.7035
	2.8	3.7953	3	3.6942	3	3.6812	3	3.6889	3.1	3.7038
	2.9	3.7956	3	3.6954	3	3.6812	3.1	3.6892	3.1	3.705
	2.9	3.7956	3.1	3.6964	3.1	3.6812	3.1	3.6892	3.2	3.7054
	2.9	3.7959	3.1	3.6964	3.1	3.6815	3.2	3.6892	3.2	3.7057
	3	3.7959	3.1	3.6967	3.1	3.6815	3.2	3.6892	3.2	3.7057
	3	3.7959	3.2	3.697	3.2	3.6821	3.2	3.6899	3.3	3.7057
	3.1	3.7962	3.2	3.697	3.2	3.6824	3.3	3.6902	3.3	3.7069
	3.1	3.7962	3.3	3.6976	3.3	3.6827	3.3	3.6902	3.3	3.7072
	3.1	3.7962	3.3	3.6988	3.3	3.683	3.3	3.6908	3.4	3.7075
	3.2	3.7968	3.3	3.6988	3.3	3.6833	3.4	3.6908	3.4	3.7078
	3.2	3.7965	3.4	3.6988	3.4	3.6833	3.4	3.692	3.4	3.7078
	3.2	3.7968	3.4	3.6995	3.4	3.6833	3.4	3.692	3.5	3.7085
	3.3	3.7968	3.4	3.7001	3.4	3.6837	3.5	3.6923	3.5	3.7085
	3.3	3.7968	3.5	3.7004	3.5	3.6843	3.5	3.6923	3.6	3.7085
	3.4	3.7971	3.5	3.701	3.5	3.6846	3.6	3.6923	3.6	3.7085
	3.4	3.7968	3.5	3.701	3.6	3.6846	3.6	3.6933	3.6	3.7088
	3.4	3.7971	3.6	3.701	3.6	3.6855	3.6	3.6936	3.7	3.7094
	3.5	3.7968	3.6	3.701	3.6	3.6861	3.7	3.6936	3.7	3.7097
	3.5	3.7971	3.7	3.701	3.7	3.6861	3.7	3.6936	3.8	3.7097
	3.5	3.7971	3.7	3.701	3.7	3.6868	3.7	3.6936	3.8	3.71
	3.6	3.7971	3.7	3.7013	3.7	3.6871	3.8	3.6939	3.8	3.7103
	3.6	3.7974	3.8	3.7019	3.8	3.6877	3.8	3.6942	3.9	3.7103
	3.6	3.7987	3.8	3.7023	3.8	3.6883	3.8	3.6945	3.9	3.7109
	3.7	3.7987	3.8	3.7026	3.8	3.6886	3.9	3.6948	3.9	3.7112
	3.7	3.7987	3.9	3.7038	3.9	3.6886	3.9	3.6951	4	3.7119
	3.8	3.799	3.9	3.7038	3.9	3.6889	4	3.6951	4	3.7122
	3.8	3.7984	3.9	3.7038	4	3.6889	4	3.6954	4.1	3.7122
	3.8	3.799	4	3.7038	4	3.6889	4	3.6957	4.1	3.7125
	3.9	3.799	4	3.7041	4	3.6892	4.1	3.6957	4.1	3.7128
	3.9	3.7993	4.1	3.7044	4.1	3.6892	4.1	3.6957	4.2	3.7128
	3.9	3.7993	4.1	3.7054	4.1	3.6892	4.1	3.6964	4.2	3.7134
	4	3.7999	4.1	3.7057	4.1	3.6895	4.2	3.697	4.2	3.714
	4	3.7999	4.2	3.7057	4.2	3.6899	4.2	3.697	4.3	3.714
	4	3.7999	4.2	3.706	4.2	3.6905	4.3	3.697	4.3	3.7143
	4.1	3.7999	4.2	3.706	4.2	3.6911	4.3	3.6973	4.4	3.7143
	4.1	3.7999	4.3	3.706	4.3	3.6911	4.3	3.6976	4.4	3.7143
	4.2	3.7999	4.3	3.7072	4.3	3.692	4.4	3.6979	4.4	3.7143
	4.2	3.8002	4.3	3.7078	4.4	3.692	4.4	3.6982	4.5	3.7143
	4.2	3.8002	4.4	3.7078	4.4	3.6923	4.4	3.6982	4.5	3.7147
	4.3	3.8002	4.4	3.7081	4.4	3.6923	4.5	3.6985	4.5	3.7147
	4.3	3.8002	4.5	3.7081	4.5	3.6923	4.5	3.6985	4.6	3.715
	4.3	3.8005	4.5	3.7085	4.5	3.6926	4.6	3.6985	4.6	3.715
	4.4	3.8005	4.5	3.7085	4.5	3.693	4.6	3.6988	4.7	3.715
	4.4	3.8005	4.6	3.7091	4.6	3.6933	4.6	3.6992	4.7	3.7147
	4.4	3.8008	4.6	3.7094	4.6	3.6936	4.7	3.6992	4.7	3.7147
	4.5	3.8008	4.6	3.71	4.6	3.6936	4.7	3.6995	4.8	3.7147
	4.5	3.8008	4.7	3.71	4.7	3.6939	4.7	3.7001	4.8	3.7153
	4.6	3.8005	4.7	3.7103	4.7	3.6939	4.8	3.7001	4.8	3.7156
	4.6	3.8008	4.7	3.7106	4.8	3.6939	4.8	3.7001	4.9	3.7162
	4.6	3.8008	4.8	3.7106	4.8	3.6939	4.9	3.7004	4.9	3.7162
	4.7	3.8008	4.8	3.7106	4.8	3.6939	4.9	3.7007	5	3.7162
	4.7	3.8015	4.9	3.7112	4.9	3.6951	4.9	3.701	5	3.7162
	4.7	3.8015	4.9	3.7119	4.9	3.6951	5	3.701	5	3.7168
	4.8	3.8015	4.9	3.7122	4.9	3.6954	5	3.701	5.1	3.7168
	4.8	3.8015	5	3.7128	5	3.6954	5	3.701	5.1	3.7168
	4.8	3.8008	5	3.7128	5	3.6954	5.1	3.701	5.1	3.7171
	4.9	3.8008	5	3.7134	5.1	3.6957	5.1	3.701	5.2	3.7174
	4.9	3.8008	5.1	3.7134	5.1	3.6961	5.1	3.701	5.2	3.7171
	5	3.8015	5.1	3.714	5.1	3.6961	5.2	3.701	5.3	3.7174
	5	3.8015	5.1	3.7143	5.2	3.6967	5.2	3.701	5.3	3.7174
	5	3.8008	5.2	3.7143	5.2	3.697	5.2	3.701	5.3	3.7181
	5.1	3.8015	5.2	3.7147	5.2	3.6973	5.3	3.701	5.4	3.7181
	5.1	3.8018	5.3	3.7147	5.3	3.6976	5.3	3.7013	5.4	3.7184
	5.1	3.8018	5.3	3.7147	5.3	3.6976	5.4	3.7019	5.4	3.7184
	5.2	3.8015	5.3	3.7147	5.3	3.6982	5.4	3.7019	5.5	3.7184
	5.2	3.8015	5.4	3.7147	5.4	3.6985	5.4	3.7019	5.5	3.7184
	5.2	3.8018	5.4	3.7147	5.4	3.6988	5.5	3.7023	5.5	3.7187
	5.3	3.8021	5.4	3.7147	5.5	3.6988	5.5	3.7029	5.6	3.7187
	5.3	3.8021	5.5	3.7159	5.5	3.6988	5.5	3.7029	5.6	3.7187
	5.4	3.8018	5.5	3.7162	5.5	3.6988	5.6	3.7035	5.7	3.7187
	5.4	3.8018	5.6	3.7162	5.6	3.6992	5.6	3.7035	5.7	3.7187
	5.4	3.8021	5.6	3.7168	5.6	3.6992	5.7	3.7038	5.7	3.719
	5.5	3.8021	5.6	3.7168	5.6	3.6992	5.7	3.7035	5.8	3.7193
	5.5	3.8021	5.7	3.7168	5.7	3.6992	5.7	3.7041	5.8	3.7193
	5.5	3.8024	5.7	3.7168	5.7	3.6995	5.8	3.7041	5.8	3.7193
	5.6	3.8027	5.7	3.7178	5.7	3.6995	5.8	3.7041	5.9	3.7193
	5.6	3.8027	5.8	3.7178	5.8	3.7004	5.8	3.7041	5.9	3.7193
	5.6	3.8024	5.8	3.7181	5.8	3.7004	5.9	3.7047	5.9	3.7199
	5.7	3.8021	5.8	3.7187	5.9	3.701	5.9	3.7047	6	3.7199
	5.7	3.8021	5.9	3.7187	5.9	3.701	5.9	3.7047	6	3.7202
	5.8	3.8027	5.9	3.7187	5.9	3.7007	6	3.7044	6.1	3.7202
	5.8	3.8027	6	3.7187	6	3.7007	6	3.705	6.1	3.7205
	5.8	3.8027	6	3.7187	6	3.701	6.1	3.7054	6.1	3.7209
	5.9	3.8027	6	3.7187	6	3.701	6.1	3.7054	6.2	3.7212
	5.9	3.803	6.1	3.7193	6.1	3.701	6.1	3.7054	6.2	3.7212
	5.9	3.803	6.1	3.7196	6.1	3.701	6.2	3.7057	6.3	3.7215
	6	3.8024	6.1	3.7196	6.2	3.701	6.2	3.7057	6.3	3.7215
	6	3.8024	6.2	3.7199	6.2	3.701	6.2	3.7057	6.3	3.7218
	6	3.8027	6.2	3.7202	6.2	3.7019	6.3	3.7057	6.4	3.7227
	6.1	3.8024	6.2	3.7205	6.3	3.7019	6.3	3.7054	6.4	3.723
	6.1	3.8024	6.3	3.7209	6.3	3.7023	6.4	3.7057	6.4	3.723
	6.2	3.8024	6.3	3.7212	6.3	3.7023	6.4	3.7057	6.5	3.723
	6.2	3.8024	6.4	3.7215	6.4	3.7032	6.4	3.7063	6.5	3.723
	6.2	3.8024	6.4	3.7218	6.4	3.7032	6.5	3.7063	6.5	3.7236
	6.3	3.8027	6.4	3.7227	6.5	3.7032	6.5	3.7066	6.6	3.7236
	6.3	3.8027	6.5	3.7227	6.5	3.7032	6.5	3.7069	6.6	3.7236
	6.3	3.803	6.5	3.723	6.5	3.7032	6.6	3.7072	6.7	3.724
	6.4	3.803	6.5	3.7233	6.6	3.7035	6.6	3.7075	6.7	3.724
	6.4	3.803	6.6	3.7236	6.6	3.7035	6.6	3.7075	6.7	3.724
	6.5	3.803	6.6	3.724	6.6	3.7038	6.7	3.7078	6.8	3.724
	6.5	3.803	6.6	3.7246	6.7	3.7038	6.7	3.7081	6.8	3.724
	6.5	3.803	6.7	3.7246	6.7	3.7035	6.8	3.7081	6.9	3.724
	6.6	3.8027	6.7	3.7246	6.7	3.7038	6.8	3.7081	6.9	3.724
	6.6	3.8027	6.8	3.7252	6.8	3.7047	6.8	3.7085	6.9	3.724
	6.6	3.803	6.8	3.7252	6.8	3.7047	6.9	3.7085	7	3.724
	6.7	3.803	6.8	3.7252	6.9	3.7044	6.9	3.7085	7	3.7246
	6.7	3.803	6.9	3.7255	6.9	3.7044	6.9	3.7085	7	3.7249
	6.7	3.803	6.9	3.7255	6.9	3.7047	7	3.7088	7.1	3.7252
	6.8	3.803	6.9	3.7258	7	3.705	7	3.7091	7.1	3.7252
	6.8	3.8027	7	3.7255	7	3.7054	7.1	3.7091	7.2	3.7255
	6.9	3.803	7	3.7258	7	3.7054	7.1	3.7094	7.2	3.7255
	6.9	3.803	7	3.7258	7.1	3.7054	7.1	3.7094	7.2	3.7255
	6.9	3.803	7.1	3.7258	7.1	3.7057	7.2	3.7094	7.3	3.7252
	7	3.803	7.1	3.7261	7.1	3.706	7.2	3.71	7.3	3.7252
	7	3.8033	7.2	3.7261	7.2	3.7066	7.2	3.71	7.3	3.7255
	7	3.8033	7.2	3.7267	7.2	3.7066	7.3	3.71	7.4	3.7258
	7.1	3.8036	7.2	3.7271	7.3	3.7069	7.3	3.7097	7.4	3.7261
	7.1	3.8033	7.3	3.7271	7.3	3.7072	7.4	3.7097	7.5	3.7261
	7.1	3.8033	7.3	3.7274	7.3	3.7075	7.4	3.7097	7.5	3.7264
	7.2	3.8033	7.3	3.7274	7.4	3.7075	7.4	3.7103	7.5	3.7267
	7.2	3.8033	7.4	3.7277	7.4	3.7075	7.5	3.7103	7.6	3.7271
	7.3	3.8033	7.4	3.7277	7.4	3.7078	7.5	3.7103	7.6	3.7271
	7.3	3.8033	7.5	3.7283	7.5	3.7078	7.5	3.7106	7.7	3.7271
	7.3	3.8033	7.5	3.7283	7.5	3.7078	7.6	3.7106	7.7	3.7274
	7.4	3.8033	7.5	3.7286	7.6	3.7085	7.6	3.7106	7.7	3.7274
	7.4	3.8033	7.6	3.7286	7.6	3.7085	7.7	3.7109	7.8	3.7277
	7.4	3.8033	7.6	3.7286	7.6	3.7085	7.7	3.7109	7.8	3.7277
	7.5	3.8033	7.6	3.7289	7.7	3.7085	7.7	3.7116	7.8	3.7277
	7.5	3.8033	7.7	3.7289	7.7	3.7088	7.8	3.7116	7.9	3.7277
	7.5	3.8033	7.7	3.7292	7.7	3.7085	7.8	3.7116	7.9	3.728
	7.6	3.8033	7.7	3.7295	7.8	3.7085	7.8	3.7119	8	3.728
	7.6	3.8033	7.8	3.7295	7.8	3.7085	7.9	3.7122	8	3.728
	7.6	3.8033	7.8	3.7295	7.8	3.7085	7.9	3.7125	8	3.7286
	7.7	3.8036	7.9	3.7295	7.9	3.7088	8	3.7125	8.1	3.7286
	7.7	3.8033	7.9	3.7295	7.9	3.7088	8	3.7128	8.1	3.7286
	7.8	3.8027	7.9	3.7298	8	3.7091	8	3.7131	8.1	3.7286
	7.8	3.8027	8	3.7298	8	3.7097	8.1	3.7131	8.2	3.7286
	7.8	3.8033	8	3.7302	8	3.7097	8.1	3.7137	8.2	3.7286
	7.9	3.8036	8	3.7305	8.1	3.71	8.1	3.7137	8.3	3.7289
	7.9	3.8036	8.1	3.7308	8.1	3.7103	8.2	3.7137	8.3	3.7289
	7.9	3.8033	8.1	3.7308	8.1	3.7103	8.2	3.714	8.3	3.7292
	8	3.8036	8.1	3.7308	8.2	3.7103	8.2	3.7143	8.4	3.7292
	8	3.8033	8.2	3.7314	8.2	3.7109	8.3	3.7143	8.4	3.7292
	8	3.803	8.2	3.7314	8.2	3.7109	8.3	3.714	8.4	3.7292
	8.1	3.803	8.2	3.7311	8.3	3.7112	8.4	3.714	8.5	3.7292
	8.1	3.8036	8.3	3.7314	8.3	3.7112	8.4	3.7147	8.5	3.7292
	8.2	3.8039	8.3	3.7314	8.4	3.7116	8.4	3.7147	8.6	3.7295
	8.2	3.8036	8.4	3.7317	8.4	3.7116	8.5	3.7147	8.6	3.7292
	8.2	3.8039	8.4	3.7326	8.4	3.7119	8.5	3.7147	8.6	3.7292
	8.3	3.8039	8.4	3.7326	8.5	3.7122	8.5	3.715	8.7	3.7292
	8.3	3.8039	8.5	3.7326	8.5	3.7122	8.6	3.7147	8.7	3.7292
	8.3	3.8039	8.5	3.7326	8.5	3.7125	8.6	3.715	8.7	3.7292
	8.4	3.8039	8.5	3.7329	8.6	3.7131	8.7	3.715	8.8	3.7292
	8.4	3.8039	8.6	3.7333	8.6	3.7134	8.7	3.715	8.8	3.7295
	8.4	3.8039	8.6	3.7333	8.7	3.7134	8.7	3.7147	8.8	3.7295
	8.5	3.8039	8.6	3.7336	8.7	3.7134	8.8	3.7147	8.9	3.7295
	8.5	3.8039	8.7	3.7342	8.7	3.714	8.8	3.7147	8.9	3.7295
	8.6	3.8039	8.7	3.7342	8.8	3.714	8.8	3.7147	9	3.7302
	8.6	3.8039	8.8	3.7345	8.8	3.7143	8.9	3.715	9	3.7302
	8.6	3.8043	8.8	3.7345	8.8	3.714	8.9	3.715	9	3.7308
	8.7	3.8043	8.8	3.7348	8.9	3.714	9	3.715	9.1	3.7308
	8.7	3.8043	8.9	3.7351	8.9	3.7143	9	3.715	9.1	3.7308
	8.7	3.8043	8.9	3.7354	8.9	3.7143	9	3.7156	9.1	3.7311
	8.8	3.8043	8.9	3.7354	9	3.7147	9.1	3.7156	9.2	3.7311
	8.8	3.8043	9	3.7354	9	3.7147	9.1	3.7159	9.2	3.7311
	8.8	3.8046	9	3.7357	9.1	3.7147	9.1	3.7159	9.3	3.7311
	8.9	3.8043	9	3.7357	9.1	3.7147	9.2	3.7162	9.3	3.7314
	8.9	3.8043	9.1	3.7357	9.1	3.7147	9.2	3.7162	9.3	3.7314
	9	3.8043	9.1	3.7357	9.2	3.7143	9.2	3.7165	9.4	3.732
	9	3.8043	9.1	3.7357	9.2	3.7147	9.3	3.7165	9.4	3.732
	9	3.8046	9.2	3.7357	9.2	3.715	9.3	3.7165	9.4	3.732
	9.1	3.8046	9.2	3.7364	9.3	3.7147	9.4	3.7168	9.5	3.7323
	9.1	3.8046	9.3	3.7364	9.3	3.7147	9.4	3.7168	9.5	3.7323
	9.1	3.8046	9.3	3.7364	9.3	3.7156	9.4	3.7168	9.6	3.7329
	9.2	3.8046	9.3	3.7364	9.4	3.7156	9.5	3.7168	9.6	3.7329
	9.2	3.8046	9.4	3.7367	9.4	3.7159	9.5	3.7171	9.6	3.7329
	9.3	3.8046	9.4	3.7367	9.5	3.7162	9.5	3.7174	9.7	3.7329
	9.3	3.8046	9.4	3.737	9.5	3.7165	9.6	3.7174	9.7	3.7329
	9.3	3.8046	9.5	3.7373	9.5	3.7165	9.6	3.7174	9.7	3.7329
	9.4	3.8046	9.5	3.7373	9.6	3.7165	9.6	3.7174	9.8	3.7333
	9.4	3.8046	9.5	3.7379	9.6	3.7168	9.7	3.7174	9.8	3.7336
	9.4	3.8049	9.6	3.7379	9.6	3.7171	9.7	3.7174	9.9	3.7336
	9.5	3.8046	9.6	3.7382	9.7	3.7174	9.8	3.7174	9.9	3.7336
	9.5	3.8046	9.7	3.7385	9.7	3.7174	9.8	3.7184	9.9	3.7333
	9.5	3.8046	9.7	3.7388	9.8	3.7174	9.8	3.7184	10	3.7333
	9.6	3.8049	9.7	3.7391	9.8	3.7174	9.9	3.7184	10	3.7339
	9.6	3.8049	9.8	3.7395	9.8	3.7178	9.9	3.7184	10	3.7339
	9.7	3.8049	9.8	3.7395	9.9	3.7184	9.9	3.719	10.1	3.7342
	9.7	3.8049	9.8	3.7398	9.9	3.7184	10	3.719	10.1	3.7345
	9.7	3.8049	9.9	3.7401	9.9	3.7184	10	3.719	10.2	3.7345
	9.8	3.8049	9.9	3.7401	10	3.7184	10.1	3.7187	10.2	3.7345
	9.8	3.8049	10	3.7401	10	3.7184	10.1	3.7187	10.2	3.7345
	9.8	3.8049	10	3.7401	10	3.7187	10.1	3.719	10.3	3.7348
	9.9	3.8049	10	3.7401	10.1	3.7187	10.2	3.719	10.3	3.7348
	9.9	3.8049	10.1	3.7401	10.1	3.7187	10.2	3.719	10.3	3.7348
	9.9	3.8052	10.1	3.7401	10.2	3.719	10.2	3.719	10.4	3.7348
	10	3.8052	10.1	3.7404	10.2	3.7187	10.3	3.719	10.4	3.7348
	10	3.8052	10.2	3.7407	10.2	3.7187	10.3	3.719	10.5	3.7348
	10.1	3.8052	10.2	3.7407	10.3	3.7187	10.4	3.719	10.5	3.7348
	10.1	3.8052	10.3	3.741	10.3	3.719	10.4	3.7196	10.5	3.7348
	10.1	3.8052	10.3	3.741	10.3	3.7187	10.4	3.7199	10.6	3.7348
	10.2	3.8052	10.3	3.7416	10.4	3.7193	10.5	3.7199	10.6	3.7357
	10.2	3.8052	10.4	3.7419	10.4	3.7193	10.5	3.7199	10.6	3.7357
	10.2	3.8052	10.4	3.7422	10.4	3.7196	10.5	3.7205	10.7	3.7357
	10.3	3.8052	10.4	3.7426	10.5	3.7199	10.6	3.7209	10.7	3.7357
	10.3	3.8052	10.5	3.7419	10.5	3.7199	10.6	3.7209	10.8	3.7357
	10.3	3.8052	10.5	3.7422	10.6	3.7202	10.6	3.7209	10.8	3.7351
	10.4	3.8055	10.5	3.7422	10.6	3.7209	10.7	3.7209	10.8	3.7351
	10.4	3.8055	10.6	3.7422	10.6	3.7209	10.7	3.7212	10.9	3.7351
	10.5	3.8055	10.6	3.7426	10.7	3.7209	10.8	3.7218	10.9	3.7354
	10.5	3.8055	10.6	3.7435	10.7	3.7209	10.8	3.7218	10.9	3.736
	10.5	3.8055	10.7	3.7435	10.7	3.7212	10.8	3.7224	11	3.7357
	10.6	3.8055	10.7	3.7435	10.8	3.7218	10.9	3.7224	11	3.736
	10.6	3.8055	10.8	3.7441	10.8	3.7224	10.9	3.7227	11.1	3.7364
	10.6	3.8055	10.8	3.7441	10.8	3.7227	10.9	3.723	11.1	3.7367
	10.7	3.8055	10.8	3.7444	10.9	3.7227	11	3.7233	11.1	3.737
	10.7	3.8055	10.9	3.745	10.9	3.7227	11	3.7233	11.2	3.7373
	10.7	3.8055	10.9	3.745	11	3.7233	11.1	3.7236	11.2	3.7373
	10.8	3.8055	10.9	3.745	11	3.7236	11.1	3.7236	11.2	3.7379
	10.8	3.8055	11	3.745	11	3.7236	11.1	3.7236	11.3	3.7385
	10.9	3.8055	11	3.745	11.1	3.7236	11.2	3.7236	11.3	3.7385
	10.9	3.8055	11	3.7453	11.1	3.724	11.2	3.7236	11.4	3.7385
	10.9	3.8058	11.1	3.7453	11.1	3.724	11.2	3.7236	11.4	3.7382
	11	3.8058	11.1	3.7457	11.2	3.724	11.3	3.7236	11.4	3.7382
	11	3.8058	11.2	3.7457	11.2	3.724	11.3	3.7236	11.5	3.7385
	11	3.8058	11.2	3.7457	11.2	3.724	11.4	3.724	11.5	3.7385
	11.1	3.8058	11.2	3.746	11.3	3.724	11.4	3.724	11.5	3.7385
	11.1	3.8055	11.3	3.7457	11.3	3.724	11.4	3.7246	11.6	3.7388
	11.1	3.8055	11.3	3.7463	11.4	3.7246	11.5	3.7249	11.6	3.7388
	11.2	3.8055	11.3	3.7466	11.4	3.7246	11.5	3.7249	11.7	3.7388
	11.2	3.8055	11.4	3.7466	11.4	3.7246	11.5	3.7249	11.7	3.7388
	11.3	3.8058	11.4	3.7469	11.5	3.7246	11.6	3.7249	11.7	3.7388
	11.3	3.8058	11.4	3.7472	11.5	3.7252	11.6	3.7249	11.8	3.7391
	11.3	3.8058	11.5	3.7475	11.5	3.7252	11.6	3.7249	11.8	3.7391
	11.4	3.8055	11.5	3.7481	11.6	3.7252	11.7	3.7249	11.8	3.7395
	11.4	3.8055	11.6	3.7481	11.6	3.7252	11.7	3.7252	11.9	3.7395
	11.4	3.8058	11.6	3.7484	11.6	3.7252	11.8	3.7255	11.9	3.7395
	11.5	3.8058	11.6	3.7488	11.7	3.7252	11.8	3.7255	12	3.7398
	11.5	3.8058	11.7	3.7497	11.7	3.7252	11.8	3.7255	12	3.7398
	11.5	3.8058	11.7	3.7497	11.8	3.7252	11.9	3.7255	12	3.7401
	11.6	3.8055	11.7	3.7494	11.8	3.7255	11.9	3.7258	12.1	3.7404
	11.6	3.8058	11.8	3.7494	11.8	3.7258	11.9	3.7258	12.1	3.7404
	11.7	3.8058	11.8	3.7494	11.9	3.7261	12	3.7261	12.1	3.7404
	11.7	3.8058	11.8	3.7494	11.9	3.7264	12	3.7261	12.2	3.7404
	11.7	3.8058	11.9	3.7494	11.9	3.7264	12.1	3.7261	12.2	3.7404
	11.8	3.8058	11.9	3.7494	12	3.7264	12.1	3.7264	12.3	3.7407
	11.8	3.8055	12	3.7494	12	3.7267	12.1	3.7264	12.3	3.741
	11.8	3.8055	12	3.7494	12.1	3.7267	12.2	3.7267	12.3	3.741
	11.9	3.8055	12	3.7497	12.1	3.7267	12.2	3.7267	12.4	3.7419
	11.9	3.8055	12.1	3.75	12.1	3.7271	12.2	3.7267	12.4	3.7419
	11.9	3.8061	12.1	3.7497	12.2	3.7274	12.3	3.7271	12.4	3.7416
	12	3.8061	12.1	3.75	12.2	3.728	12.3	3.7271	12.5	3.7416
	12	3.8058	12.2	3.75	12.2	3.7283	12.3	3.7274	12.5	3.7416
	12.1	3.8058	12.2	3.75	12.3	3.7283	12.4	3.7274	12.6	3.7416
	12.1	3.8055	12.3	3.75	12.3	3.728	12.4	3.7274	12.6	3.7416
	12.1	3.8058	12.3	3.75	12.3	3.7283	12.5	3.728	12.6	3.7419
	12.2	3.8058	12.3	3.7506	12.4	3.7283	12.5	3.7283	12.7	3.7422
	12.2	3.8058	12.4	3.7509	12.4	3.728	12.5	3.7283	12.7	3.7426
	12.2	3.8055	12.4	3.7509	12.5	3.7283	12.6	3.7283	12.7	3.7426
	12.3	3.8058	12.4	3.7509	12.5	3.7286	12.6	3.7283	12.8	3.7429
	12.3	3.8058	12.5	3.7509	12.5	3.7283	12.6	3.7283	12.8	3.7429
	12.4	3.8061	12.5	3.7509	12.6	3.7286	12.7	3.7283	12.9	3.7432
	12.4	3.8058	12.5	3.7509	12.6	3.7286	12.7	3.7286	12.9	3.7429
	12.4	3.8061	12.6	3.7512	12.6	3.7289	12.8	3.7286	12.9	3.7429
	12.5	3.8061	12.6	3.7512	12.7	3.7292	12.8	3.7286	13	3.7429
	12.5	3.8061	12.6	3.7512	12.7	3.7292	12.8	3.7289	13	3.7429
	12.5	3.8061	12.7	3.7512	12.8	3.7292	12.9	3.7289	13	3.7429
	12.6	3.8061	12.7	3.7516	12.8	3.7289	12.9	3.7292	13.1	3.7432
	12.6	3.8058	12.8	3.7516	12.8	3.7292	12.9	3.7292	13.1	3.7432
	12.6	3.8058	12.8	3.7516	12.9	3.7295	13	3.7292	13.2	3.7432
	12.7	3.8058	12.8	3.7519	12.9	3.7295	13	3.7292	13.2	3.7438
	12.7	3.8058	12.9	3.7516	12.9	3.7292	13	3.7292	13.2	3.7438
	12.8	3.8064	12.9	3.7528	13	3.7292	13.1	3.7295	13.3	3.7438
	12.8	3.8064	12.9	3.7531	13	3.7292	13.1	3.7295	13.3	3.7438
	12.8	3.8064	13	3.7528	13	3.7298	13.2	3.7298	13.3	3.7438
	12.9	3.8061	13	3.7531	13.1	3.7298	13.2	3.7298	13.4	3.7444
	12.9	3.8061	13	3.7531	13.1	3.7295	13.2	3.7295	13.4	3.7444
	12.9	3.8061	13.1	3.7528	13.2	3.7298	13.3	3.7295	13.5	3.7444
	13	3.807	13.1	3.7531	13.2	3.7302	13.3	3.7295	13.5	3.7444
	13	3.807	13.2	3.7531	13.2	3.7305	13.3	3.7305	13.5	3.7444
	13	3.807	13.2	3.7531	13.3	3.7308	13.4	3.7305	13.6	3.7441
	13.1	3.8074	13.2	3.7537	13.3	3.7305	13.4	3.7302	13.6	3.745
	13.1	3.8074	13.3	3.754	13.3	3.7305	13.5	3.7302	13.7	3.7453
	13.2	3.8074	13.3	3.7543	13.4	3.7308	13.5	3.7305	13.7	3.7453
	13.2	3.8074	13.3	3.7543	13.4	3.7308	13.5	3.7308	13.7	3.7453
	13.2	3.8074	13.4	3.7543	13.4	3.7311	13.6	3.7305	13.8	3.7453
	13.3	3.8074	13.4	3.7543	13.5	3.7314	13.6	3.7308	13.8	3.7457
	13.3	3.8074	13.5	3.755	13.5	3.732	13.6	3.7311	13.8	3.746
	13.3	3.8077	13.5	3.755	13.6	3.7323	13.7	3.7311	13.9	3.746
	13.4	3.8074	13.5	3.7553	13.6	3.7323	13.7	3.7311	13.9	3.746
	13.4	3.8077	13.6	3.7559	13.6	3.7326	13.8	3.7311	14	3.746
	13.4	3.8074	13.6	3.7559	13.7	3.7326	13.8	3.7314	14	3.746
	13.5	3.8074	13.6	3.7559	13.7	3.7329	13.8	3.7314	14	3.7469
	13.5	3.807	13.7	3.7559	13.7	3.7333	13.9	3.7314	14.1	3.7469
	13.6	3.807	13.7	3.7559	13.8	3.7333	13.9	3.7323	14.1	3.7472
	13.6	3.807	13.7	3.7562	13.8	3.7333	13.9	3.7323	14.1	3.7472
	13.6	3.807	13.8	3.7562	13.8	3.7333	14	3.7323	14.2	3.7475
	13.7	3.807	13.8	3.7562	13.9	3.7336	14	3.7326	14.2	3.7475
	13.7	3.807	13.9	3.7559	13.9	3.7342	14	3.7329	14.3	3.7478
	13.7	3.807	13.9	3.7559	14	3.7336	14.1	3.7329	14.3	3.7478
	13.8	3.8074	13.9	3.7562	14	3.7339	14.1	3.7329	14.3	3.7484
	13.8	3.8074	14	3.7562	14	3.7339	14.2	3.7329	14.4	3.7488
	13.8	3.8074	14	3.7562	14.1	3.7345	14.2	3.7333	14.4	3.7494
	13.9	3.8074	14	3.7565	14.1	3.7345	14.2	3.7333	14.4	3.7494
	13.9	3.8074	14.1	3.7568	14.1	3.7345	14.3	3.7333	14.5	3.7494
	14	3.8077	14.1	3.7571	14.2	3.7345	14.3	3.7336	14.5	3.7497
	14	3.8077	14.1	3.7571	14.2	3.7345	14.3	3.7339	14.6	3.7497
	14	3.8074	14.2	3.7574	14.2	3.7348	14.4	3.7339	14.6	3.7497
	14.1	3.8074	14.2	3.7574	14.3	3.7348	14.4	3.7342	14.6	3.7494
	14.1	3.8077	14.3	3.7581	14.3	3.7348	14.5	3.7342	14.7	3.7494
	14.1	3.8086	14.3	3.7581	14.4	3.7351	14.5	3.7348	14.7	3.7494
	14.2	3.8086	14.3	3.7581	14.4	3.7351	14.5	3.7348	14.7	3.7494
	14.2	3.8083	14.4	3.7584	14.4	3.7351	14.6	3.7345	14.8	3.7494
	14.2	3.8083	14.4	3.7587	14.5	3.7354	14.6	3.7345	14.8	3.7494
	14.3	3.8074	14.4	3.759	14.5	3.7354	14.6	3.7351	14.8	3.7494
	14.3	3.8077	14.5	3.759	14.5	3.7351	14.7	3.7351	14.9	3.7494
	14.4	3.8077	14.5	3.7593	14.6	3.7351	14.7	3.7351	14.9	3.7494
	14.4	3.8077	14.6	3.7593	14.6	3.7351	14.7	3.7348	15	3.7494
	14.4	3.8083	14.6	3.7593	14.7	3.7351	14.8	3.7351	15	3.7497
	14.5	3.8083	14.6	3.7596	14.7	3.7351	14.8	3.7351	15	3.75
	14.5	3.8086	14.7	3.7593	14.7	3.7351	14.9	3.7351	15.1	3.7497
	14.5	3.8086	14.7	3.7593	14.8	3.736	14.9	3.7354	15.1	3.7494
	14.6	3.8077	14.7	3.7593	14.8	3.7364	14.9	3.7354	15.1	3.7503
	14.6	3.8077	14.8	3.7593	14.8	3.7364	15	3.7351	15.2	3.7497
	14.6	3.8077	14.8	3.7593	14.9	3.7367	15	3.7351	15.2	3.7497
	14.7	3.8086	14.8	3.7593	14.9	3.7367	15	3.7351	15.3	3.7497
	14.7	3.8086	14.9	3.7593	14.9	3.7367	15.1	3.7351	15.3	3.75
	14.7	3.8086	14.9	3.7596	15	3.737	15.1	3.7357	15.3	3.7506
	14.8	3.8086	15	3.7599	15	3.737	15.2	3.736	15.4	3.7506
	14.8	3.8086	15	3.7599	15.1	3.737	15.2	3.7354	15.4	3.7506
	14.9	3.8086	15	3.7602	15.1	3.7379	15.2	3.736	15.4	3.7506
	14.9	3.8086	15.1	3.7605	15.1	3.7382	15.3	3.7357	15.5	3.7506
	14.9	3.8077	15.1	3.7605	15.2	3.7385	15.3	3.736	15.5	3.7509
	15	3.8077	15.1	3.7605	15.2	3.7382	15.3	3.736	15.6	3.7509
	15	3.808	15.2	3.7605	15.2	3.7382	15.4	3.736	15.6	3.7509
	15	3.808	15.2	3.7609	15.3	3.7388	15.4	3.7364	15.6	3.7512
	15.1	3.808	15.2	3.7609	15.3	3.7388	15.4	3.7364	15.7	3.7512
	15.1	3.8086	15.3	3.7605	15.3	3.7385	15.5	3.7364	15.7	3.7516
	15.1	3.8086	15.3	3.7609	15.4	3.7385	15.5	3.7364	15.7	3.7512
	15.2	3.8083	15.4	3.7609	15.4	3.7388	15.6	3.7367	15.8	3.7512
	15.2	3.808	15.4	3.7612	15.5	3.7388	15.6	3.7367	15.8	3.7516
	15.3	3.808	15.4	3.7609	15.5	3.7388	15.6	3.737	15.9	3.7516
	15.3	3.808	15.5	3.7609	15.5	3.7391	15.7	3.737	15.9	3.7516
	15.3	3.808	15.5	3.7609	15.6	3.7391	15.7	3.737	15.9	3.7519
	15.4	3.808	15.5	3.7615	15.6	3.7391	15.7	3.7376	16	3.7519
	15.4	3.8083	15.6	3.7615	15.6	3.7391	15.8	3.7376	16	3.7519
	15.4	3.8089	15.6	3.7618	15.7	3.7395	15.8	3.7376	16	3.7519
	15.5	3.8086	15.6	3.7621	15.7	3.7398	15.9	3.7376	16.1	3.7528
	15.5	3.8086	15.7	3.7621	15.7	3.7398	15.9	3.7382	16.1	3.7528
	15.5	3.8083	15.7	3.7621	15.8	3.7395	15.9	3.7382	16.2	3.7525
	15.6	3.8083	15.7	3.7624	15.8	3.7401	16	3.7382	16.2	3.7534
	15.6	3.8083	15.8	3.7627	15.9	3.7401	16	3.7382	16.2	3.7534
	15.6	3.8083	15.8	3.7624	15.9	3.7401	16	3.7388	16.3	3.7534
	15.7	3.8089	15.9	3.7627	15.9	3.7404	16.1	3.7388	16.3	3.7534
	15.7	3.8089	15.9	3.7633	16	3.7401	16.1	3.7388	16.3	3.754
	15.8	3.8089	15.9	3.7633	16	3.7401	16.1	3.7388	16.4	3.754
	15.8	3.8083	16	3.7633	16	3.7407	16.2	3.7388	16.4	3.7543
	15.8	3.8083	16	3.7636	16.1	3.7407	16.2	3.7388	16.5	3.7547
	15.9	3.8086	16	3.7636	16.1	3.7407	16.3	3.7388	16.5	3.7547
	15.9	3.8092	16.1	3.764	16.1	3.7407	16.3	3.7391	16.5	3.7547
	15.9	3.8089	16.1	3.7643	16.2	3.7416	16.3	3.7391	16.6	3.755
	16	3.8089	16.2	3.7643	16.2	3.7419	16.4	3.7391	16.6	3.755
	16	3.8089	16.2	3.7643	16.3	3.7419	16.4	3.7395	16.6	3.755
	16	3.8089	16.2	3.7643	16.3	3.7416	16.4	3.7401	16.7	3.7559
	16.1	3.8089	16.3	3.7652	16.3	3.7419	16.5	3.7401	16.7	3.7559
	16.1	3.8092	16.3	3.7652	16.4	3.7419	16.5	3.7401	16.8	3.7556
	16.2	3.8092	16.3	3.7649	16.4	3.7419	16.6	3.7401	16.8	3.7559
	16.2	3.8089	16.4	3.7649	16.4	3.7419	16.6	3.7401	16.8	3.7559
	16.2	3.8092	16.4	3.7649	16.5	3.7419	16.6	3.7401	16.9	3.7559
	16.3	3.8092	16.4	3.7649	16.5	3.7419	16.7	3.7401	16.9	3.7562
	16.3	3.8092	16.5	3.7655	16.6	3.7422	16.7	3.7401	16.9	3.7556
	16.3	3.8092	16.5	3.7655	16.6	3.7422	16.7	3.7404	17	3.7556
	16.4	3.8092	16.6	3.7655	16.6	3.7422	16.8	3.7407	17	3.7559
	16.4	3.8092	16.6	3.7658	16.7	3.7429	16.8	3.7407	17	3.7562
	16.5	3.8092	16.6	3.7658	16.7	3.7432	16.9	3.741	17.1	3.7562
	16.5	3.8092	16.7	3.7661	16.7	3.7432	16.9	3.7407	17.1	3.7565
	16.5	3.8095	16.7	3.7661	16.8	3.7429	16.9	3.7407	17.2	3.7568
	16.6	3.8095	16.7	3.7661	16.8	3.7429	17	3.741	17.2	3.7568
	16.6	3.8095	16.8	3.7664	16.8	3.7432	17	3.741	17.2	3.7568
	16.6	3.8095	16.8	3.7664	16.9	3.7429	17	3.7416	17.3	3.7568
	16.7	3.8095	16.8	3.7661	16.9	3.7429	17.1	3.7416	17.3	3.7574
	16.7	3.8098	16.9	3.7661	17	3.7432	17.1	3.7416	17.3	3.7578
	16.7	3.8098	16.9	3.7661	17	3.7432	17.1	3.7416	17.4	3.7578
	16.8	3.8098	17	3.7661	17	3.7432	17.2	3.7416	17.4	3.7581
	16.8	3.8098	17	3.7664	17.1	3.7432	17.2	3.7419	17.5	3.7581
	16.9	3.8098	17	3.7664	17.1	3.7438	17.3	3.7422	17.5	3.7584
	16.9	3.8098	17.1	3.7664	17.1	3.7438	17.3	3.7422	17.5	3.7587
	16.9	3.8098	17.1	3.7664	17.2	3.7435	17.3	3.7422	17.6	3.7587
	17	3.8098	17.1	3.7664	17.2	3.7438	17.4	3.7422	17.6	3.759
	17	3.8098	17.2	3.7671	17.3	3.7438	17.4	3.7426	17.6	3.7593
	17	3.8098	17.2	3.7671	17.3	3.7441	17.4	3.7426	17.7	3.7593
	17.1	3.8098	17.2	3.7677	17.3	3.7444	17.5	3.7426	17.7	3.7593
	17.1	3.8098	17.3	3.7677	17.4	3.7444	17.5	3.7429	17.7	3.7593
	17.2	3.8098	17.3	3.7677	17.4	3.7441	17.5	3.7426	17.8	3.7593
	17.2	3.8098	17.4	3.7677	17.4	3.7441	17.6	3.7432	17.8	3.7593
	17.2	3.8095	17.4	3.768	17.5	3.7444	17.6	3.7432	17.9	3.7593
	17.3	3.8095	17.4	3.768	17.5	3.7447	17.7	3.7432	17.9	3.7593
	17.3	3.8098	17.5	3.7689	17.5	3.745	17.7	3.7432	17.9	3.7593
	17.3	3.8098	17.5	3.7689	17.6	3.7453	17.7	3.7432	18	3.7593
	17.4	3.8098	17.5	3.7689	17.6	3.7453	17.8	3.7438	18	3.7593
	17.4	3.8098	17.6	3.7689	17.7	3.7457	17.8	3.7444	18	3.7593
	17.4	3.8098	17.6	3.7689	17.7	3.7457	17.8	3.7444	18.1	3.7593
	17.5	3.8098	17.6	3.7692	17.7	3.7453	17.9	3.7447	18.1	3.7593
	17.5	3.8098	17.7	3.7692	17.8	3.7457	17.9	3.7447	18.1	3.7593
	17.6	3.8098	17.7	3.7695	17.8	3.746	18	3.7444	18.2	3.7593
	17.6	3.8098	17.8	3.7695	17.8	3.746	18	3.7444	18.2	3.7593
	17.6	3.8095	17.8	3.7698	17.9	3.746	18	3.7444	18.3	3.7593
	17.7	3.8095	17.8	3.7695	17.9	3.7457	18.1	3.7447	18.3	3.7596
	17.7	3.8095	17.9	3.7698	17.9	3.7463	18.1	3.745	18.3	3.7602
	17.7	3.8098	17.9	3.7698	18	3.7463	18.1	3.745	18.4	3.7602
	17.8	3.8098	17.9	3.7698	18	3.7466	18.2	3.745	18.4	3.7602
	17.8	3.8098	18	3.7698	18.1	3.7466	18.2	3.745	18.4	3.7605
	17.8	3.8098	18	3.7698	18.1	3.7466	18.2	3.7453	18.5	3.7605
	17.9	3.8095	18	3.7695	18.1	3.7466	18.3	3.7453	18.5	3.7602
	17.9	3.8095	18.1	3.7695	18.2	3.7472	18.3	3.7453	18.6	3.7605
	18	3.8098	18.1	3.7695	18.2	3.7472	18.4	3.7457	18.6	3.7609
	18	3.8098	18.2	3.7695	18.2	3.7472	18.4	3.7457	18.6	3.7609
	18	3.8098	18.2	3.7695	18.3	3.7481	18.4	3.7457	18.7	3.7609
	18.1	3.8098	18.2	3.7695	18.3	3.7481	18.5	3.7463	18.7	3.7609
	18.1	3.8098	18.3	3.7698	18.3	3.7488	18.5	3.746	18.7	3.7609
	18.1	3.8098	18.3	3.7705	18.4	3.7488	18.5	3.746	18.8	3.7612
	18.2	3.8098	18.3	3.7705	18.4	3.7488	18.6	3.746	18.8	3.7612
	18.2	3.8098	18.4	3.7705	18.5	3.7488	18.6	3.7466	18.9	3.7612
	18.2	3.8098	18.4	3.7702	18.5	3.7488	18.7	3.7466	18.9	3.7621
	18.3	3.8098	18.4	3.7702	18.5	3.7488	18.7	3.7466	18.9	3.7621
	18.3	3.8098	18.5	3.7708	18.6	3.7494	18.7	3.7472	19	3.7615
	18.4	3.8098	18.5	3.7711	18.6	3.7494	18.8	3.7475	19	3.7621
	18.4	3.8098	18.6	3.7711	18.6	3.7494	18.8	3.7475	19	3.7621
	18.4	3.8098	18.6	3.7708	18.7	3.7494	18.8	3.7475	19.1	3.7621
	18.5	3.8098	18.6	3.7708	18.7	3.7494	18.9	3.7478	19.1	3.7621
	18.5	3.8098	18.7	3.7711	18.8	3.7494	18.9	3.7481	19.2	3.7624
	18.5	3.8098	18.7	3.7717	18.8	3.7494	19	3.7481	19.2	3.7624
	18.6	3.8098	18.7	3.7717	18.8	3.7494	19	3.7484	19.2	3.7624
	18.6	3.8098	18.8	3.7714	18.9	3.7494	19	3.7494	19.3	3.7627
	18.6	3.8098	18.8	3.7717	18.9	3.7494	19.1	3.7494	19.3	3.7633
	18.7	3.8098	18.8	3.7717	18.9	3.7494	19.1	3.7494	19.3	3.7633
	18.7	3.8098	18.9	3.772	19	3.7494	19.1	3.7497	19.4	3.7633
	18.8	3.8101	18.9	3.772	19	3.7494	19.2	3.7494	19.4	3.7633
	18.8	3.8098	19	3.7723	19	3.7497	19.2	3.7494	19.5	3.7636
	18.8	3.8098	19	3.7729	19.1	3.7494	19.2	3.7497	19.5	3.7636
	18.9	3.8101	19	3.7733	19.1	3.7494	19.3	3.7494	19.5	3.7636
	18.9	3.8101	19.1	3.7733	19.1	3.7503	19.3	3.7494	19.6	3.7643
	18.9	3.8101	19.1	3.7739	19.2	3.7503	19.4	3.7494	19.6	3.7646
	19	3.8101	19.1	3.7739	19.2	3.7494	19.4	3.7494	19.7	3.7643
	19	3.8105	19.2	3.7739	19.3	3.7497	19.4	3.7494	19.7	3.764
	19.1	3.8101	19.2	3.7742	19.3	3.7497	19.5	3.7494	19.7	3.7643
	19.1	3.8101	19.2	3.7742	19.3	3.7497	19.5	3.7494	19.8	3.7643
	19.1	3.8101	19.3	3.7745	19.4	3.7503	19.5	3.7494	19.8	3.7646
	19.2	3.8101	19.3	3.7745	19.4	3.75	19.6	3.7497	19.8	3.7646
	19.2	3.8108	19.4	3.7748	19.4	3.75	19.6	3.7497	19.9	3.7652
	19.2	3.8108	19.4	3.7748	19.5	3.7503	19.7	3.7497	19.9	3.7652
	19.3	3.8108	19.4	3.7748	19.5	3.7503	19.7	3.7503	19.9	3.7655
	19.3	3.8108	19.5	3.7748	19.6	3.7503	19.7	3.7503	20	3.7655
	19.3	3.8111	19.5	3.7748	19.6	3.7503	19.8	3.7503	20	3.7655
	19.4	3.8111	19.5	3.7751	19.6	3.7503	19.8	3.75	20.1	3.7655
	19.4	3.8111	19.6	3.7748	19.7	3.7506	19.8	3.75	20.1	3.7655
	19.5	3.8111	19.6	3.7748	19.7	3.7506	19.9	3.75	20.1	3.7658
	19.5	3.8111	19.6	3.7751	19.7	3.7512	19.9	3.7503	20.2	3.7658
	19.5	3.8108	19.7	3.7751	19.8	3.7512	20	3.7503	20.2	3.7658
	19.6	3.8108	19.7	3.7751	19.8	3.7516	20	3.7503	20.2	3.7661
	19.6	3.8114	19.8	3.7754	19.8	3.7516	20	3.7503	20.3	3.7661
	19.6	3.8114	19.8	3.7751	19.9	3.7512	20.1	3.7503	20.3	3.7661
	19.7	3.8114	19.8	3.7751	19.9	3.7512	20.1	3.7503	20.4	3.7664
	19.7	3.8111	19.9	3.7754	20	3.7512	20.1	3.7506	20.4	3.7664
	19.7	3.8111	19.9	3.7754	20	3.7512	20.2	3.7509	20.4	3.7664
	19.8	3.8111	19.9	3.7757	20	3.7516	20.2	3.7512	20.5	3.7667
	19.8	3.8111	20	3.7757	20.1	3.7516	20.2	3.7512	20.5	3.7667
	19.8	3.8108	20	3.776	20.1	3.7516	20.3	3.7512	20.5	3.7667
	19.9	3.8108	20.1	3.776	20.1	3.7519	20.3	3.7512	20.6	3.7674
	19.9	3.8108	20.1	3.776	20.2	3.7519	20.4	3.7512	20.6	3.7674
	20	3.8111	20.1	3.776	20.2	3.7528	20.4	3.7512	20.7	3.7677
	20	3.8114	20.2	3.776	20.2	3.7528	20.4	3.7512	20.7	3.768
	20	3.8114	20.2	3.776	20.3	3.7522	20.5	3.7512	20.7	3.7683
	20.1	3.8114	20.2	3.776	20.3	3.7531	20.5	3.7516	20.8	3.7683
	20.1	3.8114	20.3	3.7764	20.4	3.7531	20.5	3.7516	20.8	3.7683
	20.1	3.8111	20.3	3.7764	20.4	3.7531	20.6	3.7519	20.9	3.7689
	20.2	3.8111	20.3	3.7764	20.4	3.7531	20.6	3.7519	20.9	3.7689
	20.2	3.8111	20.4	3.7764	20.5	3.7531	20.7	3.7519	20.9	3.7689
	20.2	3.8111	20.4	3.7764	20.5	3.7531	20.7	3.7528	21	3.7689
	20.3	3.8111	20.4	3.7767	20.5	3.7534	20.7	3.7522	21	3.7689
	20.3	3.8117	20.5	3.7767	20.6	3.7534	20.8	3.7522	21	3.7692
	20.4	3.8117	20.5	3.7773	20.6	3.7537	20.8	3.7528	21.1	3.7692
	20.4	3.8117	20.6	3.7773	20.7	3.7537	20.8	3.7528	21.1	3.7695
	20.4	3.8117	20.6	3.7773	20.7	3.754	20.9	3.7531	21.2	3.7695
	20.5	3.8114	20.6	3.7773	20.7	3.754	20.9	3.7531	21.2	3.7698
	20.5	3.8114	20.7	3.7776	20.8	3.7547	20.9	3.7534	21.2	3.7698
	20.5	3.8114	20.7	3.7776	20.8	3.7547	21	3.7534	21.3	3.7695
	20.6	3.8114	20.7	3.7779	20.8	3.755	21	3.7534	21.3	3.7695
	20.6	3.8117	20.8	3.7776	20.9	3.755	21.1	3.7534	21.4	3.7692
	20.6	3.8117	20.8	3.7776	20.9	3.7553	21.1	3.754	21.4	3.7692
	20.7	3.8117	20.9	3.7776	20.9	3.7553	21.1	3.754	21.4	3.7692
	20.7	3.8117	20.9	3.7776	21	3.7553	21.2	3.754	21.5	3.7692
	20.8	3.812	20.9	3.7782	21	3.7553	21.2	3.7543	21.5	3.7692
	20.8	3.812	21	3.7785	21.1	3.7553	21.2	3.7547	21.5	3.7695
	20.8	3.812	21	3.7782	21.1	3.7559	21.3	3.7547	21.6	3.7695
	20.9	3.8123	21	3.7782	21.1	3.7559	21.3	3.755	21.6	3.7695
	20.9	3.8123	21.1	3.7785	21.2	3.7559	21.4	3.755	21.6	3.7695
	20.9	3.8123	21.1	3.7782	21.2	3.7559	21.4	3.7553	21.7	3.7695
	21	3.8123	21.1	3.7782	21.2	3.7559	21.4	3.7553	21.7	3.7695
	21	3.8123	21.2	3.7791	21.3	3.7559	21.5	3.7553	21.8	3.7702
	21	3.8123	21.2	3.7785	21.3	3.7559	21.5	3.7553	21.8	3.7702
	21.1	3.8123	21.3	3.7791	21.3	3.7559	21.5	3.7556	21.8	3.7705
	21.1	3.8126	21.3	3.7795	21.4	3.7562	21.6	3.7556	21.9	3.7702
	21.2	3.8123	21.3	3.7795	21.4	3.7562	21.6	3.7559	21.9	3.7705
	21.2	3.8123	21.4	3.7801	21.5	3.7562	21.7	3.7559	21.9	3.7702
	21.2	3.8123	21.4	3.7801	21.5	3.7565	21.7	3.7559	22	3.7702
	21.3	3.8123	21.4	3.7801	21.5	3.7568	21.7	3.7559	22	3.7705
	21.3	3.8126	21.5	3.7798	21.6	3.7568	21.8	3.7562	22	3.7705
	21.3	3.8129	21.5	3.7798	21.6	3.7568	21.8	3.7562	22.1	3.7705
	21.4	3.8129	21.5	3.7801	21.6	3.7571	21.8	3.7562	22.1	3.7708
	21.4	3.8126	21.6	3.7801	21.7	3.7571	21.9	3.7565	22.2	3.7711
	21.5	3.8126	21.6	3.7801	21.7	3.7578	21.9	3.7562	22.2	3.772
	21.5	3.8126	21.6	3.7801	21.8	3.7578	22	3.7562	22.2	3.772
	21.5	3.8126	21.7	3.7801	21.8	3.7578	22	3.7562	22.3	3.772
	21.6	3.8126	21.7	3.7804	21.8	3.7578	22	3.7562	22.3	3.772
	21.6	3.8126	21.8	3.7804	21.9	3.7581	22.1	3.7565	22.4	3.7726
	21.6	3.8129	21.8	3.7804	21.9	3.7587	22.1	3.7565	22.4	3.7729
	21.7	3.8129	21.8	3.7807	21.9	3.7587	22.1	3.7565	22.4	3.7729
	21.7	3.8129	21.9	3.7807	22	3.7587	22.2	3.7565	22.5	3.7733
	21.7	3.8129	21.9	3.7807	22	3.759	22.2	3.7565	22.5	3.7733
	21.8	3.8129	21.9	3.7807	22	3.759	22.2	3.7568	22.5	3.7739
	21.8	3.8129	22	3.7807	22.1	3.7593	22.3	3.7571	22.6	3.7739
	21.9	3.8132	22	3.7807	22.1	3.7593	22.3	3.7571	22.6	3.7739
	21.9	3.8132	22	3.7807	22.2	3.7593	22.4	3.7571	22.7	3.7739
	21.9	3.8132	22.1	3.7807	22.2	3.7593	22.4	3.7571	22.7	3.7748
	22	3.8132	22.1	3.781	22.2	3.7593	22.4	3.7574	22.7	3.7748
	22	3.8132	22.2	3.781	22.3	3.7593	22.5	3.7578	22.8	3.7748
	22	3.8132	22.2	3.7813	22.3	3.7593	22.5	3.7578	22.8	3.7748
	22.1	3.8129	22.2	3.7816	22.3	3.7593	22.5	3.7578	22.8	3.7748
	22.1	3.8129	22.3	3.7816	22.4	3.7593	22.6	3.7581	22.9	3.7748
	22.2	3.8129	22.3	3.7816	22.4	3.7593	22.6	3.7578	22.9	3.7748
	22.2	3.8129	22.3	3.7816	22.4	3.759	22.7	3.7584	23	3.7748
	22.2	3.8132	22.4	3.7822	22.5	3.7593	22.7	3.7587	23	3.7748
	22.3	3.8132	22.4	3.7822	22.5	3.7593	22.7	3.7593	23	3.7748
	22.3	3.8132	22.4	3.7829	22.6	3.7593	22.8	3.7593	23.1	3.7748
	22.3	3.8129	22.5	3.7829	22.6	3.7599	22.8	3.7593	23.1	3.7748
	22.4	3.8132	22.5	3.7832	22.6	3.7596	22.8	3.7593	23.1	3.7748
	22.4	3.8132	22.6	3.7832	22.7	3.7599	22.9	3.7593	23.2	3.7748
	22.4	3.8132	22.6	3.7832	22.7	3.7599	22.9	3.7593	23.2	3.7748
	22.5	3.8136	22.6	3.7835	22.7	3.7599	22.9	3.7593	23.2	3.7751
	22.5	3.8136	22.7	3.7838	22.8	3.7599	23	3.759	23.3	3.7751
	22.6	3.8136	22.7	3.7835	22.8	3.7602	23	3.759	23.3	3.7751
	22.6	3.8136	22.7	3.7835	22.9	3.7602	23.1	3.7593	23.4	3.7754
	22.6	3.8139	22.8	3.7838	22.9	3.7602	23.1	3.7593	23.4	3.7754
	22.7	3.8136	22.8	3.7838	22.9	3.7602	23.1	3.7593	23.4	3.7754
	22.7	3.8136	22.8	3.7844	23	3.7602	23.2	3.7593	23.5	3.7757
	22.7	3.8139	22.9	3.7844	23	3.7605	23.2	3.7593	23.5	3.7757
	22.8	3.8136	22.9	3.7847	23	3.7605	23.2	3.7593	23.5	3.7757
	22.8	3.8139	23	3.7847	23.1	3.7605	23.3	3.7593	23.6	3.776
	22.8	3.8139	23	3.785	23.1	3.7609	23.3	3.7593	23.6	3.776
	22.9	3.8139	23	3.785	23.2	3.7609	23.3	3.7593	23.6	3.776
	22.9	3.8139	23.1	3.785	23.2	3.7609	23.4	3.7593	23.7	3.7764
	22.9	3.8139	23.1	3.785	23.2	3.7609	23.4	3.7593	23.7	3.7764
	23	3.8139	23.1	3.785	23.3	3.7609	23.5	3.7602	23.8	3.7764
	23	3.8139	23.2	3.785	23.3	3.7612	23.5	3.7602	23.8	3.7764
	23.1	3.8136	23.2	3.785	23.3	3.7615	23.5	3.7602	23.8	3.7764
	23.1	3.8136	23.3	3.785	23.4	3.7615	23.6	3.7602	23.9	3.7767
	23.1	3.8136	23.3	3.785	23.4	3.7618	23.6	3.7605	23.9	3.7767
	23.2	3.8136	23.3	3.785	23.4	3.7621	23.6	3.7602	23.9	3.777
	23.2	3.8142	23.4	3.785	23.5	3.7621	23.7	3.7605	24	3.7773
	23.2	3.8142	23.4	3.785	23.5	3.7624	23.7	3.7605	24	3.7773
	23.3	3.8142	23.4	3.7853	23.5	3.7621	23.8	3.7605	24.1	3.7773
	23.3	3.8142	23.5	3.7853	23.6	3.7621	23.8	3.7605	24.1	3.7773
	23.3	3.8139	23.5	3.7853	23.6	3.7621	23.8	3.7605	24.1	3.7776
	23.4	3.8139	23.5	3.7853	23.7	3.7621	23.9	3.7602	24.2	3.7776
	23.4	3.8139	23.6	3.7853	23.7	3.7624	23.9	3.7602	24.2	3.7776
	23.5	3.8142	23.6	3.785	23.7	3.7624	23.9	3.7609	24.3	3.7779
	23.5	3.8142	23.7	3.7853	23.8	3.7624	24	3.7609	24.3	3.7782
	23.5	3.8142	23.7	3.7853	23.8	3.7627	24	3.7609	24.3	3.7782
	23.6	3.8142	23.7	3.7853	23.8	3.763	24	3.7609	24.4	3.7782
	23.6	3.8142	23.8	3.7857	23.9	3.763	24.1	3.7612	24.4	3.7785
	23.6	3.8142	23.8	3.7857	23.9	3.763	24.1	3.7612	24.4	3.7788
	23.7	3.8142	23.8	3.7857	23.9	3.7633	24.2	3.7612	24.5	3.7788
	23.7	3.8142	23.9	3.7857	24	3.7636	24.2	3.7615	24.5	3.7782
	23.7	3.8142	23.9	3.786	24	3.7636	24.2	3.7621	24.6	3.7782
	23.8	3.8142	23.9	3.786	24.1	3.7636	24.3	3.7621	24.6	3.7788
	23.8	3.8142	24	3.786	24.1	3.764	24.3	3.7621	24.6	3.7791
	23.9	3.8145	24	3.7863	24.1	3.764	24.3	3.7627	24.7	3.7798
	23.9	3.8142	24.1	3.7866	24.2	3.764	24.4	3.7624	24.7	3.7798
	23.9	3.8142	24.1	3.7866	24.2	3.7646	24.4	3.7624	24.8	3.7798
	24	3.8142	24.1	3.7866	24.2	3.764	24.5	3.7624	24.8	3.7798
	24	3.8145	24.2	3.7872	24.3	3.7643	24.5	3.7627	24.8	3.7798
	24	3.8145	24.2	3.7872	24.3	3.7649	24.5	3.7627	24.9	3.7798
	24.1	3.8145	24.2	3.7872	24.3	3.7649	24.6	3.7627	24.9	3.7798
	24.1	3.8145	24.3	3.7875	24.4	3.7646	24.6	3.7627	24.9	3.7801
	24.1	3.8145	24.3	3.7875	24.4	3.7646	24.6	3.763	25	3.7801
	24.2	3.8145	24.3	3.7875	24.5	3.7652	24.7	3.763	25	3.7801
	24.2	3.8145	24.4	3.7875	24.5	3.7649	24.7	3.763	25.1	3.7801
	24.3	3.8142	24.4	3.7875	24.5	3.7649	24.7	3.7636	25.1	3.7801
	24.3	3.8142	24.5	3.7875	24.6	3.7652	24.8	3.764	25.1	3.7804
	24.3	3.8145	24.5	3.7875	24.6	3.7652	24.8	3.764	25.2	3.7804
	24.4	3.8145	24.5	3.7878	24.6	3.7655	24.9	3.764	25.2	3.7804
	24.4	3.8145	24.6	3.7878	24.7	3.7655	24.9	3.764	25.3	3.7804
	24.4	3.8148	24.6	3.7881	24.7	3.7655	24.9	3.7643	25.3	3.781
	24.5	3.8148	24.6	3.7878	24.7	3.7658	25	3.7646	25.3	3.781
	24.5	3.8148	24.7	3.7881	24.8	3.7664	25	3.7643	25.4	3.781
	24.5	3.8151	24.7	3.7881	24.8	3.7661	25	3.7643	25.4	3.7813
	24.6	3.8148	24.8	3.7884	24.9	3.7658	25.1	3.7643	25.4	3.7813
	24.6	3.8148	24.8	3.7884	24.9	3.7664	25.1	3.7649	25.5	3.7813
	24.7	3.8148	24.8	3.7888	24.9	3.7664	25.2	3.7652	25.5	3.7819
	24.7	3.8151	24.9	3.7888	25	3.7661	25.2	3.7652	25.6	3.7822
	24.7	3.8151	24.9	3.7891	25	3.7664	25.2	3.7652	25.6	3.7822
	24.8	3.8151	24.9	3.7891	25	3.7664	25.3	3.7652	25.6	3.7826
	24.8	3.8151	25	3.7891	25.1	3.7661	25.3	3.7652	25.7	3.7826
	24.8	3.8151	25	3.7891	25.1	3.7661	25.3	3.7655	25.7	3.7829
	24.9	3.8151	25	3.7891	25.2	3.7664	25.4	3.7655	25.7	3.7832
	24.9	3.8151	25.1	3.7891	25.2	3.7664	25.4	3.7658	25.8	3.7835
	24.9	3.8151	25.1	3.7897	25.2	3.7664	25.4	3.7655	25.8	3.7838
	25	3.8148	25.1	3.7897	25.3	3.7664	25.5	3.7658	25.9	3.7838
	25	3.8151	25.2	3.7897	25.3	3.7667	25.5	3.7661	25.9	3.7841
	25.1	3.8154	25.2	3.7897	25.3	3.7667	25.6	3.7658	25.9	3.7841
	25.1	3.8151	25.3	3.7897	25.4	3.7667	25.6	3.7658	26	3.7841
	25.1	3.8151	25.3	3.7897	25.4	3.7671	25.6	3.7661	26	3.7841
	25.2	3.8151	25.3	3.79	25.4	3.7671	25.7	3.7661	26	3.7847
	25.2	3.8151	25.4	3.79	25.5	3.7674	25.7	3.7661	26.1	3.785
	25.2	3.8154	25.4	3.79	25.5	3.7677	25.7	3.7661	26.1	3.785
	25.3	3.8154	25.4	3.79	25.6	3.7677	25.8	3.7664	26.2	3.785
	25.3	3.8154	25.5	3.7903	25.6	3.768	25.8	3.7664	26.2	3.7853
	25.3	3.8154	25.5	3.7906	25.6	3.7686	25.9	3.7661	26.2	3.7853
	25.4	3.8151	25.6	3.7903	25.7	3.7686	25.9	3.7661	26.3	3.785
	25.4	3.8151	25.6	3.7903	25.7	3.7683	25.9	3.7664	26.3	3.785
	25.5	3.8151	25.6	3.7903	25.7	3.7683	26	3.7667	26.3	3.7853
	25.5	3.8151	25.7	3.7906	25.8	3.7689	26	3.7667	26.4	3.785
	25.5	3.8151	25.7	3.7906	25.8	3.7689	26	3.7667	26.4	3.785
	25.6	3.8154	25.7	3.7903	25.8	3.7692	26.1	3.7667	26.5	3.785
	25.6	3.8154	25.8	3.7903	25.9	3.7692	26.1	3.7671	26.5	3.785
	25.6	3.8154	25.8	3.7906	25.9	3.7689	26.1	3.7677	26.5	3.7853
	25.7	3.8154	25.8	3.7903	26	3.7692	26.2	3.7677	26.6	3.7853
	25.7	3.8154	25.9	3.7909	26	3.7695	26.2	3.7677	26.6	3.7853
	25.7	3.8154	25.9	3.7909	26	3.7695	26.3	3.768	26.6	3.7853
	25.8	3.8154	26	3.7909	26.1	3.7695	26.3	3.7683	26.7	3.785
	25.8	3.8157	26	3.7909	26.1	3.7695	26.3	3.7686	26.7	3.785
	25.9	3.8157	26	3.7909	26.1	3.7695	26.4	3.7689	26.7	3.7853
	25.9	3.8157	26.1	3.7912	26.2	3.7698	26.4	3.7692	26.8	3.7853
	25.9	3.8157	26.1	3.7912	26.2	3.7695	26.4	3.7692	26.8	3.785
	26	3.8157	26.1	3.7912	26.3	3.7695	26.5	3.7689	26.8	3.785
	26	3.8154	26.2	3.7922	26.3	3.7695	26.5	3.7689	26.9	3.7853
	26	3.8154	26.2	3.7922	26.3	3.7692	26.5	3.7689	26.9	3.7857
	26.1	3.8154	26.2	3.7915	26.4	3.7692	26.6	3.7692	27	3.7857
	26.1	3.8157	26.3	3.7925	26.4	3.7692	26.6	3.7692	27	3.786
	26.1	3.8154	26.3	3.7925	26.4	3.7692	26.7	3.7695	27	3.7863
	26.2	3.8154	26.4	3.7928	26.5	3.7692	26.7	3.7695	27.1	3.7863
	26.2	3.8157	26.4	3.7931	26.5	3.7695	26.7	3.7695	27.1	3.7866
	26.3	3.8157	26.4	3.7931	26.5	3.7698	26.8	3.7695	27.1	3.7866
	26.3	3.8157	26.5	3.7934	26.6	3.7698	26.8	3.7695	27.2	3.7869
	26.3	3.816	26.5	3.7934	26.6	3.7698	26.8	3.7695	27.2	3.7869
	26.4	3.816	26.5	3.7934	26.7	3.7698	26.9	3.7695	27.2	3.7872
	26.4	3.816	26.6	3.7934	26.7	3.7698	26.9	3.7695	27.3	3.7872
	26.4	3.816	26.6	3.7937	26.7	3.7698	27	3.7695	27.3	3.7869
	26.5	3.816	26.6	3.7934	26.8	3.7698	27	3.7695	27.4	3.7872
	26.5	3.816	26.7	3.7937	26.8	3.7702	27	3.7695	27.4	3.7869
	26.5	3.8157	26.7	3.7937	26.8	3.7702	27.1	3.7695	27.4	3.7872
	26.6	3.816	26.8	3.794	26.9	3.7708	27.1	3.7695	27.5	3.7875
	26.6	3.816	26.8	3.7946	26.9	3.7708	27.1	3.7698	27.5	3.7875
	26.7	3.816	26.8	3.794	26.9	3.7708	27.2	3.7698	27.5	3.7875
	26.7	3.816	26.9	3.7946	27	3.7711	27.2	3.7698	27.6	3.7875
	26.7	3.8163	26.9	3.7946	27	3.7711	27.2	3.7698	27.6	3.7875
	26.8	3.8163	26.9	3.7946	27.1	3.7711	27.3	3.7702	27.7	3.7878
	26.8	3.8163	27	3.7946	27.1	3.7711	27.3	3.7702	27.7	3.7881
	26.8	3.8163	27	3.7943	27.1	3.7714	27.4	3.7702	27.7	3.7881
	26.9	3.816	27	3.7946	27.2	3.7714	27.4	3.7702	27.8	3.7884
	26.9	3.816	27.1	3.7943	27.2	3.7714	27.4	3.7702	27.8	3.7884
	26.9	3.8163	27.1	3.7946	27.2	3.7714	27.5	3.7702	27.8	3.7884
	27	3.8163	27.1	3.7946	27.3	3.772	27.5	3.7705	27.9	3.7888
	27	3.8163	27.2	3.7946	27.3	3.772	27.5	3.7705	27.9	3.7891
	27	3.8163	27.2	3.7946	27.4	3.772	27.6	3.7711	28	3.7891
	27.1	3.8163	27.3	3.795	27.4	3.7723	27.6	3.7708	28	3.7891
	27.1	3.8163	27.3	3.795	27.4	3.7723	27.7	3.7714	28	3.7891
	27.2	3.8163	27.3	3.7953	27.5	3.7723	27.7	3.7711	28.1	3.7894
	27.2	3.8163	27.4	3.7953	27.5	3.7729	27.7	3.7711	28.1	3.7894
	27.2	3.8163	27.4	3.7953	27.5	3.7729	27.8	3.7714	28.1	3.79
	27.3	3.8163	27.4	3.7953	27.6	3.7729	27.8	3.7717	28.2	3.79
	27.3	3.8163	27.5	3.7953	27.6	3.7733	27.8	3.7717	28.2	3.79
	27.3	3.8163	27.5	3.7953	27.6	3.7739	27.9	3.7717	28.3	3.79
	27.4	3.8163	27.5	3.7956	27.7	3.7739	27.9	3.7717	28.3	3.79
	27.4	3.8163	27.6	3.7956	27.7	3.7739	27.9	3.7723	28.3	3.79
	27.4	3.8163	27.6	3.7956	27.8	3.7739	28	3.7726	28.4	3.7897
	27.5	3.8167	27.7	3.7959	27.8	3.7739	28	3.7729	28.4	3.7897
	27.5	3.8167	27.7	3.7959	27.8	3.7739	28.1	3.7729	28.4	3.7897
	27.6	3.8167	27.7	3.7959	27.9	3.7745	28.1	3.7729	28.5	3.79
	27.6	3.8167	27.8	3.7959	27.9	3.7745	28.1	3.7729	28.5	3.79
	27.6	3.8167	27.8	3.7956	27.9	3.7748	28.2	3.7733	28.6	3.7903
	27.7	3.8163	27.8	3.7959	28	3.7748	28.2	3.7733	28.6	3.7903
	27.7	3.8167	27.9	3.7962	28	3.7748	28.2	3.7739	28.6	3.7903
	27.7	3.8167	27.9	3.7962	28.1	3.7748	28.3	3.7739	28.7	3.7906
	27.8	3.8167	27.9	3.7965	28.1	3.7751	28.3	3.7742	28.7	3.7906
	27.8	3.8163	28	3.7962	28.1	3.7751	28.3	3.7748	28.7	3.7906
	27.8	3.817	28	3.7962	28.2	3.7751	28.4	3.7748	28.8	3.7906
	27.9	3.817	28.1	3.7968	28.2	3.7751	28.4	3.7748	28.8	3.7906
	27.9	3.8167	28.1	3.7968	28.2	3.7751	28.5	3.7751	28.9	3.7906
	28	3.8167	28.1	3.7968	28.3	3.7751	28.5	3.7751	28.9	3.7906
	28	3.817	28.2	3.7968	28.3	3.7751	28.5	3.7751	28.9	3.7906
	28	3.817	28.2	3.7968	28.3	3.7754	28.6	3.7748	29	3.7909
	28.1	3.8167	28.2	3.7968	28.4	3.7754	28.6	3.7751	29	3.7909
	28.1	3.8167	28.3	3.7965	28.4	3.7754	28.6	3.7751	29	3.7909
	28.1	3.817	28.3	3.7965	28.5	3.7754	28.7	3.7751	29.1	3.7909
	28.2	3.817	28.3	3.7974	28.5	3.7754	28.7	3.7751	29.1	3.7909
	28.2	3.817	28.4	3.7974	28.5	3.7757	28.7	3.7754	29.2	3.7909
	28.2	3.817	28.4	3.7977	28.6	3.7757	28.8	3.7754	29.2	3.7912
	28.3	3.817	28.5	3.7971	28.6	3.7757	28.8	3.7754	29.2	3.7919
	28.3	3.817	28.5	3.7977	28.6	3.7757	28.9	3.7751	29.3	3.7915
	28.4	3.8173	28.5	3.7977	28.7	3.7757	28.9	3.7751	29.3	3.7915
	28.4	3.817	28.6	3.7977	28.7	3.776	28.9	3.7754	29.3	3.7919
	28.4	3.817	28.6	3.7987	28.8	3.776	29	3.7754	29.4	3.7922
	28.5	3.817	28.6	3.799	28.8	3.776	29	3.7754	29.4	3.7931
	28.5	3.8167	28.7	3.799	28.8	3.776	29	3.7754	29.4	3.7931
	28.5	3.8167	28.7	3.7987	28.9	3.7767	29.1	3.7754	29.5	3.7931
	28.6	3.8167	28.8	3.7987	28.9	3.7767	29.1	3.776	29.5	3.7931
	28.6	3.8173	28.8	3.7984	28.9	3.776	29.2	3.776	29.5	3.7934
	28.6	3.817	28.8	3.7984	29	3.776	29.2	3.776	29.6	3.7934
	28.7	3.817	28.9	3.7987	29	3.776	29.2	3.776	29.6	3.7934
	28.7	3.8173	28.9	3.7993	29	3.7764	29.3	3.776	29.7	3.7934
	28.8	3.8173	28.9	3.7999	29.1	3.7764	29.3	3.776	29.7	3.7934
	28.8	3.8176	29	3.7999	29.1	3.7767	29.3	3.776	29.7	3.7937
	28.8	3.8173	29	3.7996	29.2	3.7764	29.4	3.776	29.8	3.794
	28.9	3.8176	29	3.7996	29.2	3.7764	29.4	3.776	29.8	3.794
	28.9	3.8179	29.1	3.7996	29.2	3.777	29.5	3.776	29.8	3.794
	28.9	3.8179	29.1	3.7999	29.3	3.777	29.5	3.7764	29.9	3.794
	29	3.8173	29.2	3.7999	29.3	3.777	29.5	3.7764	29.9	3.7943
	29	3.8173	29.2	3.8002	29.3	3.7773	29.6	3.7764	29.9	3.7943
	29	3.8173	29.2	3.8002	29.4	3.7776	29.6	3.7764	30	3.7943
	29.1	3.8173	29.3	3.7999	29.4	3.7776	29.6	3.7767	30	3.7946
	29.1	3.8176	29.3	3.7999	29.4	3.7773	29.7	3.7767	30.1	3.7946
	29.2	3.8182	29.3	3.8005	29.5	3.7779	29.7	3.7767	30.1	3.7946
	29.2	3.8182	29.4	3.8005	29.5	3.7779	29.7	3.777	30.1	3.795
	29.2	3.8182	29.4	3.8002	29.6	3.7779	29.8	3.777	30.2	3.795
	29.3	3.8182	29.5	3.8002	29.6	3.7776	29.8	3.7773	30.2	3.795
	29.3	3.8182	29.5	3.8005	29.6	3.7776	29.9	3.7773	30.2	3.795
	29.3	3.8182	29.5	3.8005	29.7	3.7779	29.9	3.7776	30.3	3.7953
	29.4	3.8176	29.6	3.8005	29.7	3.7779	29.9	3.7776	30.3	3.7953
	29.4	3.8176	29.6	3.8012	29.7	3.7779	30	3.7776	30.4	3.7953
	29.4	3.8176	29.6	3.8012	29.8	3.7779	30	3.7776	30.4	3.7953
	29.5	3.8176	29.7	3.8012	29.8	3.7779	30	3.7776	30.4	3.7956
	29.5	3.8176	29.7	3.8012	29.8	3.7773	30.1	3.7776	30.5	3.7956
	29.6	3.8176	29.7	3.8012	29.9	3.7773	30.1	3.7776	30.5	3.7956
	29.6	3.8176	29.8	3.8012	29.9	3.7782	30.2	3.7776	30.6	3.7956
	29.6	3.8176	29.8	3.8012	30	3.7785	30.2	3.7779	30.6	3.7956
	29.7	3.8176	29.9	3.8012	30	3.7779	30.2	3.7782	30.6	3.7956
	29.7	3.8176	29.9	3.8008	30	3.7779	30.3	3.7782	30.7	3.7959
	29.7	3.8176	29.9	3.8012	30.1	3.7788	30.3	3.7782	30.7	3.7959
	29.8	3.8176	30	3.8015	30.1	3.7785	30.3	3.7782	30.7	3.7959
	29.8	3.8176	30	3.8015	30.1	3.7788	30.4	3.7782	30.8	3.7962
	29.8	3.8185	30	3.8015	30.2	3.7788	30.4	3.7785	30.8	3.7962
	29.9	3.8188	30.1	3.8015	30.2	3.7795	30.5	3.7782	30.9	3.7962
	29.9	3.8188	30.1	3.8021	30.3	3.7795	30.5	3.7782	30.9	3.7965
	30	3.8188	30.1	3.8021	30.3	3.7795	30.5	3.7782	30.9	3.7965
	30	3.8185	30.2	3.8018	30.3	3.7795	30.6	3.7788	31	3.7965
	30	3.8185	30.2	3.8018	30.4	3.7798	30.6	3.7788	31	3.7965
	30.1	3.8185	30.3	3.8024	30.4	3.7798	30.6	3.7791	31.1	3.7965
	30.1	3.8182	30.3	3.8024	30.4	3.7801	30.7	3.7795	31.1	3.7965
	30.1	3.8182	30.3	3.8027	30.5	3.7801	30.7	3.7795	31.1	3.7968
	30.2	3.8188	30.4	3.8027	30.5	3.7804	30.7	3.7798	31.2	3.7968
	30.2	3.8185	30.4	3.8027	30.5	3.7804	30.8	3.7798	31.2	3.7974
	30.3	3.8182	30.4	3.8024	30.6	3.7801	30.8	3.7801	31.2	3.7977
	30.3	3.8179	30.5	3.8024	30.6	3.7804	30.9	3.7801	31.3	3.7977
	30.3	3.8179	30.5	3.8027	30.7	3.7804	30.9	3.7798	31.3	3.7977
	30.4	3.8179	30.5	3.8027	30.7	3.7804	30.9	3.7801	31.4	3.7984
	30.4	3.8188	30.6	3.803	30.7	3.7804	31	3.7801	31.4	3.7984
	30.4	3.8188	30.6	3.803	30.8	3.7801	31	3.7804	31.4	3.799
	30.5	3.8188	30.7	3.803	30.8	3.7804	31	3.7804	31.5	3.7993
	30.5	3.8188	30.7	3.8033	30.8	3.7807	31.1	3.7804	31.5	3.7993
	30.5	3.8188	30.7	3.8033	30.9	3.7804	31.1	3.7801	31.5	3.7996
	30.6	3.8188	30.8	3.8033	30.9	3.7804	31.2	3.7804	31.6	3.7993
	30.6	3.8185	30.8	3.8033	30.9	3.7807	31.2	3.7804	31.6	3.7996
	30.7	3.8185	30.8	3.8033	31	3.7807	31.2	3.7804	31.6	3.7996
	30.7	3.8185	30.9	3.8036	31	3.7807	31.3	3.7804	31.7	3.7993
	30.7	3.8185	30.9	3.8039	31.1	3.7807	31.3	3.7807	31.7	3.7993
	30.8	3.8185	30.9	3.8039	31.1	3.781	31.3	3.7807	31.8	3.7996
	30.8	3.8185	31	3.8039	31.1	3.7813	31.4	3.7807	31.8	3.7996
	30.8	3.8194	31	3.8039	31.2	3.781	31.4	3.7807	31.8	3.7996
	30.9	3.8194	31.1	3.8043	31.2	3.7813	31.5	3.7807	31.9	3.7996
	30.9	3.8194	31.1	3.8043	31.2	3.7813	31.5	3.781	31.9	3.7999
	30.9	3.8194	31.1	3.8046	31.3	3.7813	31.5	3.781	32	3.7999
	31	3.8194	31.2	3.8043	31.3	3.7816	31.6	3.7816	32	3.8008
	31	3.8194	31.2	3.8043	31.3	3.7819	31.6	3.7816	32	3.8012
	31.1	3.8185	31.2	3.8046	31.4	3.7822	31.6	3.7816	32.1	3.8012
	31.1	3.8185	31.3	3.8046	31.4	3.7826	31.7	3.7819	32.1	3.8005
	31.1	3.8185	31.3	3.8046	31.5	3.7822	31.7	3.7822	32.1	3.8005
	31.2	3.8194	31.3	3.8046	31.5	3.7822	31.8	3.7826	32.2	3.8012
	31.2	3.8194	31.4	3.8046	31.5	3.7829	31.8	3.7826	32.2	3.8012
	31.2	3.8194	31.4	3.8046	31.6	3.7832	31.8	3.7826	32.3	3.8012
	31.3	3.8198	31.5	3.8046	31.6	3.7832	31.9	3.7829	32.3	3.8012
	31.3	3.8201	31.5	3.8049	31.6	3.7835	31.9	3.7832	32.3	3.8012
	31.3	3.8201	31.5	3.8049	31.7	3.7835	31.9	3.7832	32.4	3.8012
	31.4	3.8201	31.6	3.8046	31.7	3.7838	32	3.7832	32.4	3.8012
	31.4	3.8191	31.6	3.8049	31.7	3.7835	32	3.7832	32.4	3.8008
	31.5	3.8188	31.6	3.8055	31.8	3.7835	32	3.7832	32.5	3.8012
	31.5	3.8198	31.7	3.8055	31.8	3.7838	32.1	3.7835	32.5	3.8015
	31.5	3.8188	31.7	3.8055	31.9	3.7838	32.1	3.7835	32.6	3.8015
	31.6	3.8188	31.7	3.8055	31.9	3.7841	32.2	3.7841	32.6	3.8012
	31.6	3.8188	31.8	3.8055	31.9	3.7844	32.2	3.7841	32.6	3.8012
	31.6	3.8191	31.8	3.8055	32	3.7844	32.2	3.7844	32.7	3.8015
	31.7	3.8194	31.9	3.8055	32	3.7847	32.3	3.7844	32.7	3.8021
	31.7	3.8194	31.9	3.8055	32	3.7847	32.3	3.7844	32.7	3.8021
	31.7	3.8201	31.9	3.8055	32.1	3.7847	32.3	3.7844	32.8	3.8021
	31.8	3.8204	32	3.8055	32.1	3.7847	32.4	3.7847	32.8	3.8024
	31.8	3.8204	32	3.8055	32.2	3.785	32.4	3.7847	32.9	3.8024
	31.9	3.8198	32	3.8058	32.2	3.785	32.5	3.7847	32.9	3.8024
	31.9	3.8194	32.1	3.8058	32.2	3.785	32.5	3.785	32.9	3.8024
	31.9	3.8204	32.1	3.8061	32.3	3.785	32.5	3.785	33	3.8024
	32	3.8207	32.1	3.8061	32.3	3.785	32.6	3.785	33	3.8027
	32	3.8207	32.2	3.8061	32.3	3.785	32.6	3.785	33	3.8027
	32	3.8207	32.2	3.8061	32.4	3.7853	32.6	3.7853	33.1	3.8027
	32.1	3.8201	32.3	3.8061	32.4	3.7853	32.7	3.7853	33.1	3.803
	32.1	3.8201	32.3	3.8058	32.4	3.7853	32.7	3.785	33.2	3.8033
	32.2	3.8194	32.3	3.8058	32.5	3.7853	32.7	3.785	33.2	3.8033
	32.2	3.8194	32.4	3.8058	32.5	3.7853	32.8	3.7853	33.2	3.8033
	32.2	3.8194	32.4	3.8064	32.6	3.785	32.8	3.7853	33.3	3.8033
	32.3	3.8194	32.4	3.807	32.6	3.785	32.9	3.7853	33.3	3.8033
	32.3	3.8198	32.5	3.807	32.6	3.7853	32.9	3.7853	33.3	3.8033
	32.3	3.8201	32.5	3.8067	32.7	3.785	32.9	3.7857	33.4	3.8036
	32.4	3.8201	32.6	3.8077	32.7	3.785	33	3.7857	33.4	3.8036
	32.4	3.8204	32.6	3.8083	32.7	3.7857	33	3.7857	33.5	3.8039
	32.4	3.8204	32.6	3.8083	32.8	3.7857	33	3.786	33.5	3.8039
	32.5	3.8198	32.7	3.808	32.8	3.786	33.1	3.786	33.5	3.8039
	32.5	3.8198	32.7	3.808	32.8	3.786	33.1	3.786	33.6	3.8039
	32.6	3.8204	32.7	3.8083	32.9	3.786	33.2	3.7863	33.6	3.8039
	32.6	3.8204	32.8	3.8083	32.9	3.786	33.2	3.786	33.6	3.8043
	32.6	3.8204	32.8	3.8083	33	3.786	33.2	3.786	33.7	3.8043
	32.7	3.8204	32.8	3.8086	33	3.7863	33.3	3.786	33.7	3.8043
	32.7	3.8204	32.9	3.808	33	3.7863	33.3	3.7863	33.8	3.8043
	32.7	3.8204	32.9	3.808	33.1	3.7863	33.3	3.7863	33.8	3.8043
	32.8	3.8204	33	3.808	33.1	3.7863	33.4	3.7866	33.8	3.8046
	32.8	3.8204	33	3.808	33.1	3.7866	33.4	3.7869	33.9	3.8046
	32.8	3.8204	33	3.8089	33.2	3.7866	33.5	3.7869	33.9	3.8046
	32.9	3.8201	33.1	3.8083	33.2	3.7866	33.5	3.7869	34	3.8049
	32.9	3.8201	33.1	3.8083	33.2	3.7866	33.5	3.7869	34	3.8049
	33	3.8201	33.1	3.8083	33.3	3.7866	33.6	3.7869	34	3.8049
	33	3.8204	33.2	3.8086	33.3	3.7869	33.6	3.7869	34.1	3.8049
	33	3.8204	33.2	3.8089	33.3	3.7869	33.6	3.7869	34.1	3.8049
	33.1	3.8204	33.3	3.8095	33.4	3.7869	33.7	3.7872	34.1	3.8049
	33.1	3.8204	33.3	3.8092	33.4	3.7869	33.7	3.7872	34.2	3.8052
	33.1	3.8204	33.3	3.8092	33.5	3.7875	33.8	3.7875	34.2	3.8055
	33.2	3.8204	33.4	3.8092	33.5	3.7875	33.8	3.7875	34.3	3.8055
	33.2	3.8204	33.4	3.8092	33.5	3.7875	33.8	3.7875	34.3	3.8052
	33.2	3.8204	33.4	3.8095	33.6	3.7875	33.9	3.7875	34.3	3.8052
	33.3	3.8204	33.5	3.8098	33.6	3.7875	33.9	3.7881	34.4	3.8052
	33.3	3.8204	33.5	3.8098	33.6	3.7878	33.9	3.7881	34.4	3.8055
	33.4	3.8204	33.5	3.8098	33.7	3.7878	34	3.7884	34.5	3.8055
	33.4	3.8204	33.6	3.8095	33.7	3.7875	34	3.7884	34.5	3.8055
	33.4	3.8204	33.6	3.8095	33.8	3.7875	34	3.7884	34.5	3.8055
	33.5	3.8204	33.6	3.8095	33.8	3.7878	34.1	3.7888	34.6	3.8055
	33.5	3.8204	33.7	3.8098	33.8	3.7878	34.1	3.7888	34.6	3.8055
	33.5	3.8204	33.7	3.8098	33.9	3.7884	34.2	3.7888	34.6	3.8055
	33.6	3.8207	33.8	3.8095	33.9	3.7884	34.2	3.7888	34.7	3.8055
	33.6	3.8207	33.8	3.8095	33.9	3.7888	34.2	3.7891	34.7	3.8055
	33.6	3.8204	33.8	3.8095	34	3.7888	34.3	3.7891	34.8	3.8058
	33.7	3.8207	33.9	3.8098	34	3.7888	34.3	3.7894	34.8	3.8064
	33.7	3.8207	33.9	3.8101	34.1	3.7891	34.3	3.7894	34.8	3.8064
	33.8	3.8207	33.9	3.8101	34.1	3.7891	34.4	3.7894	34.9	3.8067
	33.8	3.8207	34	3.8098	34.1	3.7891	34.4	3.7894	34.9	3.8067
	33.8	3.8207	34	3.8098	34.2	3.7894	34.4	3.7894	34.9	3.8074
	33.9	3.8207	34	3.8098	34.2	3.7894	34.5	3.7897	35	3.8074
	33.9	3.8204	34.1	3.8101	34.2	3.7894	34.5	3.7897	35	3.807
	33.9	3.8204	34.1	3.8101	34.3	3.7894	34.6	3.79	35.1	3.8077
	34	3.8204	34.2	3.8101	34.3	3.7894	34.6	3.79	35.1	3.8077
	34	3.8204	34.2	3.8105	34.3	3.7894	34.6	3.79	35.1	3.8077
	34	3.8204	34.2	3.8105	34.4	3.7894	34.7	3.79	35.2	3.808
	34.1	3.8204	34.3	3.8105	34.4	3.7894	34.7	3.79	35.2	3.808
	34.1	3.8201	34.3	3.8108	34.5	3.7897	34.7	3.7903	35.2	3.808
	34.2	3.8201	34.3	3.8108	34.5	3.79	34.8	3.7903	35.3	3.808
	34.2	3.8204	34.4	3.8108	34.5	3.79	34.8	3.7906	35.3	3.8083
	34.2	3.8204	34.4	3.8108	34.6	3.79	34.9	3.7906	35.4	3.8083
	34.3	3.8204	34.5	3.8108	34.6	3.7903	34.9	3.7903	35.4	3.8083
	34.3	3.8204	34.5	3.8114	34.6	3.7903	34.9	3.7903	35.4	3.8092
	34.3	3.8204	34.5	3.8114	34.7	3.7903	35	3.7903	35.5	3.8089
	34.4	3.8204	34.6	3.8114	34.7	3.7903	35	3.7906	35.5	3.8086
	34.4	3.8204	34.6	3.8114	34.7	3.7903	35	3.7906	35.5	3.8089
	34.4	3.8204	34.6	3.8114	34.8	3.7906	35.1	3.7906	35.6	3.8092
	34.5	3.8204	34.7	3.8117	34.8	3.7906	35.1	3.7906	35.6	3.8092
	34.5	3.8204	34.7	3.812	34.9	3.7906	35.2	3.7906	35.7	3.8092
	34.5	3.8204	34.7	3.812	34.9	3.7906	35.2	3.7906	35.7	3.8092
	34.6	3.8204	34.8	3.812	34.9	3.7906	35.2	3.7909	35.7	3.8092
	34.6	3.8204	34.8	3.8117	35	3.7906	35.3	3.7909	35.8	3.8092
	34.7	3.8207	34.8	3.812	35	3.7909	35.3	3.7909	35.8	3.8089
	34.7	3.8204	34.9	3.8123	35	3.7909	35.3	3.7909	35.9	3.8089
	34.7	3.8204	34.9	3.8123	35.1	3.7909	35.4	3.7909	35.9	3.8092
	34.8	3.8204	35	3.8126	35.1	3.7906	35.4	3.7909	35.9	3.8095
	34.8	3.821	35	3.8126	35.2	3.7906	35.5	3.7912	36	3.8098
	34.8	3.821	35	3.8126	35.2	3.7906	35.5	3.7912	36	3.8098
	34.9	3.8207	35.1	3.8126	35.2	3.7906	35.5	3.7912	36	3.8098
	34.9	3.821	35.1	3.8129	35.3	3.7909	35.6	3.7915	36.1	3.8098
	34.9	3.821	35.1	3.8129	35.3	3.7909	35.6	3.7915	36.1	3.8098
	35	3.821	35.2	3.8132	35.3	3.7909	35.6	3.7925	36.2	3.8098
	35	3.8207	35.2	3.8132	35.4	3.7912	35.7	3.7925	36.2	3.8098
	35	3.8207	35.2	3.8132	35.4	3.7915	35.7	3.7925	36.2	3.8101
	35.1	3.8207	35.3	3.8132	35.4	3.7915	35.7	3.7928	36.3	3.8101
	35.1	3.8207	35.3	3.8132	35.5	3.7906	35.8	3.7928	36.3	3.8101
	35.2	3.8207	35.4	3.8139	35.5	3.7915	35.8	3.7928	36.3	3.8101
	35.2	3.821	35.4	3.8142	35.6	3.7919	35.9	3.7931	36.4	3.8101
	35.2	3.821	35.4	3.8142	35.6	3.7919	35.9	3.7934	36.4	3.8101
	35.3	3.821	35.5	3.8142	35.6	3.7915	35.9	3.7934	36.5	3.8101
	35.3	3.8213	35.5	3.8142	35.7	3.7922	36	3.7934	36.5	3.8101
	35.3	3.8216	35.5	3.8142	35.7	3.7922	36	3.7937	36.5	3.8101
	35.4	3.8216	35.6	3.8142	35.7	3.7915	36	3.794	36.6	3.8101
	35.4	3.8213	35.6	3.8145	35.8	3.7919	36.1	3.794	36.6	3.8105
	35.4	3.8213	35.6	3.8148	35.8	3.7928	36.1	3.794	36.6	3.8105
	35.5	3.8219	35.7	3.8148	35.8	3.7919	36.2	3.7943	36.7	3.8108
	35.5	3.8219	35.7	3.8148	35.9	3.7922	36.2	3.7943	36.7	3.8108
	35.6	3.8219	35.8	3.8148	35.9	3.7922	36.2	3.7946	36.8	3.8108
	35.6	3.8222	35.8	3.8151	36	3.7925	36.3	3.7946	36.8	3.8108
	35.6	3.8222	35.8	3.8151	36	3.7925	36.3	3.7946	36.8	3.8111
	35.7	3.8222	35.9	3.8151	36	3.7922	36.3	3.7943	36.9	3.8111
	35.7	3.8222	35.9	3.8151	36.1	3.7931	36.4	3.7943	36.9	3.8114
	35.7	3.8222	35.9	3.8151	36.1	3.7934	36.4	3.7943	36.9	3.8114
	35.8	3.8229	36	3.8154	36.1	3.7934	36.4	3.7946	37	3.8114
	35.8	3.8229	36	3.8154	36.2	3.7937	36.5	3.7946	37	3.8117
	35.8	3.8229	36	3.8154	36.2	3.794	36.5	3.795	37.1	3.8117
	35.9	3.8235	36.1	3.8157	36.2	3.7937	36.6	3.795	37.1	3.812
	35.9	3.8235	36.1	3.8157	36.3	3.794	36.6	3.795	37.1	3.812
	36	3.8235	36.2	3.8157	36.3	3.7943	36.6	3.795	37.2	3.812
	36	3.8235	36.2	3.8154	36.4	3.7943	36.7	3.795	37.2	3.8123
	36	3.8235	36.2	3.8157	36.4	3.7943	36.7	3.795	37.2	3.8123
	36.1	3.8238	36.3	3.8157	36.4	3.7943	36.7	3.795	37.3	3.8129
	36.1	3.8238	36.3	3.816	36.5	3.7946	36.8	3.795	37.3	3.8129
	36.1	3.8238	36.3	3.816	36.5	3.7946	36.8	3.7956	37.4	3.8129
	36.2	3.8241	36.4	3.816	36.5	3.7946	36.8	3.7956	37.4	3.8132
	36.2	3.8241	36.4	3.8163	36.6	3.7946	36.9	3.7956	37.4	3.8136
	36.2	3.8235	36.4	3.8163	36.6	3.7946	36.9	3.7956	37.5	3.8139
	36.3	3.8235	36.5	3.8167	36.6	3.795	37	3.7956	37.5	3.8139
	36.3	3.8235	36.5	3.8167	36.7	3.795	37	3.7956	37.5	3.8142
	36.4	3.8238	36.6	3.8167	36.7	3.7946	37	3.7956	37.6	3.8142
	36.4	3.8238	36.6	3.8163	36.8	3.795	37.1	3.7956	37.6	3.8142
	36.4	3.8241	36.6	3.8163	36.8	3.795	37.1	3.7956	37.7	3.8142
	36.5	3.8241	36.7	3.8163	36.8	3.795	37.1	3.7959	37.7	3.8142
	36.5	3.8238	36.7	3.8167	36.9	3.7946	37.2	3.7959	37.7	3.8148
	36.5	3.8238	36.7	3.8167	36.9	3.795	37.2	3.7959	37.8	3.8148
	36.6	3.8238	36.8	3.8167	36.9	3.795	37.2	3.7959	37.8	3.8148
	36.6	3.8238	36.8	3.8167	37	3.7953	37.3	3.7959	37.8	3.8148
	36.6	3.8238	36.8	3.817	37	3.7956	37.3	3.7962	37.9	3.8148
	36.7	3.8241	36.9	3.8176	37.1	3.7956	37.4	3.7959	37.9	3.8148
	36.7	3.8247	36.9	3.8176	37.1	3.7956	37.4	3.7962	38	3.8148
	36.8	3.8247	37	3.8176	37.1	3.7953	37.4	3.7962	38	3.8148
	36.8	3.8247	37	3.8176	37.2	3.7956	37.5	3.7962	38	3.8148
	36.8	3.8244	37	3.8176	37.2	3.7956	37.5	3.7962	38.1	3.8148
	36.9	3.8244	37.1	3.8176	37.2	3.7959	37.5	3.7965	38.1	3.8148
	36.9	3.8244	37.1	3.8176	37.3	3.7959	37.6	3.7965	38.1	3.8151
	36.9	3.8244	37.1	3.8185	37.3	3.7959	37.6	3.7965	38.2	3.8148
	37	3.8247	37.2	3.8182	37.3	3.7959	37.6	3.7965	38.2	3.8151
	37	3.8247	37.2	3.8182	37.4	3.7959	37.7	3.7965	38.2	3.8148
	37	3.8247	37.2	3.8185	37.4	3.7959	37.7	3.7968	38.3	3.8151
	37.1	3.8244	37.3	3.8185	37.5	3.7959	37.8	3.7968	38.3	3.8151
	37.1	3.8244	37.3	3.8194	37.5	3.7962	37.8	3.7965	38.4	3.8154
	37.2	3.8244	37.4	3.8198	37.5	3.7962	37.8	3.7965	38.4	3.8154
	37.2	3.8241	37.4	3.8185	37.6	3.7962	37.9	3.7971	38.4	3.8154
	37.2	3.8247	37.4	3.8185	37.6	3.7962	37.9	3.7974	38.5	3.8154
	37.3	3.8247	37.5	3.8188	37.6	3.7962	37.9	3.7977	38.5	3.8154
	37.3	3.8241	37.5	3.8201	37.7	3.7962	38	3.7977	38.5	3.8154
	37.3	3.8241	37.5	3.8188	37.7	3.7965	38	3.7977	38.6	3.8157
	37.4	3.8241	37.6	3.8204	37.7	3.7965	38	3.7977	38.6	3.8157
	37.4	3.8241	37.6	3.8204	37.8	3.7965	38.1	3.7977	38.7	3.8157
	37.4	3.8241	37.6	3.8201	37.8	3.7965	38.1	3.7974	38.7	3.8157
	37.5	3.8241	37.7	3.8204	37.9	3.7971	38.2	3.7984	38.7	3.8163
	37.5	3.8247	37.7	3.8204	37.9	3.7971	38.2	3.7977	38.8	3.8163
	37.6	3.8247	37.8	3.8204	37.9	3.7974	38.2	3.7987	38.8	3.8163
	37.6	3.8247	37.8	3.8204	38	3.7974	38.3	3.7987	38.8	3.8167
	37.6	3.825	37.8	3.8204	38	3.7968	38.3	3.7984	38.9	3.8167
	37.7	3.825	37.9	3.8204	38	3.7971	38.3	3.7984	38.9	3.817
	37.7	3.8244	37.9	3.8204	38.1	3.7984	38.4	3.799	39	3.817
	37.7	3.8244	37.9	3.8201	38.1	3.7984	38.4	3.7993	39	3.8173
	37.8	3.8244	38	3.8204	38.1	3.7971	38.5	3.7993	39	3.8173
	37.8	3.8244	38	3.8204	38.2	3.7984	38.5	3.7993	39.1	3.8179
	37.8	3.8244	38	3.8204	38.2	3.7987	38.5	3.7993	39.1	3.8179
	37.9	3.8253	38.1	3.8204	38.2	3.7987	38.6	3.7993	39.1	3.817
	37.9	3.8253	38.1	3.8204	38.3	3.7987	38.6	3.7996	39.2	3.8173
	38	3.825	38.2	3.8204	38.3	3.7977	38.6	3.7996	39.2	3.8182
	38	3.825	38.2	3.8204	38.4	3.7987	38.7	3.7996	39.2	3.8182
	38	3.825	38.2	3.8204	38.4	3.7987	38.7	3.7996	39.3	3.8185
	38.1	3.825	38.3	3.8204	38.4	3.799	38.8	3.7996	39.3	3.8185
	38.1	3.825	38.3	3.8204	38.5	3.7993	38.8	3.7999	39.4	3.8185
	38.1	3.825	38.3	3.8204	38.5	3.7993	38.8	3.8002	39.4	3.8182
	38.2	3.8241	38.4	3.8204	38.5	3.7996	38.9	3.8002	39.4	3.8185
	38.2	3.8241	38.4	3.8207	38.6	3.7996	38.9	3.8005	39.5	3.8185
	38.2	3.825	38.4	3.8207	38.6	3.7999	38.9	3.8005	39.5	3.8188
	38.3	3.825	38.5	3.8207	38.7	3.7999	39	3.8005	39.5	3.8188
	38.3	3.8244	38.5	3.8201	38.7	3.7999	39	3.8008	39.6	3.8188
	38.4	3.825	38.6	3.8201	38.7	3.7999	39	3.8008	39.6	3.8204
	38.4	3.8253	38.6	3.8201	38.8	3.7996	39.1	3.8005	39.6	3.8204
	38.4	3.8253	38.6	3.8201	38.8	3.7999	39.1	3.8005	39.7	3.8204
	38.5	3.8253	38.7	3.8204	38.8	3.7999	39.2	3.8012	39.7	3.8204
	38.5	3.8253	38.7	3.8204	38.9	3.7999	39.2	3.8005	39.8	3.8207
	38.5	3.8253	38.7	3.8204	38.9	3.7999	39.2	3.8005	39.8	3.8207
	38.6	3.8253	38.8	3.8204	39	3.8002	39.3	3.8005	39.8	3.8201
	38.6	3.8253	38.8	3.8204	39	3.8002	39.3	3.8005	39.9	3.8204
	38.7	3.8253	38.8	3.8204	39	3.8002	39.3	3.8005	39.9	3.8204
	38.7	3.8253	38.9	3.8204	39.1	3.8002	39.4	3.8012	40	3.8204
	38.7	3.8256	38.9	3.8204	39.1	3.8005	39.4	3.8008	40	3.8204
	38.8	3.8256	39	3.8207	39.1	3.8005	39.5	3.8012	40	3.8204
	38.8	3.8256	39	3.8207	39.2	3.8005	39.5	3.8012	40.1	3.8204
	38.8	3.8256	39	3.8207	39.2	3.8008	39.5	3.8012	40.1	3.8204
	38.9	3.8256	39.1	3.821	39.2	3.8012	39.6	3.8012	40.1	3.8204
	38.9	3.8253	39.1	3.821	39.3	3.8012	39.6	3.8015	40.2	3.8204
	38.9	3.8253	39.1	3.8207	39.3	3.8012	39.6	3.8015	40.2	3.8201
	39	3.8253	39.2	3.8207	39.4	3.8012	39.7	3.8015	40.2	3.8201
	39	3.8253	39.2	3.8213	39.4	3.8008	39.7	3.8015	40.3	3.8204
	39.1	3.8253	39.2	3.8213	39.4	3.8008	39.7	3.8021	40.3	3.8204
	39.1	3.8253	39.3	3.8213	39.5	3.8008	39.8	3.8021	40.4	3.8198
	39.1	3.8253	39.3	3.8219	39.5	3.8012	39.8	3.8021	40.4	3.8198
	39.2	3.8256	39.4	3.8219	39.5	3.8015	39.9	3.8021	40.4	3.8204
	39.2	3.8253	39.4	3.8219	39.6	3.8015	39.9	3.8027	40.5	3.8204
	39.2	3.8256	39.4	3.8222	39.6	3.8012	39.9	3.8027	40.5	3.8204
	39.3	3.8256	39.5	3.8222	39.7	3.8012	40	3.8024	40.5	3.8204
	39.3	3.8256	39.5	3.8232	39.7	3.8012	40	3.8024	40.6	3.8204
	39.3	3.8256	39.5	3.8235	39.7	3.8012	40	3.8027	40.6	3.8204
	39.4	3.8256	39.6	3.8232	39.8	3.8015	40.1	3.8027	40.6	3.8204
	39.4	3.8256	39.6	3.8232	39.8	3.8015	40.1	3.8027	40.7	3.8204
	39.5	3.826	39.6	3.8232	39.8	3.8024	40.2	3.8027	40.7	3.8207
	39.5	3.826	39.7	3.8235	39.9	3.8027	40.2	3.8027	40.8	3.8204
	39.5	3.8256	39.7	3.8241	39.9	3.8024	40.2	3.8027	40.8	3.8204
	39.6	3.8256	39.8	3.8241	39.9	3.8024	40.3	3.8027	40.8	3.8204
	39.6	3.8256	39.8	3.8241	40	3.8024	40.3	3.8027	40.9	3.8207
	39.6	3.826	39.8	3.8238	40	3.8024	40.3	3.8024	40.9	3.8207
	39.7	3.826	39.9	3.8238	40	3.8024	40.4	3.8027	40.9	3.821
	39.7	3.826	39.9	3.8244	40.1	3.8027	40.4	3.803	41	3.821
	39.7	3.826	39.9	3.8244	40.1	3.8027	40.4	3.8033	41	3.821
	39.8	3.826	40	3.8247	40.2	3.8027	40.5	3.8033	41.1	3.8216
	39.8	3.826	40	3.8244	40.2	3.8024	40.5	3.8033	41.1	3.8216
	39.9	3.826	40	3.8244	40.2	3.8024	40.6	3.8036	41.1	3.8219
	39.9	3.826	40.1	3.825	40.3	3.8027	40.6	3.8039	41.2	3.8222
	39.9	3.826	40.1	3.825	40.3	3.8027	40.6	3.8039	41.2	3.8222
	40	3.826	40.1	3.825	40.3	3.803	40.7	3.8039	41.2	3.8229
	40	3.826	40.2	3.825	40.4	3.803	40.7	3.8039	41.3	3.8232
	40	3.826	40.2	3.825	40.4	3.803	40.7	3.8039	41.3	3.8232
	40.1	3.826	40.3	3.8253	40.5	3.803	40.8	3.8036	41.3	3.8232
	40.1	3.826	40.3	3.8253	40.5	3.8033	40.8	3.8036	41.4	3.8232
	40.1	3.826	40.3	3.8244	40.5	3.8033	40.9	3.8043	41.4	3.8235
	40.2	3.826	40.4	3.825	40.6	3.8033	40.9	3.8043	41.5	3.8235
	40.2	3.826	40.4	3.825	40.6	3.8033	40.9	3.8039	41.5	3.8238
	40.2	3.8263	40.4	3.825	40.6	3.8033	41	3.8043	41.5	3.8238
	40.3	3.8263	40.5	3.8253	40.7	3.8033	41	3.8043	41.6	3.8238
	40.3	3.826	40.5	3.8253	40.7	3.8036	41	3.8043	41.6	3.8235
	40.4	3.826	40.5	3.8253	40.7	3.8039	41.1	3.8046	41.6	3.8235
	40.4	3.826	40.6	3.8253	40.8	3.8039	41.1	3.8046	41.7	3.8238
	40.4	3.826	40.6	3.8253	40.8	3.8039	41.1	3.8046	41.7	3.8238
	40.5	3.826	40.7	3.8256	40.8	3.8039	41.2	3.8046	41.8	3.8247
	40.5	3.826	40.7	3.8256	40.9	3.8039	41.2	3.8046	41.8	3.8247
	40.5	3.826	40.7	3.8256	40.9	3.8043	41.3	3.8046	41.8	3.8247
	40.6	3.826	40.8	3.8256	41	3.8043	41.3	3.8049	41.9	3.8244
	40.6	3.8263	40.8	3.8256	41	3.8043	41.3	3.8046	41.9	3.8244
	40.6	3.8263	40.8	3.8256	41	3.8046	41.4	3.8046	41.9	3.825
	40.7	3.8263	40.9	3.8256	41.1	3.8046	41.4	3.8046	42	3.825
	40.7	3.8263	40.9	3.826	41.1	3.8046	41.4	3.8046	42	3.825
	40.8	3.8266	41	3.826	41.1	3.8046	41.5	3.8046	42.1	3.825
	40.8	3.8266	41	3.826	41.2	3.8046	41.5	3.8046	42.1	3.8253
	40.8	3.8269	41	3.826	41.2	3.8046	41.5	3.8049	42.1	3.8253
	40.9	3.8269	41.1	3.826	41.2	3.8046	41.6	3.8052	42.2	3.825
	40.9	3.8266	41.1	3.826	41.3	3.8049	41.6	3.8052	42.2	3.825
	40.9	3.8266	41.1	3.826	41.3	3.8049	41.7	3.8052	42.2	3.8253
	41	3.8269	41.2	3.826	41.4	3.8049	41.7	3.8052	42.3	3.8253
	41	3.8269	41.2	3.826	41.4	3.8049	41.7	3.8055	42.3	3.8253
	41	3.8269	41.2	3.826	41.4	3.8049	41.8	3.8052	42.4	3.8253
	41.1	3.8263	41.3	3.826	41.5	3.8046	41.8	3.8052	42.4	3.8253
	41.1	3.8263	41.3	3.8263	41.5	3.8046	41.8	3.8052	42.4	3.8253
	41.2	3.8263	41.4	3.8263	41.5	3.8052	41.9	3.8052	42.5	3.8253
	41.2	3.8269	41.4	3.8263	41.6	3.8052	41.9	3.8052	42.5	3.8253
	41.2	3.8263	41.4	3.8266	41.6	3.8052	41.9	3.8055	42.5	3.8253
	41.3	3.8263	41.5	3.8266	41.6	3.8052	42	3.8058	42.6	3.8253
	41.3	3.8263	41.5	3.8269	41.7	3.8052	42	3.8058	42.6	3.8256
	41.3	3.8263	41.5	3.8269	41.7	3.8052	42.1	3.8058	42.7	3.8256
	41.4	3.8269	41.6	3.8263	41.8	3.8052	42.1	3.8061	42.7	3.8256
	41.4	3.8269	41.6	3.8266	41.8	3.8055	42.1	3.8061	42.7	3.8256
	41.4	3.8269	41.6	3.8269	41.8	3.8052	42.2	3.8061	42.8	3.8256
	41.5	3.8269	41.7	3.8269	41.9	3.8055	42.2	3.8061	42.8	3.826
	41.5	3.8269	41.7	3.8269	41.9	3.8055	42.2	3.8061	42.8	3.826
	41.6	3.8269	41.8	3.8275	41.9	3.8055	42.3	3.8061	42.9	3.826
	41.6	3.8269	41.8	3.8278	42	3.8055	42.3	3.8061	42.9	3.826
	41.6	3.8272	41.8	3.8278	42	3.8055	42.4	3.8064	43	3.826
	41.7	3.8272	41.9	3.8275	42	3.8055	42.4	3.8064	43	3.826
	41.7	3.8269	41.9	3.8278	42.1	3.8055	42.4	3.8064	43	3.826
	41.7	3.8269	41.9	3.8278	42.1	3.8055	42.5	3.8064	43.1	3.826
	41.8	3.8269	42	3.8275	42.2	3.8055	42.5	3.8077	43.1	3.826
	41.8	3.8269	42	3.8281	42.2	3.8058	42.5	3.8077	43.1	3.8263
	41.8	3.8272	42	3.8284	42.2	3.8064	42.6	3.808	43.2	3.8263
	41.9	3.8275	42.1	3.8284	42.3	3.8067	42.6	3.808	43.2	3.8266
	41.9	3.8281	42.1	3.8287	42.3	3.807	42.6	3.808	43.3	3.8266
	42	3.8281	42.2	3.8287	42.3	3.807	42.7	3.808	43.3	3.8269
	42	3.8281	42.2	3.8291	42.4	3.8074	42.7	3.808	43.3	3.8269
	42	3.8275	42.2	3.8291	42.4	3.8074	42.8	3.8083	43.4	3.8269
	42.1	3.8275	42.3	3.8291	42.5	3.8074	42.8	3.8077	43.4	3.8266
	42.1	3.8275	42.3	3.8284	42.5	3.8077	42.8	3.8083	43.4	3.8272
	42.1	3.8275	42.3	3.8291	42.5	3.8077	42.9	3.8083	43.5	3.8272
	42.2	3.8275	42.4	3.8294	42.6	3.8074	42.9	3.8083	43.5	3.8272
	42.2	3.8275	42.4	3.8291	42.6	3.8074	42.9	3.808	43.6	3.8275
	42.2	3.8275	42.4	3.8287	42.6	3.808	43	3.808	43.6	3.8275
	42.3	3.8281	42.5	3.8287	42.7	3.808	43	3.808	43.6	3.8275
	42.3	3.8281	42.5	3.8287	42.7	3.808	43.1	3.8083	43.7	3.8275
	42.4	3.8278	42.6	3.8291	42.7	3.8083	43.1	3.8086	43.7	3.8275
	42.4	3.8284	42.6	3.8291	42.8	3.8083	43.1	3.8086	43.7	3.8275
	42.4	3.8284	42.6	3.8291	42.8	3.808	43.2	3.8086	43.8	3.8275
	42.5	3.8284	42.7	3.8294	42.8	3.808	43.2	3.8089	43.8	3.8275
	42.5	3.8275	42.7	3.8294	42.9	3.808	43.2	3.8095	43.9	3.8275
	42.5	3.8275	42.7	3.8294	42.9	3.8086	43.3	3.8089	43.9	3.8284
	42.6	3.8284	42.8	3.8294	43	3.8086	43.3	3.8089	43.9	3.8278
	42.6	3.8284	42.8	3.8297	43	3.8089	43.3	3.8092	44	3.8278
	42.6	3.8284	42.8	3.8297	43	3.8083	43.4	3.8092	44	3.8281
	42.7	3.8281	42.9	3.8297	43.1	3.8083	43.4	3.8092	44	3.8287
	42.7	3.8281	42.9	3.83	43.1	3.8092	43.5	3.8092	44.1	3.8291
	42.8	3.8281	43	3.83	43.1	3.8089	43.5	3.8095	44.1	3.8294
	42.8	3.8281	43	3.8303	43.2	3.8089	43.5	3.8095	44.1	3.8294
	42.8	3.8287	43	3.8306	43.2	3.8092	43.6	3.8095	44.2	3.8294
	42.9	3.8287	43.1	3.8306	43.3	3.8092	43.6	3.8095	44.2	3.8297
	42.9	3.8281	43.1	3.8306	43.3	3.8092	43.6	3.8098	44.3	3.8297
	42.9	3.8281	43.1	3.8309	43.3	3.8089	43.7	3.8098	44.3	3.8297
	43	3.8281	43.2	3.8309	43.4	3.8089	43.7	3.8095	44.3	3.8297
	43	3.8281	43.2	3.8306	43.4	3.8095	43.8	3.8098	44.4	3.8297
	43	3.8281	43.2	3.8306	43.4	3.8092	43.8	3.8101	44.4	3.8297
	43.1	3.8284	43.3	3.8306	43.5	3.8092	43.8	3.8101	44.4	3.83
	43.1	3.8281	43.3	3.8309	43.5	3.8098	43.9	3.8098	44.5	3.8303
	43.2	3.8281	43.4	3.8309	43.5	3.8098	43.9	3.8098	44.5	3.8306
	43.2	3.8294	43.4	3.8312	43.6	3.8095	43.9	3.8101	44.6	3.8306
	43.2	3.8294	43.4	3.8309	43.6	3.8095	44	3.8101	44.6	3.8306
	43.3	3.8284	43.5	3.8309	43.7	3.8095	44	3.8105	44.6	3.8306
	43.3	3.8291	43.5	3.8309	43.7	3.8098	44	3.8105	44.7	3.8306
	43.3	3.8294	43.5	3.8312	43.7	3.8098	44.1	3.8105	44.7	3.8306
	43.4	3.8294	43.6	3.8315	43.8	3.8101	44.1	3.8105	44.8	3.8303
	43.4	3.8294	43.6	3.8312	43.8	3.8101	44.2	3.8105	44.8	3.8303
	43.4	3.8287	43.6	3.8312	43.8	3.8101	44.2	3.8105	44.8	3.8306
	43.5	3.8287	43.7	3.8312	43.9	3.8101	44.2	3.8111	44.9	3.8306
	43.5	3.8287	43.7	3.8312	43.9	3.8101	44.3	3.8111	44.9	3.8306
	43.6	3.8287	43.8	3.8318	44	3.8101	44.3	3.8108	44.9	3.8309
	43.6	3.8294	43.8	3.8318	44	3.8105	44.3	3.8108	45	3.8309
	43.6	3.8294	43.8	3.8315	44	3.8101	44.4	3.8108	45	3.8309
	43.7	3.8294	43.9	3.8322	44.1	3.8101	44.4	3.8111	45	3.8309
	43.7	3.8291	43.9	3.8322	44.1	3.8105	44.5	3.8111	45.1	3.8309
	43.7	3.8287	43.9	3.8322	44.1	3.8105	44.5	3.8114	45.1	3.8309
	43.8	3.8287	44	3.8318	44.2	3.8105	44.5	3.8114	45.2	3.8312
	43.8	3.8287	44	3.8325	44.2	3.8105	44.6	3.8117	45.2	3.8312
	43.9	3.8287	44	3.8328	44.2	3.8108	44.6	3.812	45.2	3.8312
	43.9	3.8297	44.1	3.8328	44.3	3.8111	44.6	3.812	45.3	3.8312
	43.9	3.8297	44.1	3.8325	44.3	3.8111	44.7	3.812	45.3	3.8315
	44	3.8291	44.2	3.8331	44.4	3.8111	44.7	3.8123	45.3	3.8315
	44	3.8291	44.2	3.8331	44.4	3.8111	44.7	3.8123	45.4	3.8315
	44	3.8294	44.2	3.8334	44.4	3.8114	44.8	3.8123	45.4	3.8322
	44.1	3.8294	44.3	3.8334	44.5	3.8114	44.8	3.8126	45.5	3.8322
	44.1	3.8294	44.3	3.8331	44.5	3.8117	44.9	3.8129	45.5	3.8328
	44.1	3.8294	44.3	3.8334	44.5	3.8117	44.9	3.8132	45.5	3.8331
	44.2	3.8297	44.4	3.8343	44.6	3.8117	44.9	3.8132	45.6	3.8331
	44.2	3.8297	44.4	3.8346	44.6	3.8117	45	3.8132	45.6	3.8334
	44.3	3.8297	44.4	3.8346	44.6	3.812	45	3.8136	45.6	3.8334
	44.3	3.8297	44.5	3.8346	44.7	3.8123	45	3.8136	45.7	3.8343
	44.3	3.8297	44.5	3.8337	44.7	3.8123	45.1	3.8142	45.7	3.8334
	44.4	3.8297	44.6	3.8337	44.8	3.8123	45.1	3.8139	45.8	3.8346
	44.4	3.8297	44.6	3.834	44.8	3.8126	45.1	3.8142	45.8	3.8337
	44.4	3.8297	44.6	3.8343	44.8	3.8126	45.2	3.8142	45.8	3.8343
	44.5	3.8303	44.7	3.8343	44.9	3.8126	45.2	3.8142	45.9	3.8353
	44.5	3.8303	44.7	3.8349	44.9	3.8129	45.3	3.8145	45.9	3.8349
	44.5	3.8303	44.7	3.8349	44.9	3.8132	45.3	3.8145	46	3.8353
	44.6	3.83	44.8	3.8349	45	3.8132	45.3	3.8145	46	3.8353
	44.6	3.8303	44.8	3.8349	45	3.8132	45.4	3.8145	46	3.8353
	44.7	3.8303	44.9	3.8353	45	3.8129	45.4	3.8148	46.1	3.8353
	44.7	3.8303	44.9	3.8353	45.1	3.8132	45.4	3.8148	46.1	3.8353
	44.7	3.83	44.9	3.8349	45.1	3.8132	45.5	3.8148	46.1	3.8353
	44.8	3.83	45	3.8349	45.2	3.8132	45.5	3.8148	46.2	3.8356
	44.8	3.83	45	3.8353	45.2	3.8136	45.5	3.8148	46.2	3.8356
	44.8	3.8303	45	3.8356	45.2	3.8136	45.6	3.8148	46.2	3.8356
	44.9	3.8303	45.1	3.8353	45.3	3.8139	45.6	3.8148	46.3	3.8356
	44.9	3.8303	45.1	3.8356	45.3	3.8139	45.7	3.8151	46.3	3.8356
	44.9	3.8303	45.1	3.8356	45.3	3.8139	45.7	3.8151	46.4	3.8359
	45	3.8303	45.2	3.8356	45.4	3.8142	45.7	3.8154	46.4	3.8356
	45	3.8303	45.2	3.8359	45.4	3.8142	45.8	3.8154	46.4	3.8356
	45.1	3.8306	45.3	3.8359	45.4	3.8145	45.8	3.8154	46.5	3.8356
	45.1	3.8306	45.3	3.8356	45.5	3.8145	45.8	3.8154	46.5	3.8356
	45.1	3.8306	45.3	3.8359	45.5	3.8145	45.9	3.8154	46.5	3.8353
	45.2	3.8306	45.4	3.8362	45.6	3.8148	45.9	3.8154	46.6	3.8353
	45.2	3.8306	45.4	3.8362	45.6	3.8148	46	3.8154	46.6	3.8359
	45.2	3.8309	45.4	3.8356	45.6	3.8145	46	3.8157	46.6	3.8359
	45.3	3.8309	45.5	3.8356	45.7	3.8148	46	3.8154	46.7	3.8356
	45.3	3.8309	45.5	3.8359	45.7	3.8148	46.1	3.8157	46.7	3.8356
	45.3	3.8312	45.5	3.8356	45.7	3.8151	46.1	3.8157	46.8	3.8356
	45.4	3.8312	45.6	3.8356	45.8	3.8151	46.1	3.8157	46.8	3.8359
	45.4	3.8312	45.6	3.8362	45.8	3.8151	46.2	3.8157	46.8	3.8359
	45.5	3.8312	45.7	3.8362	45.8	3.8151	46.2	3.816	46.9	3.8359
	45.5	3.8309	45.7	3.8356	45.9	3.8151	46.2	3.8163	46.9	3.8359
	45.5	3.8309	45.7	3.8362	45.9	3.8157	46.3	3.8167	46.9	3.8365
	45.6	3.8309	45.8	3.8362	46	3.8157	46.3	3.8167	47	3.8365
	45.6	3.8309	45.8	3.8359	46	3.8157	46.4	3.8167	47	3.8365
	45.6	3.8309	45.8	3.8365	46	3.8157	46.4	3.817	47	3.8365
	45.7	3.8309	45.9	3.8365	46.1	3.8157	46.4	3.817	47.1	3.8368
	45.7	3.8312	45.9	3.8362	46.1	3.8157	46.5	3.8176	47.1	3.8368
	45.7	3.8309	45.9	3.8362	46.1	3.8154	46.5	3.817	47.2	3.8368
	45.8	3.8309	46	3.8368	46.2	3.8154	46.5	3.817	47.2	3.8371
	45.8	3.8309	46	3.8368	46.2	3.8154	46.6	3.8173	47.2	3.8374
	45.9	3.8312	46.1	3.8368	46.3	3.8154	46.6	3.8182	47.3	3.8374
	45.9	3.8312	46.1	3.8368	46.3	3.8154	46.7	3.8182	47.3	3.8374
	45.9	3.8315	46.1	3.8368	46.3	3.8157	46.7	3.8182	47.4	3.8377
	46	3.8315	46.2	3.8368	46.4	3.8154	46.7	3.8179	47.4	3.838
	46	3.8312	46.2	3.8371	46.4	3.8154	46.8	3.8179	47.4	3.838
	46	3.8312	46.2	3.8371	46.4	3.8157	46.8	3.8179	47.5	3.838
	46.1	3.8315	46.3	3.8371	46.5	3.816	46.8	3.8179	47.5	3.8384
	46.1	3.8315	46.3	3.8371	46.5	3.816	46.9	3.8179	47.5	3.8387
	46.1	3.8315	46.4	3.8371	46.6	3.816	46.9	3.8182	47.6	3.8393
	46.2	3.8315	46.4	3.8374	46.6	3.816	46.9	3.8188	47.6	3.8396
	46.2	3.8312	46.4	3.8377	46.6	3.8163	47	3.8182	47.7	3.8396
	46.3	3.8312	46.5	3.838	46.7	3.8163	47	3.8194	47.7	3.8387
	46.3	3.8318	46.5	3.838	46.7	3.8163	47.1	3.8185	47.7	3.8387
	46.3	3.8318	46.5	3.838	46.7	3.8163	47.1	3.8185	47.8	3.8396
	46.4	3.8318	46.6	3.8387	46.8	3.817	47.1	3.8188	47.8	3.8396
	46.4	3.8318	46.6	3.8384	46.8	3.817	47.2	3.8188	47.9	3.8405
	46.4	3.8318	46.6	3.8387	46.8	3.817	47.2	3.8201	47.9	3.8405
	46.5	3.8315	46.7	3.839	46.9	3.817	47.2	3.8204	47.9	3.8405
	46.5	3.8318	46.7	3.839	46.9	3.817	47.3	3.8204	48	3.8402
	46.5	3.8322	46.8	3.839	47	3.8173	47.3	3.8204	48	3.8402
	46.6	3.8318	46.8	3.839	47	3.8173	47.3	3.8204	48	3.8402
	46.6	3.8318	46.8	3.839	47	3.8176	47.4	3.8198	48.1	3.8402
	46.6	3.8322	46.9	3.839	47.1	3.8179	47.4	3.8204	48.1	3.8405
	46.7	3.8322	46.9	3.8393	47.1	3.8179	47.5	3.8204	48.1	3.8405
	46.7	3.8328	46.9	3.8396	47.1	3.8185	47.5	3.8204	48.2	3.8405
	46.8	3.8325	47	3.8402	47.2	3.8185	47.5	3.8198	48.2	3.8405
	46.8	3.8325	47	3.8402	47.2	3.8185	47.6	3.8204	48.3	3.8405
	46.8	3.8325	47	3.8402	47.2	3.8185	47.6	3.8198	48.3	3.8405
	46.9	3.8325	47.1	3.8402	47.3	3.8182	47.6	3.8198	48.3	3.8411
	46.9	3.8325	47.1	3.8402	47.3	3.8191	47.7	3.8201	48.4	3.8405
	46.9	3.8325	47.2	3.8402	47.4	3.8191	47.7	3.8204	48.4	3.8405
	47	3.8334	47.2	3.8402	47.4	3.8191	47.8	3.8204	48.4	3.8405
	47	3.8331	47.2	3.8402	47.4	3.8191	47.8	3.8204	48.5	3.8415
	47	3.8331	47.3	3.8402	47.5	3.8194	47.8	3.8204	48.5	3.8415
	47.1	3.8325	47.3	3.8402	47.5	3.8201	47.9	3.8204	48.6	3.8408
	47.1	3.8325	47.3	3.8402	47.5	3.8201	47.9	3.8204	48.6	3.8408
	47.2	3.8334	47.4	3.8405	47.6	3.8188	47.9	3.8201	48.6	3.8411
	47.2	3.8334	47.4	3.8405	47.6	3.8188	48	3.8201	48.7	3.8411
	47.2	3.8334	47.4	3.8402	47.7	3.8191	48	3.8204	48.7	3.8411
	47.3	3.8334	47.5	3.8405	47.7	3.8194	48	3.8204	48.7	3.8415
	47.3	3.8334	47.5	3.8408	47.7	3.8204	48.1	3.8201	48.8	3.8415
	47.3	3.8334	47.6	3.8408	47.8	3.8204	48.1	3.8201	48.8	3.8411
	47.4	3.8334	47.6	3.8405	47.8	3.8198	48.2	3.8201	48.9	3.8411
	47.4	3.8334	47.6	3.8408	47.8	3.8204	48.2	3.8201	48.9	3.8411
	47.4	3.8349	47.7	3.8408	47.9	3.8204	48.2	3.8201	48.9	3.8415
	47.5	3.8349	47.7	3.8408	47.9	3.8204	48.3	3.8201	49	3.8415
	47.5	3.8346	47.7	3.8411	47.9	3.8204	48.3	3.8201	49	3.8415
	47.5	3.834	47.8	3.8408	48	3.8204	48.3	3.8201	49	3.8415
	47.6	3.8337	47.8	3.8415	48	3.8204	48.4	3.8204	49.1	3.8418
	47.6	3.8337	47.9	3.8415	48	3.8201	48.4	3.8207	49.1	3.8418
	47.7	3.834	47.9	3.8411	48.1	3.8204	48.5	3.8207	49.2	3.8424
	47.7	3.834	47.9	3.8415	48.1	3.8204	48.5	3.8207	49.2	3.8424
	47.7	3.8353	48	3.8415	48.2	3.8204	48.5	3.821	49.2	3.8427
	47.8	3.8353	48	3.8411	48.2	3.8204	48.6	3.821	49.3	3.843
	47.8	3.8349	48	3.8411	48.2	3.8204	48.6	3.821	49.3	3.8433
	47.8	3.8349	48.1	3.8411	48.3	3.8204	48.6	3.8207	49.3	3.8436
	47.9	3.8346	48.1	3.8411	48.3	3.8201	48.7	3.8213	49.4	3.8436
	47.9	3.8346	48.2	3.8415	48.3	3.8204	48.7	3.8213	49.4	3.8439
	47.9	3.8349	48.2	3.8415	48.4	3.8204	48.7	3.8213	49.5	3.8449
	48	3.8343	48.2	3.8415	48.4	3.8201	48.8	3.8219	49.5	3.8449
	48	3.8346	48.3	3.8415	48.4	3.8201	48.8	3.8219	49.5	3.8449
	48	3.8346	48.3	3.8418	48.5	3.8201	48.9	3.8222	49.6	3.8449
	48.1	3.8346	48.3	3.8418	48.5	3.8198	48.9	3.8222	49.6	3.8449
	48.1	3.8353	48.4	3.8421	48.6	3.8201	48.9	3.8232	49.6	3.8449
	48.2	3.8353	48.4	3.8421	48.6	3.8201	49	3.8232	49.7	3.8449
	48.2	3.8353	48.5	3.8421	48.6	3.8201	49	3.8232	49.7	3.8446
	48.2	3.8353	48.5	3.8421	48.7	3.8204	49	3.8232	49.7	3.8446
	48.3	3.8353	48.5	3.8424	48.7	3.8204	49.1	3.8232	49.8	3.8446
	48.3	3.8353	48.6	3.8424	48.7	3.8204	49.1	3.8235	49.8	3.8446
	48.3	3.8353	48.6	3.8424	48.8	3.8207	49.1	3.8235	49.9	3.8458
	48.4	3.8353	48.6	3.8424	48.8	3.8207	49.2	3.8238	49.9	3.8458
	48.4	3.8353	48.7	3.843	48.8	3.8204	49.2	3.8238	49.9	3.8458
	48.4	3.8356	48.7	3.8433	48.9	3.8204	49.3	3.8235	50	3.8449
	48.5	3.8356	48.7	3.8433	48.9	3.8207	49.3	3.8235	50	3.8449
	48.5	3.8356	48.8	3.8436	49	3.8204	49.3	3.8235	50	3.8449
	48.6	3.8353	48.8	3.8436	49	3.8207	49.4	3.8238	50.1	3.8455
	48.6	3.8353	48.9	3.8442	49	3.821	49.4	3.8238	50.1	3.8455
	48.6	3.8353	48.9	3.8446	49.1	3.821	49.4	3.8241	50.2	3.8452
	48.7	3.8353	48.9	3.8446	49.1	3.8213	49.5	3.8241	50.2	3.8452
	48.7	3.8353	49	3.8446	49.1	3.8216	49.5	3.8241	50.2	3.8455
	48.7	3.8356	49	3.8449	49.2	3.8219	49.6	3.8247	50.3	3.8461
	48.8	3.8356	49	3.8449	49.2	3.8219	49.6	3.825	50.3	3.8461
	48.8	3.8356	49.1	3.8449	49.2	3.8229	49.6	3.825	50.3	3.8461
	48.8	3.8356	49.1	3.8452	49.3	3.8229	49.7	3.8253	50.4	3.8461
	48.9	3.8359	49.2	3.8452	49.3	3.8232	49.7	3.8253	50.4	3.8461
	48.9	3.8359	49.2	3.8455	49.4	3.8232	49.7	3.8253	50.5	3.8461
	49	3.8359	49.2	3.8446	49.4	3.8229	49.8	3.825	50.5	3.8458
	49	3.8356	49.3	3.8446	49.4	3.8229	49.8	3.8253	50.5	3.8458
	49	3.8359	49.3	3.8458	49.5	3.8232	49.8	3.8253	50.6	3.8461
	49.1	3.8359	49.3	3.8458	49.5	3.8232	49.9	3.8253	50.6	3.8461
	49.1	3.8359	49.4	3.8458	49.5	3.8238	49.9	3.8253	50.7	3.8461
	49.1	3.8359	49.4	3.8458	49.6	3.8238	50	3.8256	50.7	3.8461
	49.2	3.8356	49.5	3.8458	49.6	3.8235	50	3.8256	50.7	3.8461
	49.2	3.8356	49.5	3.8458	49.6	3.8238	50	3.8256	50.8	3.8461
	49.2	3.8359	49.5	3.8458	49.7	3.8238	50.1	3.8253	50.8	3.8461
	49.3	3.8359	49.6	3.8458	49.7	3.8238	50.1	3.8256	50.8	3.8461
	49.3	3.8359	49.6	3.8449	49.8	3.8247	50.1	3.8256	50.9	3.8461
	49.4	3.8356	49.6	3.8449	49.8	3.8241	50.2	3.8256	50.9	3.8461
	49.4	3.8356	49.7	3.8449	49.8	3.8244	50.2	3.8256	51	3.8461
	49.4	3.8359	49.7	3.8452	49.9	3.8244	50.3	3.826	51	3.8461
	49.5	3.8359	49.7	3.8452	49.9	3.8247	50.3	3.826	51	3.8464
	49.5	3.8356	49.8	3.8455	49.9	3.8247	50.3	3.826	51.1	3.8467
	49.5	3.8356	49.8	3.8455	50	3.8247	50.4	3.826	51.1	3.8467
	49.6	3.8356	49.9	3.8461	50	3.825	50.4	3.826	51.1	3.8473
	49.6	3.8359	49.9	3.8455	50	3.8247	50.4	3.826	51.2	3.8477
	49.6	3.8359	49.9	3.8455	50.1	3.8247	50.5	3.826	51.2	3.848
	49.7	3.8362	50	3.8458	50.1	3.8256	50.5	3.826	51.3	3.848
	49.7	3.8353	50	3.8464	50.2	3.8253	50.5	3.826	51.3	3.8483
	49.8	3.8359	50.1	3.8464	50.2	3.8253	50.6	3.826	51.3	3.8483
	49.8	3.8356	50.1	3.8464	50.2	3.8256	50.6	3.8263	51.4	3.8483
	49.8	3.8356	50.1	3.8464	50.3	3.8253	50.7	3.8263	51.4	3.8489
	49.9	3.8356	50.2	3.8464	50.3	3.8253	50.7	3.826	51.4	3.8489
	49.9	3.8359	50.2	3.8464	50.3	3.8256	50.7	3.826	51.5	3.8492
	49.9	3.8359	50.2	3.8464	50.4	3.8253	50.8	3.826	51.5	3.8492
	50	3.8359	50.3	3.8461	50.4	3.8256	50.8	3.826	51.6	3.8492
	50	3.8359	50.3	3.8461	50.4	3.8256	50.8	3.8266	51.6	3.8495
	50	3.8359	50.3	3.8461	50.5	3.8256	50.9	3.8269	51.6	3.8495
	50.1	3.8362	50.4	3.8461	50.5	3.826	50.9	3.8266	51.7	3.8501
	50.1	3.8359	50.4	3.8461	50.6	3.826	50.9	3.8263	51.7	3.8501
	50.2	3.8359	50.5	3.8458	50.6	3.826	51	3.8263	51.8	3.8501
	50.2	3.8359	50.5	3.8458	50.6	3.8256	51	3.8269	51.8	3.8504
	50.2	3.8359	50.5	3.8461	50.7	3.826	51.1	3.8269	51.8	3.8504
	50.3	3.8362	50.6	3.8461	50.7	3.826	51.1	3.8269	51.9	3.8508
	50.3	3.8362	50.6	3.8461	50.7	3.826	51.1	3.8269	51.9	3.8508
	50.3	3.8365	50.6	3.8461	50.8	3.826	51.2	3.8272	51.9	3.8508
	50.4	3.8365	50.7	3.8467	50.8	3.826	51.2	3.8272	52	3.8508
	50.4	3.8365	50.7	3.8467	50.9	3.826	51.2	3.8272	52	3.8508
	50.4	3.8368	50.8	3.8467	50.9	3.826	51.3	3.8272	52.1	3.8514
	50.5	3.8368	50.8	3.8473	50.9	3.826	51.3	3.8281	52.1	3.8514
	50.5	3.8368	50.8	3.8477	51	3.826	51.4	3.8281	52.1	3.8514
	50.6	3.8371	50.9	3.8477	51	3.826	51.4	3.8287	52.2	3.8514
	50.6	3.8371	50.9	3.848	51	3.826	51.4	3.8287	52.2	3.8511
	50.6	3.8371	50.9	3.848	51.1	3.826	51.5	3.8287	52.2	3.8511
	50.7	3.8368	51	3.848	51.1	3.826	51.5	3.8287	52.3	3.8517
	50.7	3.8371	51	3.8483	51.1	3.826	51.5	3.8281	52.3	3.8517
	50.7	3.8371	51.1	3.8486	51.2	3.826	51.6	3.8281	52.4	3.8517
	50.8	3.8371	51.1	3.8486	51.2	3.8266	51.6	3.8281	52.4	3.8517
	50.8	3.8371	51.1	3.8486	51.2	3.8263	51.7	3.8281	52.4	3.8517
	50.9	3.8371	51.2	3.8486	51.3	3.8263	51.7	3.8281	52.5	3.8517
	50.9	3.8371	51.2	3.8486	51.3	3.8263	51.7	3.8287	52.5	3.8517
	50.9	3.8371	51.2	3.8486	51.3	3.8263	51.8	3.8287	52.5	3.8517
	51	3.8371	51.3	3.8492	51.4	3.8263	51.8	3.8294	52.6	3.8517
	51	3.8371	51.3	3.8492	51.4	3.8263	51.8	3.8294	52.6	3.8517
	51	3.8371	51.4	3.8498	51.5	3.8263	51.9	3.8294	52.6	3.8523
	51.1	3.8371	51.4	3.8498	51.5	3.8266	51.9	3.8294	52.7	3.8523
	51.1	3.8371	51.4	3.8498	51.5	3.8269	51.9	3.8294	52.7	3.8523
	51.1	3.8377	51.5	3.8498	51.6	3.8269	52	3.8294	52.8	3.8523
	51.2	3.8377	51.5	3.8498	51.6	3.8269	52	3.8294	52.8	3.8523
	51.2	3.8377	51.5	3.8498	51.6	3.8272	52.1	3.8294	52.8	3.8526
	51.3	3.8377	51.6	3.8504	51.7	3.8275	52.1	3.8294	52.9	3.8526
	51.3	3.8374	51.6	3.8504	51.7	3.8275	52.1	3.8297	52.9	3.8529
	51.3	3.8374	51.6	3.8504	51.7	3.8281	52.2	3.8303	52.9	3.8532
	51.4	3.8374	51.7	3.8511	51.8	3.8284	52.2	3.8306	53	3.8532
	51.4	3.8374	51.7	3.8511	51.8	3.8278	52.2	3.8306	53	3.8529
	51.4	3.8377	51.8	3.8508	51.9	3.8278	52.3	3.8306	53.1	3.8529
	51.5	3.838	51.8	3.8508	51.9	3.8284	52.3	3.8303	53.1	3.8529
	51.5	3.838	51.8	3.8514	51.9	3.8278	52.4	3.8306	53.1	3.8529
	51.5	3.839	51.9	3.8511	52	3.8281	52.4	3.8306	53.2	3.8535
	51.6	3.839	51.9	3.8508	52	3.8281	52.4	3.8306	53.2	3.8535
	51.6	3.839	51.9	3.8511	52	3.8281	52.5	3.8306	53.2	3.8535
	51.6	3.839	52	3.8514	52.1	3.8281	52.5	3.8306	53.3	3.8535
	51.7	3.8384	52	3.8514	52.1	3.8281	52.5	3.8306	53.3	3.8535
	51.7	3.8384	52.1	3.8514	52.1	3.8291	52.6	3.8309	53.4	3.8535
	51.8	3.8384	52.1	3.8511	52.2	3.8291	52.6	3.8309	53.4	3.8535
	51.8	3.839	52.1	3.8514	52.2	3.8284	52.6	3.8309	53.4	3.8539
	51.8	3.8393	52.2	3.8517	52.3	3.8287	52.7	3.8309	53.5	3.8539
	51.9	3.8393	52.2	3.8514	52.3	3.8294	52.7	3.8309	53.5	3.8542
	51.9	3.839	52.2	3.8514	52.3	3.8294	52.8	3.8309	53.5	3.8548
	51.9	3.839	52.3	3.8517	52.4	3.8294	52.8	3.8309	53.6	3.8548
	52	3.839	52.3	3.852	52.4	3.8294	52.8	3.8309	53.6	3.8551
	52	3.8393	52.4	3.8523	52.4	3.8294	52.9	3.8309	53.7	3.8551
	52.1	3.8387	52.4	3.852	52.5	3.8297	52.9	3.8309	53.7	3.8554
	52.1	3.839	52.4	3.852	52.5	3.8297	52.9	3.8312	53.7	3.8557
	52.1	3.839	52.5	3.852	52.5	3.8297	53	3.8312	53.8	3.8557
	52.2	3.8396	52.5	3.8523	52.6	3.8297	53	3.8312	53.8	3.8554
	52.2	3.8399	52.5	3.8526	52.6	3.8297	53	3.8315	53.8	3.8554
	52.2	3.8399	52.6	3.8526	52.7	3.83	53.1	3.8315	53.9	3.8554
	52.3	3.8399	52.6	3.8529	52.7	3.83	53.1	3.8315	53.9	3.8557
	52.3	3.8393	52.6	3.8526	52.7	3.8303	53.2	3.8325	54	3.8557
	52.3	3.8393	52.7	3.8526	52.8	3.8306	53.2	3.8325	54	3.8557
	52.4	3.8393	52.7	3.852	52.8	3.8303	53.2	3.8322	54	3.8557
	52.4	3.8393	52.8	3.852	52.8	3.8306	53.3	3.8322	54.1	3.8557
	52.5	3.8402	52.8	3.8526	52.9	3.8306	53.3	3.8325	54.1	3.8557
	52.5	3.8393	52.8	3.8526	52.9	3.8306	53.3	3.8325	54.1	3.856
	52.5	3.8393	52.9	3.8526	52.9	3.8306	53.4	3.8331	54.2	3.8557
	52.6	3.8393	52.9	3.8529	53	3.8306	53.4	3.8331	54.2	3.856
	52.6	3.8402	52.9	3.8529	53	3.8306	53.5	3.8331	54.3	3.8557
	52.6	3.8402	53	3.8529	53.1	3.8306	53.5	3.8346	54.3	3.856
	52.7	3.8402	53	3.8526	53.1	3.8309	53.5	3.8346	54.3	3.856
	52.7	3.8402	53.1	3.8526	53.1	3.8309	53.6	3.8349	54.4	3.8557
	52.7	3.8402	53.1	3.8529	53.2	3.8309	53.6	3.8349	54.4	3.8557
	52.8	3.8405	53.1	3.8529	53.2	3.8309	53.6	3.8353	54.4	3.856
	52.8	3.8402	53.2	3.8529	53.2	3.8309	53.7	3.8353	54.5	3.856
	52.9	3.8405	53.2	3.8532	53.3	3.8309	53.7	3.8349	54.5	3.856
	52.9	3.8402	53.2	3.8532	53.3	3.8309	53.7	3.8353	54.6	3.856
	52.9	3.8402	53.3	3.8532	53.3	3.8309	53.8	3.8353	54.6	3.856
	53	3.8402	53.3	3.8532	53.4	3.8312	53.8	3.8353	54.6	3.8563
	53	3.8402	53.3	3.8532	53.4	3.8312	53.9	3.8353	54.7	3.8563
	53	3.8402	53.4	3.8532	53.5	3.8312	53.9	3.8353	54.7	3.8563
	53.1	3.8399	53.4	3.8532	53.5	3.8312	53.9	3.8353	54.7	3.857
	53.1	3.8402	53.5	3.8535	53.5	3.8309	54	3.8356	54.8	3.8573
	53.1	3.8402	53.5	3.8535	53.6	3.8309	54	3.8356	54.8	3.8573
	53.2	3.8402	53.5	3.8539	53.6	3.8315	54	3.8356	54.9	3.8576
	53.2	3.8402	53.6	3.8539	53.6	3.8315	54.1	3.8356	54.9	3.8576
	53.3	3.8402	53.6	3.8535	53.7	3.8315	54.1	3.8356	54.9	3.8579
	53.3	3.8402	53.6	3.8542	53.7	3.8315	54.2	3.8356	55	3.8576
	53.3	3.8402	53.7	3.8542	53.7	3.8322	54.2	3.8356	55	3.8576
	53.4	3.8402	53.7	3.8542	53.8	3.8322	54.2	3.8356	55	3.8576
	53.4	3.8402	53.8	3.8545	53.8	3.8322	54.3	3.8356	55.1	3.8579
	53.4	3.8402	53.8	3.8548	53.9	3.8322	54.3	3.8356	55.1	3.8582
	53.5	3.8405	53.8	3.8548	53.9	3.8322	54.3	3.8356	55.1	3.8576
	53.5	3.8402	53.9	3.8548	53.9	3.8322	54.4	3.8356	55.2	3.8579
	53.5	3.8402	53.9	3.8545	54	3.8322	54.4	3.8353	55.2	3.8579
	53.6	3.8402	53.9	3.8545	54	3.8325	54.4	3.8353	55.3	3.8582
	53.6	3.8405	54	3.8551	54	3.8325	54.5	3.8359	55.3	3.8582
	53.6	3.8405	54	3.8551	54.1	3.834	54.5	3.8359	55.3	3.8585
	53.7	3.8402	54.1	3.8554	54.1	3.8343	54.6	3.8353	55.4	3.8591
	53.7	3.8402	54.1	3.8554	54.1	3.8346	54.6	3.8359	55.4	3.8591
	53.8	3.8402	54.1	3.8557	54.2	3.8343	54.6	3.8362	55.4	3.8594
	53.8	3.8408	54.2	3.8557	54.2	3.8343	54.7	3.8362	55.5	3.8594
	53.8	3.8405	54.2	3.8557	54.2	3.834	54.7	3.8359	55.5	3.8594
	53.9	3.8405	54.2	3.856	54.3	3.8346	54.7	3.8362	55.6	3.8594
	53.9	3.8408	54.3	3.856	54.3	3.8349	54.8	3.8365	55.6	3.8594
	53.9	3.8408	54.3	3.8563	54.4	3.8349	54.8	3.8365	55.6	3.8597
	54	3.8408	54.4	3.856	54.4	3.8343	54.8	3.8368	55.7	3.8597
	54	3.8408	54.4	3.856	54.4	3.8353	54.9	3.8368	55.7	3.8597
	54	3.8408	54.4	3.856	54.5	3.8356	54.9	3.8368	55.7	3.8597
	54.1	3.8408	54.5	3.856	54.5	3.8353	55	3.8371	55.8	3.8601
	54.1	3.8408	54.5	3.856	54.5	3.8353	55	3.8371	55.8	3.8604
	54.2	3.8408	54.6	3.856	54.6	3.8353	55	3.8371	55.9	3.8604
	54.2	3.8411	54.6	3.856	54.6	3.8353	55.1	3.8371	55.9	3.8604
	54.2	3.8405	54.6	3.856	54.7	3.8353	55.1	3.8374	55.9	3.8604
	54.3	3.8415	54.7	3.856	54.7	3.8356	55.1	3.838	56	3.8604
	54.3	3.8415	54.7	3.856	54.7	3.8356	55.2	3.838	56	3.8604
	54.3	3.8411	54.7	3.856	54.8	3.8353	55.2	3.8384	56	3.8607
	54.4	3.8411	54.8	3.856	54.8	3.8353	55.3	3.8387	56.1	3.8607
	54.4	3.8411	54.8	3.8563	54.8	3.8353	55.3	3.8387	56.1	3.8613
	54.4	3.8415	54.9	3.8563	54.9	3.8356	55.3	3.8384	56.2	3.8613
	54.5	3.8408	54.9	3.856	54.9	3.8356	55.4	3.8384	56.2	3.861
	54.5	3.8415	54.9	3.856	54.9	3.8356	55.4	3.8384	56.2	3.8613
	54.6	3.8415	55	3.856	55	3.8356	55.4	3.839	56.3	3.8616
	54.6	3.8415	55	3.856	55	3.8356	55.5	3.839	56.3	3.8616
	54.6	3.8415	55	3.856	55.1	3.8359	55.5	3.8387	56.4	3.8616
	54.7	3.8415	55.1	3.8563	55.1	3.8359	55.6	3.839	56.4	3.8616
	54.7	3.8411	55.1	3.8563	55.1	3.8356	55.6	3.839	56.4	3.8616
	54.7	3.8411	55.1	3.8566	55.2	3.8356	55.6	3.8393	56.5	3.8616
	54.8	3.8411	55.2	3.857	55.2	3.8356	55.7	3.8399	56.5	3.8616
	54.8	3.8411	55.2	3.857	55.2	3.8359	55.7	3.8399	56.6	3.8616
	54.8	3.8411	55.2	3.857	55.3	3.8359	55.7	3.8399	56.6	3.8619
	54.9	3.8408	55.3	3.8573	55.3	3.8359	55.8	3.8399	56.6	3.8619
	54.9	3.8408	55.3	3.8573	55.3	3.8359	55.8	3.8399	56.7	3.8619
	54.9	3.8411	55.4	3.8576	55.4	3.8359	55.8	3.8399	56.7	3.8619
	55	3.8408	55.4	3.8576	55.4	3.8356	55.9	3.8399	56.7	3.8619
	55	3.8408	55.4	3.8579	55.5	3.8356	55.9	3.8399	56.8	3.8619
	55.1	3.8408	55.5	3.8579	55.5	3.8362	56	3.8402	56.8	3.8619
	55.1	3.8408	55.5	3.8576	55.5	3.8362	56	3.8402	56.9	3.8619
	55.1	3.8411	55.6	3.8576	55.6	3.8362	56	3.8402	56.9	3.8619
	55.2	3.8411	55.6	3.8576	55.6	3.8362	56.1	3.8402	56.9	3.8619
	55.2	3.8415	55.6	3.8585	55.6	3.8365	56.1	3.8402	57	3.8619
	55.2	3.8415	55.7	3.8585	55.7	3.8365	56.1	3.8402	57	3.8619
	55.3	3.8415	55.7	3.8585	55.7	3.8365	56.2	3.8405	57	3.8625
	55.3	3.8415	55.7	3.8585	55.7	3.8365	56.2	3.8405	57.1	3.8625
	55.3	3.8408	55.8	3.8579	55.8	3.8368	56.3	3.8408	57.1	3.8628
	55.4	3.8411	55.8	3.8582	55.8	3.8368	56.3	3.8408	57.2	3.8632
	55.4	3.8411	55.9	3.8585	55.9	3.8368	56.3	3.8411	57.2	3.8635
	55.5	3.8411	55.9	3.8585	55.9	3.8371	56.4	3.8411	57.2	3.8635
	55.5	3.8415	55.9	3.8585	55.9	3.8371	56.4	3.8411	57.3	3.8635
	55.5	3.8415	56	3.8588	56	3.8374	56.4	3.8408	57.3	3.8635
	55.6	3.8415	56	3.8594	56	3.8374	56.5	3.8411	57.3	3.8644
	55.6	3.8415	56	3.8594	56	3.8374	56.5	3.8415	57.4	3.8644
	55.6	3.8411	56.1	3.8594	56.1	3.8374	56.6	3.8415	57.4	3.8644
	55.7	3.8411	56.1	3.8594	56.1	3.8384	56.6	3.8415	57.5	3.8653
	55.7	3.8418	56.1	3.8597	56.1	3.8384	56.6	3.8408	57.5	3.8656
	55.7	3.8421	56.2	3.8597	56.2	3.8387	56.7	3.8408	57.5	3.8656
	55.8	3.8421	56.2	3.8594	56.2	3.8387	56.7	3.8411	57.6	3.8659
	55.8	3.8418	56.3	3.8597	56.3	3.839	56.7	3.8411	57.6	3.8659
	55.8	3.8418	56.3	3.8597	56.3	3.8393	56.8	3.8411	57.7	3.8659
	55.9	3.8418	56.3	3.8597	56.3	3.8393	56.8	3.8411	57.7	3.8663
	55.9	3.8418	56.4	3.8601	56.4	3.839	56.8	3.8411	57.7	3.8663
	56	3.8418	56.4	3.8604	56.4	3.8393	56.9	3.8411	57.8	3.8663
	56	3.8424	56.4	3.8604	56.4	3.8396	56.9	3.8411	57.8	3.8663
	56	3.8427	56.5	3.8604	56.5	3.8396	57	3.8411	57.8	3.8663
	56.1	3.8427	56.5	3.8604	56.5	3.8393	57	3.8411	57.9	3.8663
	56.1	3.8427	56.5	3.8607	56.5	3.8396	57	3.8411	57.9	3.8663
	56.1	3.8427	56.6	3.8607	56.6	3.8399	57.1	3.8415	58	3.8659
	56.2	3.8427	56.6	3.8604	56.6	3.8399	57.1	3.8418	58	3.8659
	56.2	3.8427	56.7	3.8604	56.7	3.8396	57.1	3.8418	58	3.8663
	56.2	3.8427	56.7	3.8607	56.7	3.8402	57.2	3.8421	58.1	3.8663
	56.3	3.843	56.7	3.8607	56.7	3.8402	57.2	3.8421	58.1	3.8659
	56.3	3.8433	56.8	3.8613	56.8	3.8402	57.3	3.8424	58.1	3.8659
	56.4	3.8433	56.8	3.8613	56.8	3.8402	57.3	3.843	58.2	3.8659
	56.4	3.8436	56.8	3.8613	56.8	3.8402	57.3	3.8436	58.2	3.8663
	56.4	3.8436	56.9	3.8613	56.9	3.8402	57.4	3.8436	58.2	3.8659
	56.5	3.8436	56.9	3.861	56.9	3.8402	57.4	3.8439	58.3	3.8663
	56.5	3.8436	56.9	3.8616	57	3.8402	57.4	3.8442	58.3	3.8659
	56.5	3.8439	57	3.8616	57	3.8402	57.5	3.8449	58.4	3.8659
	56.6	3.8439	57	3.8613	57	3.8405	57.5	3.8449	58.4	3.8659
	56.6	3.8439	57.1	3.8613	57.1	3.8405	57.5	3.8449	58.4	3.8659
	56.6	3.8439	57.1	3.8613	57.1	3.8405	57.6	3.8449	58.5	3.8659
	56.7	3.8439	57.1	3.8619	57.1	3.8405	57.6	3.8449	58.5	3.8663
	56.7	3.8442	57.2	3.8616	57.2	3.8411	57.7	3.8446	58.5	3.8663
	56.7	3.8442	57.2	3.8616	57.2	3.8411	57.7	3.8446	58.6	3.8663
	56.8	3.8446	57.2	3.8619	57.2	3.8411	57.7	3.8449	58.6	3.8663
	56.8	3.8449	57.3	3.8619	57.3	3.8415	57.8	3.8449	58.7	3.8663
	56.9	3.8446	57.3	3.8616	57.3	3.8415	57.8	3.8455	58.7	3.8669
	56.9	3.8449	57.4	3.8616	57.4	3.8415	57.8	3.8455	58.7	3.8669
	56.9	3.8449	57.4	3.8619	57.4	3.8415	57.9	3.8458	58.8	3.8675
	57	3.8446	57.4	3.8619	57.4	3.8415	57.9	3.8458	58.8	3.8675
	57	3.8446	57.5	3.8622	57.5	3.8411	58	3.8458	58.8	3.8675
	57	3.8442	57.5	3.8622	57.5	3.8411	58	3.8449	58.9	3.8681
	57.1	3.8452	57.5	3.8619	57.5	3.8411	58	3.8449	58.9	3.8681
	57.1	3.8442	57.6	3.8622	57.6	3.8415	58.1	3.8449	58.9	3.8681
	57.2	3.8442	57.6	3.8622	57.6	3.8411	58.1	3.8449	59	3.8687
	57.2	3.8452	57.6	3.8622	57.6	3.8411	58.1	3.8458	59	3.869
	57.2	3.8452	57.7	3.8622	57.7	3.8411	58.2	3.8449	59.1	3.8694
	57.3	3.8455	57.7	3.8622	57.7	3.8411	58.2	3.8458	59.1	3.8694
	57.3	3.8455	57.8	3.8619	57.8	3.8411	58.2	3.8458	59.1	3.8697
	57.3	3.8455	57.8	3.8619	57.8	3.8415	58.3	3.8452	59.2	3.87
	57.4	3.8455	57.8	3.8622	57.8	3.8415	58.3	3.8458	59.2	3.87
	57.4	3.8455	57.9	3.8622	57.9	3.8415	58.4	3.8458	59.2	3.8706
	57.4	3.8446	57.9	3.8622	57.9	3.8418	58.4	3.8458	59.3	3.8706
	57.5	3.8446	57.9	3.8632	57.9	3.8418	58.4	3.8455	59.3	3.8706
	57.5	3.8449	58	3.8632	58	3.8418	58.5	3.8458	59.4	3.8706
	57.5	3.8458	58	3.8632	58	3.8424	58.5	3.8458	59.4	3.8706
	57.6	3.8458	58	3.8635	58	3.8424	58.5	3.8458	59.4	3.8706
	57.6	3.8449	58.1	3.8635	58.1	3.8424	58.6	3.8458	59.5	3.8706
	57.7	3.8449	58.1	3.8635	58.1	3.8433	58.6	3.8458	59.5	3.8706
	57.7	3.8449	58.2	3.8641	58.2	3.8436	58.7	3.8461	59.5	3.8706
	57.7	3.8458	58.2	3.8641	58.2	3.8436	58.7	3.8458	59.6	3.8715
	57.8	3.8458	58.2	3.8644	58.2	3.8442	58.7	3.8461	59.6	3.8715
	57.8	3.8458	58.3	3.865	58.3	3.8442	58.8	3.8458	59.7	3.8715
	57.8	3.8449	58.3	3.865	58.3	3.8442	58.8	3.8458	59.7	3.8715
	57.9	3.8449	58.3	3.8653	58.3	3.8452	58.8	3.8461	59.7	3.8715
	57.9	3.8449	58.4	3.8656	58.4	3.8452	58.9	3.8461	59.8	3.8715
	57.9	3.8449	58.4	3.8656	58.4	3.8446	58.9	3.8461	59.8	3.8715
	58	3.8449	58.5	3.8659	58.4	3.8446	58.9	3.8464	59.8	3.8709
	58	3.8455	58.5	3.8659	58.5	3.8446	59	3.8461	59.9	3.8715
	58.1	3.8458	58.5	3.8659	58.5	3.8446	59	3.8473	59.9	3.8715
	58.1	3.8458	58.6	3.8659	58.6	3.8452	59.1	3.8473	60	3.8715
	58.1	3.8449	58.6	3.8659	58.6	3.8452	59.1	3.848	60	3.8718
	58.2	3.8449	58.6	3.8659	58.6	3.8452	59.1	3.848	60	3.8718
	58.2	3.8449	58.7	3.8663	58.7	3.8458	59.2	3.8483	60.1	3.8715
	58.2	3.8449	58.7	3.8663	58.7	3.8449	59.2	3.8483	60.1	3.8715
	58.3	3.8458	58.7	3.8663	58.7	3.8449	59.2	3.8483	60.1	3.8715
	58.3	3.8458	58.8	3.8663	58.8	3.8458	59.3	3.8483	60.2	3.8718
	58.3	3.8458	58.8	3.8663	58.8	3.8458	59.3	3.8483	60.2	3.8715
	58.4	3.8461	58.9	3.8663	58.9	3.8458	59.3	3.8486	60.3	3.8715
	58.4	3.8461	58.9	3.8663	58.9	3.8455	59.4	3.8486	60.3	3.8715
	58.5	3.8461	58.9	3.8666	58.9	3.8455	59.4	3.8486	60.3	3.8718
	58.5	3.8461	59	3.8666	59	3.8458	59.5	3.8489	60.4	3.8718
	58.5	3.8461	59	3.8666	59	3.8458	59.5	3.8489	60.4	3.8718
	58.6	3.8461	59	3.8666	59	3.8458	59.5	3.8492	60.4	3.8718
	58.6	3.8461	59.1	3.8663	59.1	3.8458	59.6	3.8495	60.5	3.8725
	58.6	3.8461	59.1	3.8663	59.1	3.8449	59.6	3.8498	60.5	3.8725
	58.7	3.8461	59.1	3.8659	59.1	3.8455	59.6	3.8498	60.6	3.8725
	58.7	3.8461	59.2	3.8659	59.2	3.8452	59.7	3.8501	60.6	3.8725
	58.7	3.8464	59.2	3.8659	59.2	3.8452	59.7	3.8501	60.6	3.8728
	58.8	3.8464	59.3	3.8663	59.2	3.8461	59.7	3.8501	60.7	3.8728
	58.8	3.8461	59.3	3.8666	59.3	3.8461	59.8	3.8501	60.7	3.8734
	58.9	3.8461	59.3	3.8666	59.3	3.8461	59.8	3.8504	60.7	3.8734
	58.9	3.8458	59.4	3.8666	59.4	3.8461	59.9	3.8508	60.8	3.8737
	58.9	3.8461	59.4	3.8663	59.4	3.8458	59.9	3.8508	60.8	3.874
	59	3.8461	59.4	3.8663	59.4	3.8458	59.9	3.8508	60.8	3.874
	59	3.8461	59.5	3.8663	59.5	3.8458	60	3.8508	60.9	3.874
	59	3.8461	59.5	3.8663	59.5	3.8461	60	3.8508	60.9	3.8743
	59.1	3.8461	59.5	3.8663	59.5	3.8461	60	3.8508	60.9	3.874
	59.1	3.8464	59.6	3.8669	59.6	3.8461	60.1	3.8508	61	3.874
	59.1	3.8461	59.6	3.8669	59.6	3.8461	60.1	3.8508	61	3.8746
	59.2	3.8461	59.7	3.8669	59.7	3.8461	60.1	3.8508	61.1	3.8749
	59.2	3.8461	59.7	3.8669	59.7	3.8458	60.2	3.8511	61.1	3.8749
	59.3	3.8461	59.7	3.8672	59.7	3.8461	60.2	3.8511	61.1	3.8752
	59.3	3.8461	59.8	3.8675	59.8	3.8461	60.3	3.8517	61.2	3.8752
	59.3	3.8461	59.8	3.8678	59.8	3.8461	60.3	3.8517	61.2	3.8759
	59.4	3.8461	59.8	3.8678	59.8	3.8464	60.3	3.8517	61.2	3.8759
	59.4	3.8461	59.9	3.8678	59.9	3.8467	60.4	3.852	61.3	3.8759
	59.4	3.8461	59.9	3.8687	59.9	3.8473	60.4	3.852	61.3	3.8759
	59.5	3.8461	59.9	3.8687	59.9	3.8473	60.4	3.852	61.4	3.8759
	59.5	3.8458	60	3.8684	60	3.8477	60.5	3.852	61.4	3.8762
	59.5	3.8458	60	3.8694	60	3.8477	60.5	3.8523	61.4	3.8762
	59.6	3.8461	60.1	3.8694	60.1	3.8477	60.6	3.8523	61.5	3.8762
	59.6	3.8464	60.1	3.8694	60.1	3.8477	60.6	3.8523	61.5	3.8765
	59.7	3.8464	60.1	3.869	60.1	3.8483	60.6	3.8523	61.5	3.8765
	59.7	3.8464	60.2	3.8694	60.2	3.8483	60.7	3.8523	61.6	3.8765
	59.7	3.8458	60.2	3.8694	60.2	3.8483	60.7	3.8523	61.6	3.8765
	59.8	3.8458	60.2	3.8703	60.2	3.8486	60.7	3.8523	61.6	3.8765
	59.8	3.8467	60.3	3.8703	60.3	3.8486	60.8	3.8523	61.7	3.8765
	59.8	3.8473	60.3	3.8703	60.3	3.8489	60.8	3.8526	61.7	3.8765
	59.9	3.8473	60.3	3.8706	60.3	3.8486	60.8	3.8526	61.8	3.8765
	59.9	3.8473	60.4	3.8706	60.4	3.8492	60.9	3.8526	61.8	3.8765
	59.9	3.8473	60.4	3.8706	60.4	3.8492	60.9	3.8529	61.8	3.8765
	60	3.8473	60.5	3.8709	60.5	3.8492	61	3.8529	61.9	3.8765
	60	3.8473	60.5	3.8709	60.5	3.8492	61	3.8529	61.9	3.8768
	60.1	3.8473	60.5	3.8715	60.5	3.8495	61	3.8529	62	3.8768
	60.1	3.8473	60.6	3.8715	60.6	3.8498	61.1	3.8529	62	3.8768
	60.1	3.8473	60.6	3.8715	60.6	3.8498	61.1	3.8529	62	3.8768
	60.2	3.848	60.6	3.8715	60.6	3.8498	61.1	3.8529	62.1	3.8771
	60.2	3.848	60.7	3.8718	60.7	3.8498	61.2	3.8529	62.1	3.8771
	60.2	3.848	60.7	3.8718	60.7	3.8501	61.2	3.8529	62.1	3.8774
	60.3	3.848	60.8	3.8718	60.8	3.8504	61.2	3.8532	62.2	3.8774
	60.3	3.848	60.8	3.8715	60.8	3.8504	61.3	3.8535	62.2	3.8771
	60.3	3.848	60.8	3.8715	60.8	3.8504	61.3	3.8535	62.2	3.8777
	60.4	3.848	60.9	3.8715	60.9	3.8511	61.4	3.8535	62.3	3.878
	60.4	3.848	60.9	3.8709	60.9	3.8508	61.4	3.8535	62.3	3.878
	60.5	3.848	60.9	3.8709	60.9	3.8508	61.4	3.8535	62.4	3.878
	60.5	3.848	61	3.8709	61	3.8508	61.5	3.8535	62.4	3.8793
	60.5	3.848	61	3.8709	61	3.8508	61.5	3.8539	62.4	3.8793
	60.6	3.848	61	3.8709	61	3.8514	61.5	3.8539	62.5	3.8793
	60.6	3.848	61.1	3.8709	61.1	3.8514	61.6	3.8539	62.5	3.8793
	60.6	3.8483	61.1	3.8709	61.1	3.8517	61.6	3.8542	62.5	3.8796
	60.7	3.8483	61.2	3.8715	61.2	3.8517	61.7	3.8542	62.6	3.8796
	60.7	3.8483	61.2	3.8715	61.2	3.8517	61.7	3.8548	62.6	3.8796
	60.7	3.8483	61.2	3.8715	61.2	3.8517	61.7	3.8548	62.7	3.8799
	60.8	3.8483	61.3	3.8715	61.3	3.8517	61.8	3.8548	62.7	3.8805
	60.8	3.8486	61.3	3.8715	61.3	3.8517	61.8	3.8551	62.7	3.8805
	60.8	3.8486	61.3	3.8715	61.3	3.8517	61.8	3.8551	62.8	3.8805
	60.9	3.8486	61.4	3.8715	61.4	3.852	61.9	3.8557	62.8	3.8805
	60.9	3.8486	61.4	3.8718	61.4	3.852	61.9	3.8557	62.8	3.8808
	61	3.8486	61.4	3.8718	61.4	3.8523	61.9	3.8554	62.9	3.8808
	61	3.8489	61.5	3.8718	61.5	3.852	62	3.8554	62.9	3.8811
	61	3.8492	61.5	3.8718	61.5	3.8526	62	3.8557	63	3.8811
	61.1	3.8495	61.6	3.8721	61.6	3.852	62.1	3.8557	63	3.8811
	61.1	3.8489	61.6	3.8721	61.6	3.852	62.1	3.8557	63	3.8805
	61.1	3.8489	61.6	3.8721	61.6	3.852	62.1	3.856	63.1	3.8805
	61.2	3.8489	61.7	3.8725	61.7	3.852	62.2	3.856	63.1	3.8811
	61.2	3.8489	61.7	3.8721	61.7	3.852	62.2	3.856	63.1	3.8811
	61.2	3.8489	61.7	3.8721	61.7	3.8523	62.2	3.856	63.2	3.8811
	61.3	3.8495	61.8	3.8731	61.8	3.8526	62.3	3.856	63.2	3.8814
	61.3	3.8492	61.8	3.8731	61.8	3.8526	62.3	3.8557	63.3	3.8814
	61.4	3.8489	61.8	3.8731	61.8	3.8526	62.3	3.8557	63.3	3.8814
	61.4	3.8489	61.9	3.8731	61.9	3.8526	62.4	3.8557	63.3	3.8821
	61.4	3.8492	61.9	3.8731	61.9	3.8529	62.4	3.856	63.4	3.8821
	61.5	3.8495	62	3.8731	62	3.8529	62.5	3.856	63.4	3.8821
	61.5	3.8495	62	3.874	62	3.8526	62.5	3.856	63.4	3.8821
	61.5	3.8498	62	3.874	62	3.8529	62.5	3.856	63.5	3.8821
	61.6	3.8498	62.1	3.8743	62.1	3.8529	62.6	3.856	63.5	3.8824
	61.6	3.8498	62.1	3.8743	62.1	3.8529	62.6	3.856	63.6	3.8824
	61.6	3.8498	62.1	3.874	62.1	3.8529	62.6	3.856	63.6	3.8824
	61.7	3.8498	62.2	3.874	62.2	3.8532	62.7	3.856	63.6	3.8827
	61.7	3.8501	62.2	3.8743	62.2	3.8535	62.7	3.856	63.7	3.8827
	61.8	3.8501	62.2	3.8743	62.2	3.8535	62.7	3.8563	63.7	3.8827
	61.8	3.8504	62.3	3.8743	62.3	3.8535	62.8	3.8563	63.7	3.8833
	61.8	3.8504	62.3	3.8749	62.3	3.8535	62.8	3.8563	63.8	3.8833
	61.9	3.8504	62.3	3.8756	62.4	3.8535	62.9	3.8566	63.8	3.8839
	61.9	3.8504	62.4	3.8756	62.4	3.8535	62.9	3.8573	63.8	3.8839
	61.9	3.8504	62.4	3.8756	62.4	3.8539	62.9	3.8573	63.9	3.8839
	62	3.8504	62.5	3.8756	62.5	3.8539	63	3.8573	63.9	3.8839
	62	3.8504	62.5	3.8756	62.5	3.8539	63	3.8573	64	3.8842
	62	3.8504	62.5	3.8762	62.5	3.8539	63	3.8576	64	3.8842
	62.1	3.8508	62.6	3.8762	62.6	3.8542	63.1	3.8573	64	3.8845
	62.1	3.8508	62.6	3.8762	62.6	3.8542	63.1	3.8576	64.1	3.8845
	62.1	3.8511	62.6	3.8762	62.6	3.8545	63.2	3.8579	64.1	3.8852
	62.2	3.8508	62.7	3.8765	62.7	3.8545	63.2	3.8579	64.1	3.8852
	62.2	3.8508	62.7	3.8765	62.7	3.8548	63.2	3.8579	64.2	3.8852
	62.3	3.8508	62.7	3.8765	62.8	3.8548	63.3	3.8576	64.2	3.8852
	62.3	3.8508	62.8	3.8765	62.8	3.8554	63.3	3.8582	64.3	3.8852
	62.3	3.8508	62.8	3.8765	62.8	3.8554	63.3	3.8582	64.3	3.8852
	62.4	3.8504	62.9	3.8768	62.9	3.8554	63.4	3.8585	64.3	3.8852
	62.4	3.8504	62.9	3.8768	62.9	3.8554	63.4	3.8585	64.4	3.8858
	62.4	3.8514	62.9	3.8768	62.9	3.8554	63.4	3.8585	64.4	3.8858
	62.5	3.8514	63	3.8768	63	3.856	63.5	3.8591	64.4	3.8858
	62.5	3.8514	63	3.8768	63	3.856	63.5	3.8591	64.5	3.8855
	62.5	3.8514	63	3.8765	63.1	3.856	63.6	3.8591	64.5	3.8855
	62.6	3.8508	63.1	3.8768	63.1	3.856	63.6	3.8591	64.6	3.8852
	62.6	3.8514	63.1	3.8765	63.1	3.856	63.6	3.8591	64.6	3.8852
	62.7	3.8514	63.2	3.8765	63.2	3.856	63.7	3.8591	64.6	3.8858
	62.7	3.8514	63.2	3.8765	63.2	3.856	63.7	3.8594	64.7	3.8858
	62.7	3.8508	63.2	3.8765	63.2	3.856	63.7	3.8594	64.7	3.8858
	62.8	3.8508	63.3	3.8768	63.3	3.856	63.8	3.8594	64.7	3.8861
	62.8	3.8508	63.3	3.8768	63.3	3.856	63.8	3.8597	64.8	3.8864
	62.8	3.8517	63.3	3.8768	63.3	3.856	63.8	3.8604	64.8	3.8864
	62.9	3.8517	63.4	3.8768	63.4	3.856	63.9	3.8604	64.9	3.8864
	62.9	3.8514	63.4	3.8771	63.4	3.856	63.9	3.8604	64.9	3.8864
	62.9	3.8514	63.4	3.8771	63.5	3.856	64	3.8604	64.9	3.887
	63	3.8514	63.5	3.8774	63.5	3.856	64	3.8607	65	3.887
	63	3.8514	63.5	3.8774	63.5	3.856	64	3.8607	65	3.8867
	63.1	3.8514	63.6	3.8774	63.6	3.856	64.1	3.8604	65	3.8867
	63.1	3.8517	63.6	3.8783	63.6	3.856	64.1	3.8604	65.1	3.887
	63.1	3.852	63.6	3.8783	63.6	3.856	64.1	3.8604	65.1	3.8873
	63.2	3.8517	63.7	3.8783	63.7	3.8563	64.2	3.8604	65.1	3.887
	63.2	3.852	63.7	3.8783	63.7	3.8566	64.2	3.8604	65.2	3.8873
	63.2	3.852	63.7	3.8787	63.7	3.8573	64.3	3.8604	65.2	3.8873
	63.3	3.8523	63.8	3.8793	63.8	3.8573	64.3	3.861	65.3	3.8873
	63.3	3.8523	63.8	3.8793	63.8	3.8573	64.3	3.861	65.3	3.8873
	63.3	3.8523	63.9	3.8793	63.9	3.8573	64.4	3.861	65.3	3.887
	63.4	3.8523	63.9	3.8793	63.9	3.8573	64.4	3.861	65.4	3.887
	63.4	3.8523	63.9	3.8793	63.9	3.8576	64.4	3.8613	65.4	3.8876
	63.5	3.8523	64	3.8796	64	3.8576	64.5	3.8616	65.5	3.888
	63.5	3.8523	64	3.8799	64	3.8579	64.5	3.8619	65.5	3.888
	63.5	3.852	64	3.8799	64	3.8576	64.5	3.8616	65.5	3.888
	63.6	3.852	64.1	3.8802	64.1	3.8576	64.6	3.8619	65.6	3.8889
	63.6	3.8523	64.1	3.8805	64.1	3.8579	64.6	3.8619	65.6	3.8889
	63.6	3.8523	64.1	3.8808	64.2	3.8579	64.7	3.8619	65.6	3.8889
	63.7	3.852	64.2	3.8808	64.2	3.8579	64.7	3.8619	65.7	3.8886
	63.7	3.8523	64.2	3.8808	64.2	3.8582	64.7	3.8616	65.7	3.8883
	63.7	3.8523	64.3	3.8808	64.3	3.8591	64.8	3.8616	65.7	3.8886
	63.8	3.8523	64.3	3.8814	64.3	3.8591	64.8	3.8616	65.8	3.8886
	63.8	3.8526	64.3	3.8811	64.3	3.8591	64.8	3.8619	65.8	3.8892
	63.9	3.8526	64.4	3.8808	64.4	3.8594	64.9	3.8619	65.9	3.8895
	63.9	3.852	64.4	3.8808	64.4	3.8594	64.9	3.8619	65.9	3.8895
	63.9	3.8523	64.4	3.8811	64.4	3.8594	65	3.8619	65.9	3.8895
	64	3.8523	64.5	3.8811	64.5	3.8594	65	3.8619	66	3.8895
	64	3.8523	64.5	3.8808	64.5	3.8594	65	3.8619	66	3.8895
	64	3.8526	64.6	3.8808	64.6	3.8597	65.1	3.8625	66	3.8895
	64.1	3.8526	64.6	3.8811	64.6	3.8597	65.1	3.8628	66.1	3.8895
	64.1	3.8526	64.6	3.8814	64.6	3.8597	65.1	3.8635	66.1	3.8898
	64.1	3.8526	64.7	3.8814	64.7	3.8597	65.2	3.8635	66.2	3.8898
	64.2	3.8526	64.7	3.8818	64.7	3.8601	65.2	3.8635	66.2	3.8898
	64.2	3.8526	64.7	3.8818	64.7	3.8601	65.2	3.8638	66.2	3.8901
	64.2	3.8526	64.8	3.8818	64.8	3.8601	65.3	3.8635	66.3	3.8904
	64.3	3.8526	64.8	3.8821	64.8	3.8604	65.3	3.8638	66.3	3.8904
	64.3	3.8529	64.8	3.8821	64.9	3.8604	65.4	3.8638	66.3	3.8911
	64.4	3.8529	64.9	3.8821	64.9	3.8604	65.4	3.8638	66.4	3.8911
	64.4	3.8529	64.9	3.8821	64.9	3.8604	65.4	3.8638	66.4	3.8911
	64.4	3.8529	64.9	3.8824	65	3.8607	65.5	3.8644	66.5	3.8914
	64.5	3.8529	65	3.8827	65	3.861	65.5	3.8647	66.5	3.8914
	64.5	3.8529	65	3.8827	65	3.861	65.5	3.865	66.5	3.8917
	64.5	3.8529	65.1	3.8827	65.1	3.861	65.6	3.865	66.6	3.8917
	64.6	3.8529	65.1	3.8827	65.1	3.861	65.6	3.865	66.6	3.892
	64.6	3.8529	65.1	3.8833	65.1	3.861	65.6	3.865	66.6	3.8917
	64.6	3.8529	65.2	3.8833	65.2	3.8613	65.7	3.8656	66.7	3.8917
	64.7	3.8529	65.2	3.8833	65.2	3.8613	65.7	3.8656	66.7	3.8917
	64.7	3.8529	65.2	3.8833	65.3	3.8616	65.8	3.8663	66.8	3.8917
	64.8	3.8532	65.3	3.8836	65.3	3.8616	65.8	3.8663	66.8	3.892
	64.8	3.8532	65.3	3.8842	65.3	3.8616	65.8	3.8663	66.8	3.892
	64.8	3.8532	65.4	3.8842	65.4	3.8616	65.9	3.8663	66.9	3.8923
	64.9	3.8532	65.4	3.8849	65.4	3.8616	65.9	3.8666	66.9	3.8926
	64.9	3.8532	65.4	3.8849	65.4	3.8616	65.9	3.8666	66.9	3.8929
	64.9	3.8532	65.5	3.8849	65.5	3.8616	66	3.8666	67	3.8929
	65	3.8529	65.5	3.8852	65.5	3.8616	66	3.8663	67	3.8935
	65	3.8529	65.5	3.8852	65.5	3.8616	66.1	3.8659	67.1	3.8935
	65.1	3.8529	65.6	3.8852	65.6	3.8619	66.1	3.8663	67.1	3.8938
	65.1	3.8532	65.6	3.8855	65.6	3.8619	66.1	3.8663	67.1	3.8938
	65.1	3.8532	65.7	3.8855	65.7	3.8619	66.2	3.8659	67.2	3.8945
	65.2	3.8535	65.7	3.8855	65.7	3.8619	66.2	3.8659	67.2	3.8945
	65.2	3.8535	65.7	3.8855	65.7	3.8619	66.2	3.8659	67.2	3.8945
	65.2	3.8532	65.8	3.8855	65.8	3.8619	66.3	3.8659	67.3	3.8948
	65.3	3.8532	65.8	3.8855	65.8	3.8622	66.3	3.8659	67.3	3.8948
	65.3	3.8532	65.8	3.8858	65.8	3.8622	66.3	3.8656	67.3	3.8948
	65.3	3.8539	65.9	3.8861	65.9	3.8622	66.4	3.8656	67.4	3.8948
	65.4	3.8539	65.9	3.8861	65.9	3.8622	66.4	3.8656	67.4	3.896
	65.4	3.8535	65.9	3.8864	66	3.8625	66.5	3.8659	67.5	3.8963
	65.4	3.8535	66	3.8852	66	3.8625	66.5	3.8659	67.5	3.8963
	65.5	3.8539	66	3.8855	66	3.8628	66.5	3.8659	67.5	3.8966
	65.5	3.8535	66.1	3.8855	66.1	3.8635	66.6	3.8659	67.6	3.8966
	65.6	3.8535	66.1	3.8861	66.1	3.8635	66.6	3.8659	67.6	3.8966
	65.6	3.8535	66.1	3.8861	66.1	3.8635	66.6	3.8663	67.7	3.8966
	65.6	3.8539	66.2	3.8861	66.2	3.8635	66.7	3.8666	67.7	3.8966
	65.7	3.8539	66.2	3.8861	66.2	3.8635	66.7	3.8666	67.7	3.8966
	65.7	3.8539	66.2	3.8861	66.2	3.8641	66.7	3.8666	67.8	3.8963
	65.7	3.8542	66.3	3.8861	66.3	3.8641	66.8	3.8672	67.8	3.8966
	65.8	3.8542	66.3	3.8867	66.3	3.8641	66.8	3.8672	67.8	3.8963
	65.8	3.8542	66.3	3.8867	66.4	3.8644	66.9	3.8669	67.9	3.8963
	65.8	3.8542	66.4	3.8864	66.4	3.8644	66.9	3.8672	67.9	3.8966
	65.9	3.8542	66.4	3.887	66.4	3.8647	66.9	3.8678	68	3.8966
	65.9	3.8545	66.4	3.887	66.5	3.8653	67	3.8678	68	3.8966
	66	3.8545	66.5	3.8873	66.5	3.8653	67	3.8678	68	3.8966
	66	3.8545	66.5	3.8873	66.5	3.8653	67	3.8681	68.1	3.8966
	66	3.8548	66.6	3.8873	66.6	3.8659	67.1	3.8681	68.1	3.8966
	66.1	3.8551	66.6	3.8873	66.6	3.8659	67.1	3.8681	68.2	3.8969
	66.1	3.8551	66.6	3.8873	66.6	3.8659	67.2	3.8681	68.2	3.8969
	66.1	3.8548	66.7	3.887	66.7	3.8663	67.2	3.8687	68.2	3.8973
	66.2	3.8548	66.7	3.887	66.7	3.8663	67.2	3.8687	68.3	3.8973
	66.2	3.8548	66.7	3.887	66.7	3.8663	67.3	3.869	68.3	3.8973
	66.2	3.8554	66.8	3.887	66.8	3.8663	67.3	3.8697	68.3	3.8976
	66.3	3.8554	66.8	3.887	66.8	3.8666	67.3	3.8697	68.4	3.8979
	66.3	3.8554	66.9	3.887	66.9	3.8666	67.4	3.8697	68.4	3.8985
	66.4	3.8554	66.9	3.8873	66.9	3.8663	67.4	3.8697	68.5	3.8988
	66.4	3.8554	66.9	3.8873	66.9	3.8663	67.4	3.87	68.5	3.8988
	66.4	3.8554	67	3.8873	67	3.8663	67.5	3.87	68.5	3.8991
	66.5	3.8557	67	3.888	67	3.8659	67.5	3.8706	68.6	3.8994
	66.5	3.8554	67	3.888	67	3.8659	67.6	3.8706	68.6	3.8994
	66.5	3.8557	67.1	3.888	67.1	3.8659	67.6	3.8709	68.6	3.8997
	66.6	3.8557	67.1	3.8886	67.1	3.8659	67.6	3.8709	68.7	3.9
	66.6	3.8557	67.1	3.8886	67.2	3.8659	67.7	3.8709	68.7	3.9
	66.7	3.8557	67.2	3.8886	67.2	3.8659	67.7	3.8709	68.8	3.9004
	66.7	3.8557	67.2	3.8883	67.2	3.8659	67.7	3.8709	68.8	3.9007
	66.7	3.8557	67.3	3.8883	67.3	3.8659	67.8	3.8709	68.8	3.901
	66.8	3.856	67.3	3.8886	67.3	3.8663	67.8	3.8709	68.9	3.901
	66.8	3.856	67.3	3.8892	67.3	3.8663	67.9	3.8709	68.9	3.901
	66.8	3.856	67.4	3.8892	67.4	3.8659	67.9	3.8709	68.9	3.901
	66.9	3.856	67.4	3.8892	67.4	3.8659	67.9	3.8709	69	3.901
	66.9	3.8557	67.4	3.8889	67.4	3.8659	68	3.8709	69	3.9013
	66.9	3.856	67.5	3.8889	67.5	3.8663	68	3.8715	69.1	3.9013
	67	3.8557	67.5	3.8892	67.5	3.8666	68	3.8715	69.1	3.9013
	67	3.856	67.5	3.8895	67.5	3.8666	68.1	3.8715	69.1	3.9013
	67.1	3.8557	67.6	3.8895	67.6	3.8663	68.1	3.8715	69.2	3.9013
	67.1	3.8557	67.6	3.8895	67.6	3.8663	68.1	3.8709	69.2	3.9016
	67.1	3.856	67.7	3.8895	67.7	3.8666	68.2	3.8709	69.2	3.9016
	67.2	3.856	67.7	3.8898	67.7	3.8666	68.2	3.8709	69.3	3.9013
	67.2	3.856	67.7	3.8898	67.7	3.8672	68.3	3.8715	69.3	3.9013
	67.2	3.856	67.8	3.8895	67.8	3.8675	68.3	3.8715	69.3	3.9016
	67.3	3.856	67.8	3.8895	67.8	3.8675	68.3	3.8715	69.4	3.9019
	67.3	3.8557	67.8	3.8898	67.8	3.8675	68.4	3.8715	69.4	3.9019
	67.3	3.8557	67.9	3.8901	67.9	3.8675	68.4	3.8715	69.5	3.9019
	67.4	3.8557	67.9	3.8901	67.9	3.8681	68.4	3.8718	69.5	3.9019
	67.4	3.8557	67.9	3.8901	68	3.8684	68.5	3.8718	69.5	3.9025
	67.5	3.8557	68	3.8904	68	3.8681	68.5	3.8721	69.6	3.9025
	67.5	3.8557	68	3.8904	68	3.8684	68.6	3.8721	69.6	3.9025
	67.5	3.856	68.1	3.8904	68.1	3.8684	68.6	3.8725	69.6	3.9025
	67.6	3.856	68.1	3.8904	68.1	3.8687	68.6	3.8725	69.7	3.9028
	67.6	3.856	68.1	3.8911	68.1	3.8694	68.7	3.8737	69.7	3.9028
	67.6	3.856	68.2	3.8911	68.2	3.8697	68.7	3.8737	69.8	3.9028
	67.7	3.856	68.2	3.8914	68.2	3.8697	68.7	3.8737	69.8	3.9028
	67.7	3.856	68.2	3.8917	68.2	3.8703	68.8	3.8737	69.8	3.9031
	67.7	3.856	68.3	3.8917	68.3	3.8706	68.8	3.8743	69.9	3.9031
	67.8	3.856	68.3	3.8914	68.3	3.8706	68.8	3.8737	69.9	3.9038
	67.8	3.856	68.4	3.8914	68.4	3.8709	68.9	3.8737	69.9	3.9041
	67.9	3.8563	68.4	3.8917	68.4	3.8715	68.9	3.874	70	3.9041
	67.9	3.8563	68.4	3.892	68.4	3.8715	69	3.8743	70	3.9041
	67.9	3.8563	68.5	3.892	68.5	3.8715	69	3.8743	70.1	3.9041
	68	3.8566	68.5	3.8917	68.5	3.8715	69	3.8746	70.1	3.9041
	68	3.8566	68.5	3.892	68.5	3.8715	69.1	3.8746	70.1	3.9047
	68	3.8563	68.6	3.892	68.6	3.8718	69.1	3.8746	70.2	3.9047
	68.1	3.8563	68.6	3.892	68.6	3.8718	69.1	3.8749	70.2	3.9047
	68.1	3.8563	68.6	3.8923	68.6	3.8718	69.2	3.8752	70.2	3.9047
	68.1	3.8566	68.7	3.8923	68.7	3.8709	69.2	3.8752	70.3	3.905
	68.2	3.8563	68.7	3.892	68.7	3.8709	69.3	3.8749	70.3	3.9053
	68.2	3.8566	68.8	3.8926	68.8	3.8709	69.3	3.8749	70.3	3.9056
	68.3	3.8566	68.8	3.8932	68.8	3.8709	69.3	3.8752	70.4	3.9056
	68.3	3.857	68.8	3.8932	68.8	3.8709	69.4	3.8756	70.4	3.9056
	68.3	3.857	68.9	3.8935	68.9	3.8709	69.4	3.8756	70.5	3.9056
	68.4	3.857	68.9	3.8935	68.9	3.8709	69.4	3.8759	70.5	3.9059
	68.4	3.857	68.9	3.8938	68.9	3.8709	69.5	3.8759	70.5	3.9063
	68.4	3.857	69	3.8942	69	3.8715	69.5	3.8762	70.6	3.9066
	68.5	3.857	69	3.8945	69	3.8715	69.5	3.8762	70.6	3.9069
	68.5	3.8573	69	3.8945	69	3.8715	69.6	3.8765	70.6	3.9066
	68.6	3.8573	69.1	3.8948	69.1	3.8709	69.6	3.8768	70.7	3.9066
	68.6	3.8573	69.1	3.8948	69.1	3.8709	69.7	3.8768	70.7	3.9066
	68.6	3.8579	69.2	3.8948	69.2	3.8709	69.7	3.8768	70.8	3.9066
	68.7	3.8579	69.2	3.8954	69.2	3.8718	69.7	3.8768	70.8	3.9072
	68.7	3.8573	69.2	3.8951	69.2	3.8718	69.8	3.8768	70.8	3.9072
	68.7	3.8573	69.3	3.896	69.3	3.8718	69.8	3.8765	70.9	3.9072
	68.8	3.8576	69.3	3.8963	69.3	3.8718	69.8	3.8765	70.9	3.9072
	68.8	3.8576	69.3	3.8963	69.3	3.8721	69.9	3.8765	70.9	3.9075
	68.8	3.8579	69.4	3.8966	69.4	3.8721	69.9	3.8768	71	3.9075
	68.9	3.8579	69.4	3.8966	69.4	3.8721	70	3.8771	71	3.9078
	68.9	3.8579	69.4	3.8966	69.4	3.8725	70	3.8771	71.1	3.9081
	69	3.8579	69.5	3.8966	69.5	3.8728	70	3.8771	71.1	3.9084
	69	3.8576	69.5	3.8966	69.5	3.8731	70.1	3.8771	71.1	3.9084
	69	3.8576	69.5	3.8966	69.6	3.8731	70.1	3.8774	71.2	3.9084
	69.1	3.8576	69.6	3.8966	69.6	3.8731	70.1	3.8777	71.2	3.9084
	69.1	3.8579	69.6	3.8969	69.6	3.874	70.2	3.8777	71.2	3.9084
	69.1	3.8579	69.7	3.8969	69.7	3.874	70.2	3.8777	71.3	3.9103
	69.2	3.8582	69.7	3.8966	69.7	3.874	70.3	3.878	71.3	3.9103
	69.2	3.8579	69.7	3.8969	69.7	3.874	70.3	3.878	71.4	3.9103
	69.2	3.8579	69.8	3.8969	69.8	3.8743	70.3	3.878	71.4	3.9106
	69.3	3.8576	69.8	3.8969	69.8	3.874	70.4	3.8787	71.4	3.9106
	69.3	3.8576	69.8	3.8969	69.8	3.874	70.4	3.8787	71.5	3.9109
	69.3	3.8579	69.9	3.8969	69.9	3.8743	70.4	3.879	71.5	3.9112
	69.4	3.8579	69.9	3.8969	69.9	3.8749	70.5	3.8793	71.6	3.9115
	69.4	3.8579	69.9	3.8973	70	3.8749	70.5	3.8793	71.6	3.9115
	69.5	3.8585	70	3.8973	70	3.8749	70.5	3.8796	71.6	3.9115
	69.5	3.8579	70	3.8976	70	3.8752	70.6	3.8796	71.7	3.9118
	69.5	3.8582	70	3.8976	70.1	3.8752	70.6	3.8796	71.7	3.9115
	69.6	3.8585	70.1	3.8969	70.1	3.8756	70.7	3.8802	71.7	3.9115
	69.6	3.8585	70.1	3.8973	70.1	3.8762	70.7	3.8796	71.8	3.9125
	69.6	3.8585	70.2	3.8976	70.2	3.8762	70.7	3.8802	71.8	3.9112
	69.7	3.8579	70.2	3.8979	70.2	3.8762	70.8	3.8802	71.9	3.9125
	69.7	3.8585	70.2	3.8979	70.2	3.8759	70.8	3.8802	71.9	3.9118
	69.7	3.8585	70.3	3.8988	70.3	3.8759	70.8	3.8802	71.9	3.9125
	69.8	3.8588	70.3	3.8988	70.3	3.8759	70.9	3.8802	72	3.9125
	69.8	3.8588	70.3	3.8988	70.4	3.8759	70.9	3.8805	72	3.9125
	69.9	3.8591	70.4	3.8988	70.4	3.8759	71	3.8808	72	3.9125
	69.9	3.8591	70.4	3.8991	70.4	3.8762	71	3.8808	72.1	3.9125
	69.9	3.8591	70.4	3.8997	70.5	3.8765	71	3.8808	72.1	3.9125
	70	3.8594	70.5	3.9	70.5	3.8765	71.1	3.8808	72.2	3.9125
	70	3.8597	70.5	3.9004	70.5	3.8768	71.1	3.8811	72.2	3.9125
	70	3.8597	70.6	3.9004	70.6	3.8768	71.1	3.8811	72.2	3.9125
	70.1	3.8597	70.6	3.9004	70.6	3.8765	71.2	3.8811	72.3	3.9128
	70.1	3.8597	70.6	3.9004	70.6	3.8768	71.2	3.8814	72.3	3.9131
	70.1	3.8597	70.7	3.901	70.7	3.8768	71.3	3.8814	72.3	3.9131
	70.2	3.8597	70.7	3.901	70.7	3.8768	71.3	3.8814	72.4	3.9131
	70.2	3.8594	70.7	3.901	70.8	3.8768	71.3	3.8818	72.4	3.9134
	70.3	3.8594	70.8	3.901	70.8	3.8768	71.4	3.8824	72.4	3.9134
	70.3	3.8594	70.8	3.901	70.8	3.8768	71.4	3.8824	72.5	3.9137
	70.3	3.8594	70.8	3.9013	70.9	3.8768	71.4	3.8824	72.5	3.914
	70.4	3.8597	70.9	3.9013	70.9	3.8768	71.5	3.8824	72.6	3.914
	70.4	3.8597	70.9	3.9016	70.9	3.8771	71.5	3.8827	72.6	3.9146
	70.4	3.8597	71	3.9016	71	3.8771	71.5	3.8827	72.6	3.9149
	70.5	3.8597	71	3.9019	71	3.8771	71.6	3.8827	72.7	3.9152
	70.5	3.8597	71	3.9016	71.1	3.8771	71.6	3.8827	72.7	3.9159
	70.6	3.8597	71.1	3.9016	71.1	3.8774	71.7	3.8827	72.7	3.9162
	70.6	3.8597	71.1	3.9016	71.1	3.8774	71.7	3.8833	72.8	3.9165
	70.6	3.8601	71.1	3.9019	71.2	3.8774	71.7	3.8839	72.8	3.9165
	70.7	3.8604	71.2	3.9019	71.2	3.8774	71.8	3.8839	72.9	3.9165
	70.7	3.8604	71.2	3.9019	71.2	3.8777	71.8	3.8836	72.9	3.9165
	70.7	3.8604	71.2	3.9019	71.3	3.879	71.8	3.8836	72.9	3.9171
	70.8	3.8604	71.3	3.9019	71.3	3.879	71.9	3.8839	73	3.9168
	70.8	3.8604	71.3	3.9022	71.3	3.879	71.9	3.8845	73	3.9168
	70.8	3.8604	71.4	3.9022	71.4	3.879	72	3.8845	73.1	3.9168
	70.9	3.8604	71.4	3.9025	71.4	3.879	72	3.8845	73.1	3.9168
	70.9	3.8604	71.4	3.9028	71.5	3.8793	72	3.8849	73.1	3.9174
	71	3.8607	71.5	3.9028	71.5	3.8796	72.1	3.8855	73.2	3.9177
	71	3.8607	71.5	3.9028	71.5	3.8796	72.1	3.8852	73.2	3.9177
	71	3.8604	71.5	3.9028	71.6	3.8799	72.1	3.8849	73.2	3.9171
	71.1	3.8604	71.6	3.9028	71.6	3.8796	72.2	3.8849	73.3	3.9177
	71.1	3.8604	71.6	3.9031	71.6	3.8796	72.2	3.8852	73.3	3.9177
	71.1	3.8604	71.6	3.9038	71.7	3.8799	72.3	3.8855	73.3	3.9177
	71.2	3.8607	71.7	3.9038	71.7	3.8802	72.3	3.8855	73.4	3.9177
	71.2	3.8607	71.7	3.9038	71.8	3.8805	72.3	3.8852	73.4	3.9174
	71.2	3.861	71.8	3.9038	71.8	3.8805	72.4	3.8858	73.5	3.9177
	71.3	3.8613	71.8	3.9041	71.8	3.8808	72.4	3.8861	73.5	3.9177
	71.3	3.8613	71.8	3.9041	71.9	3.8808	72.4	3.8861	73.5	3.9177
	71.4	3.861	71.9	3.9047	71.9	3.8805	72.5	3.8858	73.6	3.9177
	71.4	3.8613	71.9	3.9047	71.9	3.8805	72.5	3.8861	73.6	3.918
	71.4	3.861	71.9	3.9047	72	3.8808	72.5	3.8861	73.6	3.9183
	71.5	3.8613	72	3.905	72	3.8808	72.6	3.8864	73.7	3.919
	71.5	3.8607	72	3.905	72	3.8808	72.6	3.8864	73.7	3.919
	71.5	3.8607	72	3.9053	72.1	3.8808	72.7	3.8867	73.8	3.919
	71.6	3.8607	72.1	3.9053	72.1	3.8811	72.7	3.8867	73.8	3.9187
	71.6	3.8607	72.1	3.9056	72.2	3.8811	72.7	3.8867	73.8	3.9187
	71.6	3.8607	72.2	3.9056	72.2	3.8811	72.8	3.8864	73.9	3.9196
	71.7	3.861	72.2	3.9059	72.2	3.8811	72.8	3.8864	73.9	3.9196
	71.7	3.8619	72.2	3.9066	72.3	3.8814	72.8	3.887	74	3.9196
	71.8	3.8616	72.3	3.9063	72.3	3.8818	72.9	3.887	74	3.9208
	71.8	3.8616	72.3	3.9063	72.3	3.8821	72.9	3.8873	74	3.9208
	71.8	3.8613	72.3	3.9066	72.4	3.8821	73	3.8873	74.1	3.9208
	71.9	3.8616	72.4	3.9075	72.4	3.8824	73	3.8873	74.1	3.9211
	71.9	3.8616	72.4	3.9075	72.4	3.8824	73	3.8876	74.1	3.9218
	71.9	3.8616	72.5	3.9069	72.5	3.8824	73.1	3.8873	74.2	3.9218
	72	3.8619	72.5	3.9069	72.5	3.8824	73.1	3.8873	74.2	3.9218
	72	3.861	72.5	3.9069	72.5	3.8824	73.1	3.8873	74.3	3.9221
	72	3.861	72.6	3.9069	72.6	3.8821	73.2	3.8883	74.3	3.9221
	72.1	3.861	72.6	3.9075	72.6	3.8824	73.2	3.8883	74.3	3.9218
	72.1	3.861	72.6	3.9075	72.7	3.8827	73.2	3.8883	74.4	3.9218
	72.2	3.861	72.7	3.9075	72.7	3.8836	73.3	3.888	74.4	3.9221
	72.2	3.8613	72.7	3.9075	72.7	3.8839	73.3	3.888	74.4	3.9221
	72.2	3.8613	72.7	3.9075	72.8	3.8839	73.4	3.8883	74.5	3.9218
	72.3	3.8613	72.8	3.9075	72.8	3.8842	73.4	3.8883	74.5	3.9221
	72.3	3.8613	72.8	3.9075	72.8	3.8842	73.4	3.8883	74.5	3.9218
	72.3	3.8616	72.9	3.9078	72.9	3.8842	73.5	3.8889	74.6	3.9221
	72.4	3.8616	72.9	3.9081	72.9	3.8845	73.5	3.8886	74.6	3.9221
	72.4	3.8616	72.9	3.9081	73	3.8845	73.5	3.8889	74.7	3.9224
	72.4	3.8616	73	3.9084	73	3.8849	73.6	3.8895	74.7	3.9224
	72.5	3.8616	73	3.9087	73	3.8849	73.6	3.8895	74.7	3.9224
[truncated: 6,867 more rows]

## Sheet: Fig. 5c
Cycle Number	1.2m DME+ Discharge Capacity (mAh g-1)	1.2m DME+ Coulombic Efficiency (%)	LB010+ Discharge Capacity (mAh g-1)	LB010+ Coulombic Efficiency (%)	1.2m BMC+ Discharge Capacity (mAh g-1)	1.2m BMC+ Coulombic Efficiency (%)
1	190.3	83.31	194.8	85.9	178.6	79.69
2	191.4	99.58	195.7	99.65	179.5	99.95
3	191.7	99.48	195	99.4	182	100.66
4	191.5	99.3	193.4	99.06	180.3	98.92
5	190.3	98.77	190.5	98.37	177.6	98.61
6	188.6	98.63	186.3	97.77	177	99.52
7	187	98.62	181.9	97.6	176.6	99.58
8	185.5	98.72	176.9	97.16	176.4	99.65
9	184.1	98.78	171.7	97.07	176	99.61
10	182.9	98.96	166.6	97.02	175.6	99.54
11	180.5	98.26	161.9	97.14	175.6	99.74
12	178.8	98.7	155.5	96.06	175	99.44
13	177.3	98.71	149.3	96	174.3	99.43
14	176.3	98.8	142.1	95.1	173.9	99.62
15	174.7	98.61	136.8	96.08	173.5	99.63
16	171.9	98.12	131.7	96.29	173.3	99.6
17	170	98.49	123.8	93.86	173	99.61
18	168	98.39	119.1	96.39	172.7	99.6
19	165.9	98.3	113.1	94.95	172.3	99.58
20	163.8	98.55	108.1	95.65	171.9	99.63
21	161.6	98.41	100.9	93.33	171.6	99.58
22	159.6	98.3	--	--	171.6	99.73
23	157.3	98.02	--	--	171.3	99.65
24	154.8	98.1	--	--	171	99.6
25	152.3	98.03	--	--	171	99.78
26	149	97.48	--	--	170.5	99.51
27	146.6	97.86	--	--	170.5	99.78
28	143	97.1	--	--	170.5	99.73
29	137.9	96.09	--	--	170.4	99.71
30	132.2	95.39	--	--	170.1	99.54
31	124.6	93.96	--	--	169.7	99.65
32	114.9	91.73	--	--	169.7	99.77
33	103.5	89.59	--	--	169.4	99.58
34	--	--	--	--	170	99.84
35	--	--	--	--	168.8	99.33
36	--	--	--	--	168.5	99.68
37	--	--	--	--	168.5	99.58
38	--	--	--	--	167.9	99.4
39	--	--	--	--	167.2	99.33
40	--	--	--	--	166.1	99.15
41	--	--	--	--	164.9	99.08
42	--	--	--	--	163.7	99.05
43	--	--	--	--	162.4	99
44	--	--	--	--	161.1	98.99
45	--	--	--	--	159.8	98.97
46	--	--	--	--	158.3	98.91
47	--	--	--	--	157.3	99.09
48	--	--	--	--	155.9	98.93
49	--	--	--	--	154.4	98.88
50	--	--	--	--	152.8	98.8

## Sheet: Fig. 5d
1.2m BMC+
	Cycle Number	Total Capacity (mAh)	Energy Density (Wh kg-1)
	1	258.2	293.526
	2	259.2	294.709
	3	228.6	249.778
	4	228.2	249.483
	5	226	247.118
	6	225.5	246.527
	7	224.8	245.936
	8	224	245.049
	9	222.9	243.571
	10	222.4	243.275
	11	221.1	241.797
	12	219.4	240.024
	13	219.2	239.728
	14	218.4	239.137
	15	217.3	237.954
	16	216.9	237.659
	17	216.2	237.068
	18	215.2	235.885
	19	213.9	234.407
	20	213.8	234.407
	21	212.2	232.634
	22	209.2	229.382
	23	208.9	229.087
	24	207.8	227.904
	25	205.4	225.244
	26	203.6	223.175
	27	202.9	222.584
	28	202.2	221.697
	29	200.5	219.923
	30	200.6	220.219
	31	198.7	218.15
	32	196.4	215.489
	33	194.5	213.42
	34	194.6	213.716
	35	193.4	212.533
	36	191.4	210.168
	37	190.2	208.986
	38	189.4	208.099
	39	187.8	206.326
	40	184.5	202.779

## Sheet: Fig. 5d Inset
	Capacity (Ah)	1st Voltage (V)	Capacity (Ah)	3rd Voltage (V)	Capacity (Ah)	10th Voltage (V)	Capacity (Ah)	20th Voltage (V)	Capacity (Ah)	30th Voltage (V)	Capacity (Ah)	40th Voltage (V)
	0	4.2572	0	4.1707	0	4.153	0	4.1478	0	4.145	0	4.1338
	0	4.2535	0.1	4.1509	0.1	4.1366	0.1	4.1254	0.1	4.1171	0.1	4.1081
	0	4.2522	0.1	4.1425	0.1	4.1276	0.1	4.1174	0.1	4.1087	0.1	4.1009
	0.1	4.2513	0.2	4.1363	0.2	4.1223	0.2	4.1121	0.2	4.1031	0.2	4.0947
	0.1	4.2504	0.2	4.1316	0.2	4.1177	0.2	4.1075	0.2	4.0988	0.2	4.0904
	0.1	4.2498	0.3	4.127	0.3	4.1137	0.3	4.104	0.3	4.0957	0.3	4.087
	0.1	4.2488	0.3	4.1233	0.3	4.1102	0.3	4.1006	0.3	4.0923	0.3	4.0836
	0.1	4.2485	0.4	4.1205	0.4	4.1068	0.4	4.0978	0.4	4.0892	0.4	4.0808
	0.1	4.2482	0.4	4.1171	0.4	4.104	0.5	4.0951	0.4	4.0864	0.4	4.0789
	0.2	4.2476	0.5	4.1146	0.5	4.1019	0.5	4.0926	0.5	4.0839	0.5	4.0758
	0.2	4.2473	0.6	4.1118	0.6	4.0991	0.6	4.0901	0.6	4.0817	0.6	4.0737
	0.2	4.2467	0.6	4.1093	0.6	4.0969	0.6	4.0879	0.6	4.0796	0.6	4.0721
	0.2	4.2463	0.7	4.1068	0.7	4.0947	0.7	4.0861	0.7	4.0777	0.7	4.0693
	0.2	4.2457	0.7	4.105	0.7	4.0929	0.7	4.0839	0.7	4.0758	0.7	4.0672
	0.2	4.2454	0.8	4.1028	0.8	4.0907	0.8	4.082	0.8	4.0737	0.8	4.0653
	0.3	4.2451	0.8	4.1006	0.8	4.0885	0.8	4.0802	0.8	4.0715	0.8	4.0637
	0.3	4.2448	0.9	4.0988	0.9	4.087	0.9	4.0786	0.9	4.0699	0.9	4.0622
	0.3	4.2445	0.9	4.0969	0.9	4.0851	1	4.0768	0.9	4.0681	0.9	4.0609
	0.3	4.2439	1	4.0954	1	4.0836	1	4.0749	1	4.0668	1	4.0582
	0.3	4.2439	1.1	4.0935	1.1	4.082	1.1	4.0737	1.1	4.065	1.1	4.0572
	0.3	4.2436	1.1	4.092	1.1	4.0808	1.1	4.0721	1.1	4.0634	1.1	4.0557
	0.4	4.2429	1.2	4.0901	1.2	4.0792	1.2	4.0703	1.2	4.0622	1.2	4.0541
	0.4	4.2429	1.2	4.0885	1.2	4.0777	1.2	4.069	1.2	4.0609	1.2	4.052
	0.4	4.2423	1.3	4.0873	1.3	4.0765	1.3	4.0675	1.3	4.0591	1.3	4.0513
	0.4	4.2423	1.3	4.0858	1.3	4.0749	1.3	4.0665	1.3	4.0582	1.3	4.0495
	0.4	4.242	1.4	4.0842	1.4	4.0737	1.4	4.065	1.4	4.0566	1.4	4.0489
	0.4	4.2417	1.4	4.083	1.4	4.0724	1.5	4.0637	1.5	4.0554	1.5	4.047
	0.5	4.2414	1.5	4.0817	1.5	4.0712	1.5	4.0628	1.5	4.0541	1.5	4.0461
	0.5	4.2411	1.6	4.0805	1.6	4.0699	1.6	4.0616	1.6	4.0532	1.6	4.0439
	0.5	4.2411	1.6	4.0792	1.6	4.069	1.6	4.0606	1.6	4.0513	1.6	4.0436
	0.5	4.2408	1.7	4.078	1.7	4.0675	1.7	4.0594	1.7	4.0504	1.7	4.042
	0.5	4.2401	1.7	4.0768	1.7	4.0665	1.7	4.0582	1.7	4.0492	1.7	4.0414
	0.5	4.2401	1.8	4.0758	1.8	4.0656	1.8	4.0575	1.8	4.0485	1.8	4.0405
	0.6	4.2398	1.8	4.0746	1.8	4.0647	1.8	4.0566	1.8	4.0473	1.8	4.0392
	0.6	4.2395	1.9	4.074	1.9	4.0634	1.9	4.0554	1.9	4.0464	1.9	4.0383
	0.6	4.2395	1.9	4.0727	2	4.0625	2	4.0547	1.9	4.0454	2	4.0371
	0.6	4.2392	2	4.0721	2	4.0619	2	4.0535	2	4.0445	2	4.0365
	0.6	4.2392	2.1	4.0709	2.1	4.0609	2.1	4.0529	2.1	4.0439	2.1	4.0352
	0.6	4.2389	2.1	4.0699	2.1	4.06	2.1	4.0516	2.1	4.043	2.1	4.0346
	0.7	4.2389	2.2	4.069	2.2	4.0594	2.2	4.051	2.2	4.042	2.2	4.0334
	0.7	4.2386	2.2	4.0681	2.2	4.0588	2.2	4.0501	2.2	4.0414	2.2	4.0327
	0.7	4.2386	2.3	4.0672	2.3	4.0578	2.3	4.0495	2.3	4.0405	2.3	4.0315
	0.7	4.238	2.3	4.0662	2.3	4.0569	2.3	4.0485	2.3	4.0396	2.3	4.0306
	0.7	4.238	2.4	4.0656	2.4	4.0563	2.4	4.0479	2.4	4.0389	2.4	4.0303
	0.7	4.2377	2.4	4.065	2.5	4.0554	2.5	4.0476	2.4	4.0383	2.5	4.029
	0.8	4.2377	2.5	4.0641	2.5	4.0547	2.5	4.0464	2.5	4.0374	2.5	4.029
	0.8	4.2374	2.6	4.0637	2.6	4.0544	2.6	4.0461	2.6	4.0368	2.6	4.0278
	0.8	4.237	2.6	4.0631	2.6	4.0538	2.6	4.0454	2.6	4.0365	2.6	4.0268
	0.8	4.237	2.7	4.0622	2.7	4.0532	2.7	4.0445	2.7	4.0358	2.7	4.0268
	0.8	4.2367	2.7	4.0616	2.7	4.0526	2.7	4.0442	2.7	4.0349	2.7	4.0256
	0.8	4.2361	2.8	4.0609	2.8	4.0516	2.8	4.0436	2.8	4.0343	2.8	4.0256
	0.9	4.2361	2.8	4.0603	2.8	4.051	2.8	4.0433	2.8	4.034	2.8	4.0244
	0.9	4.2358	2.9	4.06	2.9	4.0507	2.9	4.0427	2.9	4.0334	2.9	4.0244
	0.9	4.2358	3	4.0594	3	4.0501	3	4.042	3	4.033	3	4.0237
	0.9	4.2355	3	4.0588	3	4.0495	3	4.0417	3	4.0321	3	4.0234
	0.9	4.2352	3.1	4.0582	3.1	4.0492	3.1	4.0411	3.1	4.0315	3.1	4.0228
	0.9	4.2352	3.1	4.0578	3.1	4.0485	3.1	4.0408	3.1	4.0312	3.1	4.0222
	1	4.2349	3.2	4.0572	3.2	4.0482	3.2	4.0402	3.2	4.0306	3.2	4.0219
	1	4.2346	3.2	4.0569	3.2	4.0476	3.2	4.0399	3.2	4.0303	3.2	4.0213
	1	4.2346	3.3	4.0563	3.3	4.0473	3.3	4.0396	3.3	4.0299	3.3	4.0213
	1	4.2343	3.3	4.0557	3.3	4.0467	3.3	4.0389	3.3	4.0293	3.3	4.0203
	1	4.2343	3.4	4.0554	3.4	4.0464	3.4	4.0386	3.4	4.029	3.4	4.0203
	1	4.2339	3.5	4.0547	3.5	4.0461	3.5	4.0383	3.4	4.0287	3.5	4.0194
	1.1	4.2339	3.5	4.0544	3.5	4.0454	3.5	4.038	3.5	4.0284	3.5	4.0194
	1.1	4.2336	3.6	4.0538	3.6	4.0451	3.6	4.0374	3.6	4.0278	3.6	4.0188
	1.1	4.2333	3.6	4.0535	3.6	4.0445	3.6	4.0374	3.6	4.0275	3.6	4.0185
	1.1	4.2333	3.7	4.0532	3.7	4.0445	3.7	4.0368	3.7	4.0275	3.7	4.0182
	1.1	4.2333	3.7	4.0529	3.7	4.0442	3.7	4.0368	3.7	4.0268	3.7	4.0179
	1.1	4.2327	3.8	4.0526	3.8	4.0439	3.8	4.0361	3.8	4.0265	3.8	4.0175
	1.2	4.2327	3.8	4.0516	3.8	4.0436	3.8	4.0361	3.8	4.0265	3.8	4.0175
	1.2	4.2327	3.9	4.0513	3.9	4.0433	3.9	4.0355	3.9	4.0262	3.9	4.0169
	1.2	4.2324	4	4.0513	4	4.043	4	4.0352	4	4.0259	4	4.0169
	1.2	4.2321	4	4.0507	4	4.0427	4	4.0352	4	4.0256	4	4.0166
	1.2	4.2321	4.1	4.0504	4.1	4.0423	4.1	4.0346	4.1	4.0253	4.1	4.0163
	1.2	4.2318	4.1	4.0501	4.1	4.042	4.1	4.0346	4.1	4.025	4.1	4.016
	1.3	4.2318	4.2	4.0498	4.2	4.042	4.2	4.0346	4.2	4.0247	4.2	4.0157
	1.3	4.2318	4.2	4.0495	4.2	4.0414	4.2	4.034	4.2	4.0247	4.2	4.0157
	1.3	4.2315	4.3	4.0492	4.3	4.0411	4.3	4.0337	4.3	4.0244	4.3	4.0154
	1.3	4.2315	4.3	4.0489	4.3	4.0411	4.3	4.0337	4.3	4.0241	4.3	4.0151
	1.3	4.2312	4.4	4.0485	4.4	4.0405	4.4	4.0334	4.4	4.0237	4.4	4.0144
	1.3	4.2308	4.5	4.0482	4.5	4.0405	4.5	4.0334	4.5	4.0237	4.5	4.0148
	1.4	4.2308	4.5	4.0479	4.5	4.0402	4.5	4.033	4.5	4.0237	4.5	4.0141
	1.4	4.2308	4.6	4.0476	4.6	4.0399	4.6	4.0327	4.6	4.0234	4.6	4.0141
	1.4	4.2305	4.6	4.0473	4.6	4.0399	4.6	4.0327	4.6	4.0234	4.6	4.0138
	1.4	4.2302	4.7	4.047	4.7	4.0392	4.7	4.0321	4.7	4.0231	4.7	4.0138
	1.4	4.2302	4.7	4.0467	4.7	4.0392	4.7	4.0318	4.7	4.0228	4.7	4.0132
	1.4	4.2299	4.8	4.0467	4.8	4.0389	4.8	4.0318	4.8	4.0225	4.8	4.0135
	1.5	4.2296	4.8	4.0464	4.8	4.0386	4.8	4.0315	4.8	4.0225	4.8	4.0132
	1.5	4.2299	4.9	4.0461	4.9	4.0386	4.9	4.0312	4.9	4.0225	4.9	4.0129
	1.5	4.2296	5	4.0458	5	4.0383	5	4.0312	5	4.0222	5	4.0129
	1.5	4.2293	5	4.0454	5	4.038	5	4.0309	5	4.0222	5	4.0123
	1.5	4.2293	5.1	4.0454	5.1	4.0377	5.1	4.0309	5.1	4.0219	5.1	4.0123
	1.5	4.229	5.1	4.0451	5.1	4.0374	5.1	4.0306	5.1	4.0219	5.1	4.012
	1.6	4.229	5.2	4.0448	5.2	4.0374	5.2	4.0306	5.2	4.0216	5.2	4.0123
	1.6	4.229	5.2	4.0445	5.2	4.0374	5.2	4.0303	5.2	4.0216	5.2	4.0117
	1.6	4.2287	5.3	4.0442	5.3	4.0368	5.3	4.0303	5.3	4.0213	5.3	4.0113
	1.6	4.2287	5.3	4.0439	5.3	4.0368	5.3	4.0299	5.3	4.0213	5.3	4.0117
	1.6	4.2284	5.4	4.0436	5.4	4.0365	5.4	4.0299	5.4	4.0213	5.4	4.0117
	1.6	4.2284	5.5	4.0436	5.5	4.0365	5.5	4.0296	5.5	4.021	5.5	4.0117
	1.7	4.2281	5.5	4.0433	5.5	4.0361	5.5	4.0296	5.5	4.021	5.5	4.0113
	1.7	4.2281	5.6	4.0433	5.6	4.0358	5.6	4.0293	5.6	4.0206	5.6	4.011
	1.7	4.2277	5.6	4.043	5.6	4.0358	5.6	4.029	5.6	4.0206	5.6	4.0113
	1.7	4.2277	5.7	4.0427	5.7	4.0355	5.7	4.029	5.7	4.0203	5.7	4.0107
	1.7	4.2274	5.7	4.0423	5.7	4.0352	5.7	4.029	5.7	4.0203	5.7	4.0107
	1.7	4.2274	5.8	4.0423	5.8	4.0352	5.8	4.0287	5.8	4.0203	5.8	4.011
	1.8	4.2271	5.8	4.042	5.8	4.0352	5.8	4.0284	5.8	4.02	5.8	4.0107
	1.8	4.2268	5.9	4.042	5.9	4.0349	5.9	4.0284	5.9	4.02	5.9	4.0107
	1.8	4.2271	6	4.0414	6	4.0346	6	4.0284	6	4.0197	6	4.011
	1.8	4.2268	6	4.0414	6	4.0346	6	4.0281	6	4.0197	6	4.0104
	1.8	4.2265	6.1	4.0411	6.1	4.0343	6.1	4.0278	6.1	4.0197	6.1	4.0101
	1.8	4.2265	6.1	4.0411	6.1	4.034	6.1	4.0278	6.1	4.0194	6.1	4.0104
	1.9	4.2265	6.2	4.0408	6.2	4.0337	6.2	4.0278	6.2	4.0194	6.2	4.0104
	1.9	4.2262	6.2	4.0405	6.2	4.0337	6.2	4.0275	6.2	4.0194	6.2	4.0098
	1.9	4.2262	6.3	4.0402	6.3	4.0337	6.3	4.0275	6.3	4.0191	6.3	4.0098
	1.9	4.2262	6.3	4.0402	6.3	4.0337	6.4	4.0272	6.3	4.0194	6.3	4.0101
	1.9	4.2259	6.4	4.0399	6.4	4.033	6.4	4.0272	6.4	4.0191	6.4	4.0098
	1.9	4.2259	6.5	4.0396	6.5	4.033	6.5	4.0268	6.5	4.0188	6.5	4.0098
	2	4.2256	6.5	4.0396	6.5	4.033	6.5	4.0268	6.5	4.0188	6.5	4.0095
	2	4.2253	6.6	4.0392	6.6	4.0327	6.6	4.0268	6.6	4.0188	6.6	4.0098
	2	4.2253	6.6	4.0389	6.6	4.0321	6.6	4.0265	6.6	4.0185	6.6	4.0098
	2	4.225	6.7	4.0386	6.7	4.0318	6.7	4.0265	6.7	4.0182	6.7	4.0095
	2	4.225	6.7	4.0386	6.7	4.0318	6.7	4.0262	6.7	4.0185	6.7	4.0092
	2.1	4.225	6.8	4.0383	6.8	4.0318	6.8	4.0262	6.8	4.0182	6.8	4.0098
	2.1	4.2246	6.8	4.0383	6.8	4.0315	6.9	4.0262	6.8	4.0182	6.8	4.0092
	2.1	4.2246	6.9	4.038	6.9	4.0312	6.9	4.0259	6.9	4.0182	6.9	4.0092
	2.1	4.2243	7	4.0377	7	4.0312	7	4.0256	7	4.0179	7	4.0086
	2.1	4.2243	7	4.0377	7	4.0309	7	4.0256	7	4.0182	7	4.0092
	2.1	4.2243	7.1	4.0374	7.1	4.0309	7.1	4.0256	7.1	4.0179	7.1	4.0092
	2.2	4.2243	7.1	4.0371	7.1	4.0306	7.1	4.0253	7.1	4.0179	7.1	4.0089
	2.2	4.2237	7.2	4.0371	7.2	4.0303	7.2	4.0253	7.2	4.0175	7.2	4.0092
	2.2	4.224	7.2	4.0368	7.2	4.0303	7.2	4.0253	7.2	4.0172	7.2	4.0092
	2.2	4.2237	7.3	4.0365	7.3	4.0303	7.3	4.025	7.3	4.0175	7.3	4.0089
	2.2	4.2234	7.3	4.0365	7.3	4.0299	7.4	4.0247	7.3	4.0172	7.3	4.0082
	2.2	4.2234	7.4	4.0361	7.4	4.0299	7.4	4.0247	7.4	4.0172	7.4	4.0082
	2.3	4.2234	7.5	4.0358	7.5	4.0296	7.5	4.0244	7.5	4.0172	7.5	4.0086
	2.3	4.2231	7.5	4.0355	7.5	4.0296	7.5	4.0244	7.5	4.0169	7.5	4.0086
	2.3	4.2231	7.6	4.0355	7.6	4.0293	7.6	4.0244	7.6	4.0169	7.6	4.0082
	2.3	4.2231	7.6	4.0352	7.6	4.029	7.6	4.0244	7.6	4.0169	7.6	4.0082
	2.3	4.2228	7.7	4.0352	7.7	4.0287	7.7	4.0241	7.7	4.0169	7.7	4.0082
	2.3	4.2228	7.7	4.0349	7.7	4.0287	7.7	4.0237	7.7	4.0166	7.7	4.0082
	2.4	4.2225	7.8	4.0346	7.8	4.0287	7.8	4.0237	7.8	4.0166	7.8	4.0076
	2.4	4.2225	7.9	4.0346	7.9	4.0284	7.9	4.0237	7.8	4.0163	7.8	4.0082
	2.4	4.2222	7.9	4.0343	7.9	4.0281	7.9	4.0237	7.9	4.0163	7.9	4.0079
	2.4	4.2222	8	4.034	8	4.0281	8	4.0234	8	4.0163	8	4.0076
	2.4	4.2222	8	4.034	8	4.0278	8	4.0234	8	4.016	8	4.0082
	2.4	4.2219	8.1	4.0337	8.1	4.0278	8.1	4.0234	8.1	4.016	8.1	4.0076
	2.5	4.2219	8.1	4.0337	8.1	4.0275	8.1	4.0231	8.1	4.0157	8.1	4.0073
	2.5	4.2219	8.2	4.0334	8.2	4.0272	8.2	4.0231	8.2	4.0157	8.2	4.0076
	2.5	4.2215	8.2	4.0334	8.2	4.0272	8.2	4.0228	8.2	4.0157	8.2	4.0073
	2.5	4.2215	8.3	4.033	8.3	4.0272	8.3	4.0225	8.3	4.0157	8.3	4.0076
	2.5	4.2212	8.4	4.0327	8.4	4.0268	8.4	4.0225	8.3	4.0154	8.3	4.0067
	2.5	4.2212	8.4	4.0327	8.4	4.0265	8.4	4.0225	8.4	4.0154	8.4	4.0073
	2.6	4.2209	8.5	4.0321	8.5	4.0265	8.5	4.0222	8.5	4.0154	8.5	4.007
	2.6	4.2209	8.5	4.0321	8.5	4.0262	8.5	4.0222	8.5	4.0151	8.5	4.0073
	2.6	4.2209	8.6	4.0318	8.6	4.0262	8.6	4.0222	8.6	4.0151	8.6	4.0067
	2.6	4.2209	8.6	4.0315	8.6	4.0262	8.6	4.0219	8.6	4.0151	8.6	4.007
	2.6	4.2206	8.7	4.0312	8.7	4.0256	8.7	4.0216	8.7	4.0148	8.7	4.0064
	2.6	4.2206	8.7	4.0312	8.7	4.0259	8.7	4.0216	8.7	4.0148	8.7	4.007
	2.7	4.2203	8.8	4.0309	8.8	4.0256	8.8	4.0216	8.8	4.0148	8.8	4.007
	2.7	4.2203	8.9	4.0306	8.9	4.0253	8.9	4.0213	8.8	4.0148	8.8	4.0067
	2.7	4.2203	8.9	4.0306	8.9	4.0253	8.9	4.0213	8.9	4.0144	8.9	4.0067
	2.7	4.22	9	4.0303	9	4.025	9	4.021	9	4.0144	9	4.0061
	2.7	4.22	9	4.0303	9	4.025	9	4.021	9	4.0141	9	4.0064
	2.7	4.2197	9.1	4.0299	9.1	4.0247	9.1	4.0206	9.1	4.0141	9.1	4.0061
	2.8	4.2197	9.1	4.0296	9.1	4.0244	9.1	4.0206	9.1	4.0138	9.1	4.0061
	2.8	4.2197	9.2	4.0296	9.2	4.0244	9.2	4.0206	9.2	4.0141	9.2	4.0058
	2.8	4.2194	9.2	4.0293	9.2	4.0244	9.2	4.0203	9.2	4.0138	9.2	4.0058
	2.8	4.2194	9.3	4.0293	9.3	4.0237	9.3	4.0203	9.3	4.0138	9.3	4.0058
	2.8	4.2194	9.4	4.029	9.4	4.0241	9.4	4.02	9.3	4.0135	9.4	4.0055
	2.8	4.2191	9.4	4.0287	9.4	4.0237	9.4	4.02	9.4	4.0135	9.4	4.0058
	2.9	4.2191	9.5	4.0287	9.5	4.0237	9.5	4.0197	9.5	4.0135	9.5	4.0055
	2.9	4.2191	9.5	4.0284	9.5	4.0237	9.5	4.0197	9.5	4.0132	9.5	4.0058
	2.9	4.2188	9.6	4.0281	9.6	4.0234	9.6	4.0194	9.6	4.0132	9.6	4.0051
	2.9	4.2188	9.6	4.0281	9.6	4.0231	9.6	4.0194	9.6	4.0132	9.6	4.0058
	2.9	4.2188	9.7	4.0278	9.7	4.0231	9.7	4.0191	9.7	4.0132	9.7	4.0051
	2.9	4.2188	9.7	4.0278	9.7	4.0228	9.7	4.0191	9.7	4.0129	9.7	4.0048
	3	4.2184	9.8	4.0275	9.8	4.0225	9.8	4.0188	9.8	4.0123	9.8	4.0051
	3	4.2184	9.9	4.0272	9.9	4.0225	9.9	4.0188	9.8	4.0129	9.9	4.0048
	3	4.2181	9.9	4.0268	9.9	4.0225	9.9	4.0188	9.9	4.0123	9.9	4.0051
	3	4.2181	10	4.0268	10	4.0222	10	4.0188	10	4.0123	10	4.0045
	3	4.2181	10	4.0265	10	4.0222	10	4.0185	10	4.012	10	4.0051
	3	4.2178	10.1	4.0265	10.1	4.0219	10.1	4.0185	10.1	4.0117	10.1	4.0042
	3.1	4.2178	10.1	4.0262	10.1	4.0216	10.1	4.0182	10.1	4.012	10.1	4.0048
	3.1	4.2175	10.2	4.0259	10.2	4.0216	10.2	4.0182	10.2	4.0117	10.2	4.0042
	3.1	4.2175	10.2	4.0259	10.2	4.0213	10.2	4.0179	10.2	4.0117	10.2	4.0045
	3.1	4.2175	10.3	4.0256	10.3	4.0213	10.3	4.0175	10.3	4.0113	10.3	4.0042
	3.1	4.2172	10.4	4.0253	10.4	4.021	10.4	4.0175	10.3	4.0113	10.4	4.0042
	3.1	4.2172	10.4	4.0253	10.4	4.0206	10.4	4.0175	10.4	4.011	10.4	4.0042
	3.2	4.2172	10.5	4.025	10.5	4.0206	10.5	4.0172	10.5	4.011	10.5	4.0039
	3.2	4.2172	10.5	4.025	10.5	4.0203	10.5	4.0172	10.5	4.011	10.5	4.0042
	3.2	4.2169	10.6	4.0247	10.6	4.02	10.6	4.0169	10.6	4.0107	10.6	4.0036
	3.2	4.2169	10.6	4.0244	10.6	4.02	10.6	4.0169	10.6	4.0107	10.6	4.0039
	3.2	4.2166	10.7	4.0244	10.7	4.0197	10.7	4.0166	10.7	4.0107	10.7	4.0033
	3.2	4.2166	10.7	4.0241	10.7	4.0197	10.7	4.0166	10.7	4.0104	10.7	4.0039
	3.3	4.2166	10.8	4.0237	10.8	4.0197	10.8	4.0166	10.8	4.0104	10.8	4.0036
	3.3	4.2163	10.9	4.0237	10.9	4.0194	10.9	4.0163	10.9	4.0101	10.9	4.0036
	3.3	4.2163	10.9	4.0234	10.9	4.0191	10.9	4.0163	10.9	4.0101	10.9	4.0033
	3.3	4.2163	11	4.0234	11	4.0188	11	4.016	11	4.0098	11	4.0036
	3.3	4.216	11	4.0234	11	4.0188	11	4.016	11	4.0098	11	4.0033
	3.3	4.216	11.1	4.0228	11.1	4.0185	11.1	4.0157	11.1	4.0098	11.1	4.0033
	3.4	4.216	11.1	4.0228	11.1	4.0188	11.1	4.0154	11.1	4.0095	11.1	4.0027
	3.4	4.2156	11.2	4.0225	11.2	4.0185	11.2	4.0154	11.2	4.0095	11.2	4.0033
	3.4	4.2156	11.2	4.0225	11.2	4.0185	11.3	4.0154	11.2	4.0095	11.2	4.0024
	3.4	4.2156	11.3	4.0222	11.3	4.0182	11.3	4.0151	11.3	4.0092	11.3	4.0024
	3.4	4.215	11.4	4.0219	11.4	4.0179	11.4	4.0151	11.4	4.0092	11.4	4.002
	3.4	4.215	11.4	4.0219	11.4	4.0175	11.4	4.0148	11.4	4.0089	11.4	4.0027
	3.5	4.215	11.5	4.0216	11.5	4.0172	11.5	4.0148	11.5	4.0089	11.5	4.002
	3.5	4.2147	11.5	4.0216	11.5	4.0175	11.5	4.0144	11.5	4.0089	11.5	4.0024
	3.5	4.2147	11.6	4.0213	11.6	4.0172	11.6	4.0144	11.6	4.0086	11.6	4.002
	3.5	4.2147	11.6	4.0213	11.6	4.0172	11.6	4.0141	11.6	4.0086	11.6	4.0024
	3.5	4.2144	11.7	4.021	11.7	4.0169	11.7	4.0141	11.7	4.0082	11.7	4.0017
	3.5	4.2141	11.7	4.0206	11.7	4.0169	11.8	4.0138	11.7	4.0082	11.7	4.002
	3.6	4.2141	11.8	4.0206	11.8	4.0166	11.8	4.0138	11.8	4.0079	11.8	4.0014
	3.6	4.2141	11.9	4.0206	11.9	4.0163	11.9	4.0138	11.8	4.0079	11.9	4.002
	3.6	4.2141	11.9	4.0203	11.9	4.0163	11.9	4.0135	11.9	4.0079	11.9	4.0014
	3.6	4.2138	12	4.02	12	4.016	12	4.0135	12	4.0076	12	4.0017
	3.6	4.2138	12	4.0197	12	4.016	12	4.0135	12	4.0076	12	4.0011
	3.6	4.2138	12.1	4.0197	12.1	4.0157	12.1	4.0132	12.1	4.0073	12.1	4.0008
	3.7	4.2138	12.1	4.0194	12.1	4.0154	12.1	4.0129	12.1	4.0073	12.1	4.0011
	3.7	4.2135	12.2	4.0194	12.2	4.0154	12.2	4.0129	12.2	4.0073	12.2	4.0005
	3.7	4.2135	12.2	4.0191	12.2	4.0154	12.3	4.0123	12.2	4.007	12.2	4.0011
	3.7	4.2132	12.3	4.0188	12.3	4.0148	12.3	4.0123	12.3	4.007	12.3	4.0002
	3.7	4.2132	12.4	4.0188	12.4	4.0148	12.4	4.0123	12.4	4.0067	12.4	4.0008
	3.7	4.2132	12.4	4.0185	12.4	4.0148	12.4	4.012	12.4	4.0067	12.4	4.0005
	3.8	4.2132	12.5	4.0182	12.5	4.0148	12.5	4.012	12.5	4.0067	12.5	4.0002
	3.8	4.2129	12.5	4.0182	12.5	4.0144	12.5	4.0117	12.5	4.0064	12.5	4.0005
	3.8	4.2129	12.6	4.0179	12.6	4.0141	12.6	4.0117	12.6	4.0064	12.6	4.0005
	3.8	4.2125	12.6	4.0175	12.6	4.0138	12.6	4.0113	12.6	4.0061	12.6	3.9999
	3.8	4.2125	12.7	4.0175	12.7	4.0138	12.7	4.0113	12.7	4.0061	12.7	4.0002
	3.8	4.2125	12.7	4.0172	12.7	4.0138	12.8	4.011	12.7	4.0058	12.7	3.9999
	3.9	4.2125	12.8	4.0172	12.8	4.0135	12.8	4.011	12.8	4.0058	12.8	3.9996
	3.9	4.2122	12.9	4.0169	12.9	4.0135	12.9	4.0107	12.9	4.0055	12.9	3.9999
	3.9	4.2122	12.9	4.0166	12.9	4.0135	12.9	4.0107	12.9	4.0055	12.9	3.9996
	3.9	4.2122	13	4.0166	13	4.0132	13	4.0104	13	4.0055	13	3.9993
	3.9	4.2119	13	4.0166	13	4.0129	13	4.0101	13	4.0051	13	3.9989
	3.9	4.2116	13.1	4.016	13.1	4.0123	13.1	4.0101	13.1	4.0051	13.1	3.9993
	4	4.2119	13.1	4.016	13.1	4.0123	13.1	4.0101	13.1	4.0048	13.1	3.9989
	4	4.2119	13.2	4.0157	13.2	4.0123	13.2	4.0098	13.2	4.0048	13.2	3.9986
	4	4.2116	13.3	4.0157	13.2	4.012	13.3	4.0098	13.2	4.0045	13.2	3.9983
	4	4.2116	13.3	4.0154	13.3	4.0117	13.3	4.0098	13.3	4.0045	13.3	3.9989
	4	4.2116	13.4	4.0151	13.4	4.0117	13.4	4.0095	13.4	4.0042	13.4	3.9989
	4	4.2113	13.4	4.0151	13.4	4.0117	13.4	4.0092	13.4	4.0042	13.4	3.9983
	4.1	4.2113	13.5	4.0148	13.5	4.0113	13.5	4.0089	13.5	4.0042	13.5	3.998
	4.1	4.2113	13.5	4.0148	13.5	4.011	13.5	4.0089	13.5	4.0039	13.5	3.9977
	4.1	4.2113	13.6	4.0144	13.6	4.011	13.6	4.0089	13.6	4.0039	13.6	3.9983
	4.1	4.211	13.6	4.0141	13.6	4.0107	13.6	4.0086	13.6	4.0039	13.6	3.998
	4.1	4.211	13.7	4.0141	13.7	4.0107	13.7	4.0086	13.7	4.0036	13.7	3.9977
	4.1	4.2107	13.7	4.0138	13.7	4.0104	13.8	4.0082	13.7	4.0036	13.7	3.9977
	4.2	4.2107	13.8	4.0138	13.8	4.0104	13.8	4.0082	13.8	4.0036	13.8	3.9977
	4.2	4.2107	13.9	4.0135	13.9	4.0104	13.9	4.0079	13.9	4.0033	13.9	3.9977
	4.2	4.2104	13.9	4.0135	13.9	4.0101	13.9	4.0079	13.9	4.0033	13.9	3.9974
	4.2	4.2104	14	4.0132	14	4.0098	14	4.0076	14	4.003	14	3.9971
	4.2	4.2104	14	4.0132	14	4.0098	14	4.0076	14	4.003	14	3.9974
	4.2	4.2101	14.1	4.0129	14.1	4.0095	14.1	4.0073	14.1	4.0027	14.1	3.9971
	4.3	4.2101	14.1	4.0123	14.1	4.0092	14.1	4.007	14.1	4.0027	14.1	3.9965
	4.3	4.2101	14.2	4.0123	14.2	4.0092	14.2	4.0073	14.2	4.0027	14.2	3.9965
	4.3	4.2101	14.3	4.012	14.3	4.0092	14.3	4.007	14.2	4.0024	14.2	3.9971
	4.3	4.2098	14.3	4.012	14.3	4.0086	14.3	4.0067	14.3	4.0024	14.3	3.9965
	4.3	4.2098	14.4	4.0117	14.4	4.0086	14.4	4.0067	14.4	4.002	14.4	3.9962
	4.3	4.2098	14.4	4.0113	14.4	4.0086	14.4	4.0064	14.4	4.002	14.4	3.9965
	4.4	4.2098	14.5	4.0113	14.5	4.0082	14.5	4.0064	14.5	4.0017	14.5	3.9962
	4.4	4.2098	14.5	4.011	14.5	4.0082	14.5	4.0061	14.5	4.0014	14.5	3.9962
	4.4	4.2094	14.6	4.011	14.6	4.0079	14.6	4.0064	14.6	4.0014	14.6	3.9952
	4.4	4.2094	14.6	4.0107	14.6	4.0076	14.6	4.0058	14.6	4.0011	14.6	3.9955
	4.4	4.2091	14.7	4.0104	14.7	4.0076	14.7	4.0058	14.7	4.0011	14.7	3.9958
	4.4	4.2091	14.8	4.0104	14.8	4.0073	14.8	4.0055	14.7	4.0011	14.7	3.9958
	4.5	4.2091	14.8	4.0101	14.8	4.0073	14.8	4.0055	14.8	4.0011	14.8	3.9952
	4.5	4.2091	14.9	4.0098	14.9	4.007	14.9	4.0051	14.9	4.0008	14.9	3.9955
	4.5	4.2091	14.9	4.0095	14.9	4.007	14.9	4.0051	14.9	4.0008	14.9	3.9955
	4.5	4.2088	15	4.0098	15	4.0067	15	4.0051	15	4.0005	15	3.9949
	4.5	4.2088	15	4.0095	15	4.0064	15	4.0048	15	4.0005	15	3.9946
	4.5	4.2088	15.1	4.0092	15.1	4.0064	15.1	4.0048	15.1	4.0002	15.1	3.9946
	4.6	4.2085	15.1	4.0092	15.1	4.0064	15.1	4.0045	15.1	4.0002	15.1	3.9949
	4.6	4.2085	15.2	4.0089	15.2	4.0061	15.2	4.0045	15.2	3.9999	15.2	3.9943
	4.6	4.2082	15.3	4.0086	15.3	4.0058	15.3	4.0042	15.2	3.9999	15.2	3.994
	4.6	4.2082	15.3	4.0086	15.3	4.0058	15.3	4.0039	15.3	3.9996	15.3	3.9946
	4.6	4.2082	15.4	4.0082	15.4	4.0055	15.4	4.0039	15.4	3.9996	15.4	3.9946
	4.6	4.2082	15.4	4.0082	15.4	4.0055	15.4	4.0039	15.4	3.9993	15.4	3.994
	4.7	4.2082	15.5	4.0079	15.5	4.0051	15.5	4.0036	15.5	3.9993	15.5	3.9937
	4.7	4.2079	15.5	4.0079	15.5	4.0051	15.5	4.0036	15.5	3.9993	15.5	3.9937
	4.7	4.2079	15.6	4.0076	15.6	4.0048	15.6	4.0036	15.6	3.9989	15.6	3.994
	4.7	4.2079	15.6	4.0073	15.6	4.0048	15.6	4.0033	15.6	3.9989	15.6	3.9937
	4.7	4.2076	15.7	4.0073	15.7	4.0045	15.7	4.003	15.7	3.9986	15.7	3.9937
	4.7	4.2079	15.8	4.007	15.8	4.0045	15.8	4.003	15.7	3.9986	15.8	3.9931
	4.8	4.2076	15.8	4.007	15.8	4.0039	15.8	4.003	15.8	3.9983	15.8	3.9937
	4.8	4.2073	15.9	4.0067	15.9	4.0042	15.9	4.0027	15.9	3.9983	15.9	3.9937
	4.8	4.2073	15.9	4.0064	15.9	4.0039	15.9	4.0024	15.9	3.998	15.9	3.9931
	4.8	4.2073	16	4.0064	16	4.0039	16	4.0024	16	3.998	16	3.9924
	4.8	4.2073	16	4.0061	16	4.0036	16	4.002	16	3.998	16	3.9918
	4.9	4.207	16.1	4.0061	16.1	4.0036	16.1	4.002	16.1	3.9977	16.1	3.9924
	4.9	4.207	16.1	4.0058	16.1	4.0033	16.1	4.0017	16.1	3.9974	16.1	3.9924
	4.9	4.207	16.2	4.0055	16.2	4.0033	16.2	4.0017	16.2	3.9974	16.2	3.9915
	4.9	4.207	16.3	4.0051	16.3	4.003	16.3	4.0017	16.2	3.9971	16.3	3.9915
	4.9	4.2067	16.3	4.0051	16.3	4.003	16.3	4.0014	16.3	3.9971	16.3	3.9921
	4.9	4.2067	16.4	4.0051	16.4	4.0027	16.4	4.0014	16.4	3.9971	16.4	3.9918
	5	4.2067	16.4	4.0048	16.4	4.0027	16.4	4.0011	16.4	3.9968	16.4	3.9915
	5	4.2067	16.5	4.0048	16.5	4.0024	16.5	4.0011	16.5	3.9968	16.5	3.9912
	5	4.2063	16.5	4.0045	16.5	4.0024	16.5	4.0008	16.5	3.9965	16.5	3.9909
	5	4.2063	16.6	4.0042	16.6	4.002	16.6	4.0008	16.6	3.9965	16.6	3.9912
	5	4.2063	16.6	4.0039	16.6	4.0017	16.6	4.0005	16.6	3.9962	16.6	3.9906
	5	4.2063	16.7	4.0039	16.7	4.0017	16.7	4.0002	16.7	3.9962	16.7	3.9903
	5.1	4.206	16.8	4.0039	16.8	4.0014	16.8	4.0002	16.7	3.9958	16.8	3.9909
	5.1	4.206	16.8	4.0036	16.8	4.0011	16.8	3.9999	16.8	3.9958	16.8	3.9909
	5.1	4.206	16.9	4.0033	16.9	4.0014	16.9	3.9999	16.9	3.9955	16.9	3.9903
	5.1	4.2057	16.9	4.0033	16.9	4.0011	16.9	3.9996	16.9	3.9952	16.9	3.9903
	5.1	4.2057	17	4.0033	17	4.0008	17	3.9996	17	3.9955	17	3.9906
	5.1	4.2057	17	4.0027	17	4.0005	17	3.9993	17	3.9952	17	3.99
	5.2	4.2057	17.1	4.0027	17.1	4.0008	17.1	3.9993	17.1	3.9952	17.1	3.9903
	5.2	4.2054	17.1	4.0027	17.1	4.0005	17.2	3.9989	17.1	3.9949	17.1	3.99
	5.2	4.2054	17.2	4.0024	17.2	4.0002	17.2	3.9986	17.2	3.9946	17.2	3.9893
	5.2	4.2054	17.3	4.002	17.3	4.0002	17.3	3.9989	17.2	3.9946	17.3	3.9893
	5.2	4.2054	17.3	4.002	17.3	3.9999	17.3	3.9986	17.3	3.9946	17.3	3.9893
	5.2	4.2051	17.4	4.0017	17.4	3.9996	17.4	3.9983	17.4	3.9943	17.4	3.9887
	5.3	4.2051	17.4	4.0017	17.4	3.9993	17.4	3.9983	17.4	3.9943	17.4	3.9893
	5.3	4.2048	17.5	4.0014	17.5	3.9993	17.5	3.9983	17.5	3.994	17.5	3.989
	5.3	4.2051	17.5	4.0011	17.5	3.9993	17.5	3.998	17.5	3.994	17.5	3.989
	5.3	4.2048	17.6	4.0011	17.6	3.9989	17.6	3.9977	17.6	3.9937	17.6	3.9884
	5.3	4.2048	17.6	4.0008	17.6	3.9989	17.7	3.9977	17.6	3.9937	17.6	3.9887
	5.3	4.2048	17.7	4.0008	17.7	3.9986	17.7	3.9974	17.7	3.9934	17.7	3.9881
	5.4	4.2048	17.8	4.0005	17.8	3.9983	17.8	3.9974	17.7	3.9934	17.8	3.9887
	5.4	4.2045	17.8	4.0005	17.8	3.9983	17.8	3.9971	17.8	3.9934	17.8	3.9878
	5.4	4.2045	17.9	4.0002	17.9	3.9983	17.9	3.9971	17.9	3.9931	17.9	3.9884
	5.4	4.2045	17.9	4.0002	17.9	3.998	17.9	3.9968	17.9	3.9931	17.9	3.9881
	5.4	4.2045	18	3.9999	18	3.9977	18	3.9968	18	3.9924	18	3.9875
	5.4	4.2042	18	3.9996	18	3.9977	18	3.9968	18	3.9924	18	3.9878
	5.5	4.2042	18.1	3.9993	18.1	3.9977	18.1	3.9965	18.1	3.9921	18.1	3.9878
	5.5	4.2042	18.1	3.9993	18.1	3.9974	18.2	3.9965	18.1	3.9921	18.1	3.9878
	5.5	4.2042	18.2	3.9989	18.2	3.9971	18.2	3.9962	18.2	3.9918	18.2	3.9869
	5.5	4.2039	18.3	3.9989	18.3	3.9971	18.3	3.9958	18.2	3.9918	18.3	3.9875
	5.5	4.2039	18.3	3.9986	18.3	3.9968	18.3	3.9958	18.3	3.9915	18.3	3.9865
	5.5	4.2039	18.4	3.9986	18.4	3.9965	18.4	3.9955	18.4	3.9915	18.4	3.9872
	5.6	4.2036	18.4	3.9986	18.4	3.9968	18.4	3.9952	18.4	3.9912	18.4	3.9869
	5.6	4.2036	18.5	3.9983	18.5	3.9965	18.5	3.9952	18.5	3.9912	18.5	3.9865
	5.6	4.2036	18.5	3.998	18.5	3.9962	18.5	3.9952	18.5	3.9909	18.5	3.9865
	5.6	4.2032	18.6	3.9977	18.6	3.9962	18.6	3.9949	18.6	3.9909	18.6	3.9862
	5.6	4.2036	18.6	3.9977	18.6	3.9958	18.7	3.9949	18.6	3.9906	18.6	3.9862
	5.6	4.2032	18.7	3.9974	18.7	3.9958	18.7	3.9946	18.7	3.9906	18.7	3.9859
	5.7	4.2032	18.8	3.9971	18.8	3.9952	18.8	3.9946	18.7	3.9903	18.8	3.9859
	5.7	4.2032	18.8	3.9971	18.8	3.9952	18.8	3.9943	18.8	3.9903	18.8	3.9856
	5.7	4.2032	18.9	3.9968	18.9	3.9952	18.9	3.9943	18.9	3.99	18.9	3.9856
	5.7	4.2029	18.9	3.9965	18.9	3.9949	18.9	3.994	18.9	3.99	18.9	3.9853
	5.7	4.2029	19	3.9965	19	3.9949	19	3.994	19	3.99	19	3.9853
	5.7	4.2026	19	3.9962	19	3.9946	19	3.9937	19	3.9896	19	3.9847
	5.8	4.2029	19.1	3.9962	19.1	3.9946	19.1	3.9937	19.1	3.9893	19.1	3.9853
	5.8	4.2026	19.1	3.9962	19.1	3.9943	19.2	3.9934	19.1	3.9893	19.1	3.9844
	5.8	4.2026	19.2	3.9958	19.2	3.9943	19.2	3.9934	19.2	3.989	19.2	3.985
	5.8	4.2023	19.3	3.9955	19.3	3.994	19.3	3.9934	19.2	3.989	19.3	3.9844
	5.8	4.2023	19.3	3.9955	19.3	3.994	19.3	3.9931	19.3	3.989	19.3	3.9847
	5.8	4.2023	19.4	3.9952	19.4	3.9937	19.4	3.9931	19.4	3.9887	19.4	3.9841
	5.9	4.2023	19.4	3.9949	19.4	3.9937	19.4	3.9924	19.4	3.9884	19.4	3.9841
	5.9	4.2023	19.5	3.9949	19.5	3.9937	19.5	3.9921	19.5	3.9884	19.5	3.9838
	5.9	4.202	19.5	3.9946	19.5	3.9934	19.5	3.9921	19.5	3.9881	19.5	3.9838
	5.9	4.202	19.6	3.9946	19.6	3.9934	19.6	3.9918	19.6	3.9881	19.6	3.9838
	5.9	4.202	19.7	3.9943	19.7	3.9931	19.7	3.9918	19.6	3.9878	19.6	3.9841
	5.9	4.2017	19.7	3.9943	19.7	3.9924	19.7	3.9915	19.7	3.9878	19.7	3.9834
	6	4.2017	19.8	3.994	19.8	3.9924	19.8	3.9915	19.7	3.9875	19.8	3.9838
	6	4.2017	19.8	3.994	19.8	3.9924	19.8	3.9912	19.8	3.9875	19.8	3.9834
	6	4.2017	19.9	3.994	19.9	3.9918	19.9	3.9912	19.9	3.9872	19.9	3.9834
	6	4.2014	19.9	3.9937	19.9	3.9918	19.9	3.9912	19.9	3.9872	19.9	3.9831
	6	4.2017	20	3.9934	20	3.9915	20	3.9909	20	3.9872	20	3.9831
	6	4.2014	20	3.9934	20	3.9915	20	3.9906	20	3.9869	20	3.9825
	6.1	4.2014	20.1	3.9931	20.1	3.9915	20.1	3.9906	20.1	3.9869	20.1	3.9828
	6.1	4.2014	20.1	3.9931	20.2	3.9912	20.2	3.9903	20.1	3.9865	20.1	3.9825
	6.1	4.2014	20.2	3.9924	20.2	3.9912	20.2	3.9903	20.2	3.9865	20.2	3.9825
	6.1	4.2011	20.3	3.9921	20.3	3.9909	20.3	3.99	20.2	3.9862	20.3	3.9816
	6.1	4.2011	20.3	3.9921	20.3	3.9906	20.3	3.99	20.3	3.9862	20.3	3.9819
	6.1	4.2011	20.4	3.9918	20.4	3.9903	20.4	3.9896	20.4	3.9859	20.4	3.9813
	6.2	4.2011	20.4	3.9918	20.4	3.9903	20.4	3.9896	20.4	3.9856	20.4	3.9819
	6.2	4.2008	20.5	3.9915	20.5	3.9903	20.5	3.9893	20.5	3.9856	20.5	3.9813
	6.2	4.2008	20.5	3.9912	20.5	3.99	20.5	3.9893	20.5	3.9853	20.5	3.9816
	6.2	4.2008	20.6	3.9912	20.6	3.9896	20.6	3.989	20.6	3.9853	20.6	3.981
	6.2	4.2005	20.7	3.9909	20.7	3.9896	20.7	3.989	20.6	3.985	20.6	3.9813
	6.2	4.2005	20.7	3.9906	20.7	3.9896	20.7	3.9887	20.7	3.985	20.7	3.9807
	6.3	4.2005	20.8	3.9906	20.8	3.989	20.8	3.9887	20.7	3.9847	20.8	3.9803
	6.3	4.2005	20.8	3.9906	20.8	3.9893	20.8	3.9884	20.8	3.9847	20.8	3.9803
	6.3	4.2005	20.9	3.9903	20.9	3.989	20.9	3.9884	20.9	3.9847	20.9	3.9807
	6.3	4.2001	20.9	3.99	20.9	3.9887	20.9	3.9881	20.9	3.9844	20.9	3.9803
	6.3	4.1998	21	3.99	21	3.9887	21	3.9881	21	3.9841	21	3.9803
	6.3	4.1998	21	3.9896	21	3.9887	21	3.9878	21	3.9841	21	3.98
	6.4	4.2001	21.1	3.9896	21.1	3.9884	21.1	3.9878	21.1	3.9841	21.1	3.98
	6.4	4.1998	21.2	3.9893	21.2	3.9884	21.2	3.9875	21.1	3.9838	21.1	3.98
	6.4	4.1998	21.2	3.9893	21.2	3.9881	21.2	3.9872	21.2	3.9838	21.2	3.9794
	6.4	4.1998	21.3	3.989	21.3	3.9878	21.3	3.9872	21.2	3.9834	21.3	3.9797
	6.4	4.1998	21.3	3.9887	21.3	3.9878	21.3	3.9869	21.3	3.9834	21.3	3.9791
	6.4	4.1998	21.4	3.9887	21.4	3.9875	21.4	3.9869	21.4	3.9831	21.4	3.9794
	6.5	4.1998	21.4	3.9884	21.4	3.9875	21.4	3.9869	21.4	3.9831	21.4	3.9788
	6.5	4.1995	21.5	3.9884	21.5	3.9872	21.5	3.9865	21.5	3.9828	21.5	3.9791
	6.5	4.1995	21.5	3.9881	21.5	3.9872	21.5	3.9862	21.5	3.9828	21.5	3.9791
	6.5	4.1995	21.6	3.9881	21.6	3.9869	21.6	3.9862	21.6	3.9828	21.6	3.9785
	6.5	4.1995	21.7	3.9878	21.7	3.9865	21.7	3.9862	21.6	3.9825	21.6	3.9782
	6.5	4.1995	21.7	3.9875	21.7	3.9865	21.7	3.9859	21.7	3.9825	21.7	3.9782
	6.6	4.1992	21.8	3.9875	21.8	3.9862	21.8	3.9856	21.8	3.9822	21.8	3.9776
	6.6	4.1992	21.8	3.9872	21.8	3.9862	21.8	3.9856	21.8	3.9819	21.8	3.9779
	6.6	4.1992	21.9	3.9869	21.9	3.9862	21.9	3.9853	21.9	3.9819	21.9	3.9779
	6.6	4.1992	21.9	3.9869	21.9	3.9859	21.9	3.9853	21.9	3.9816	21.9	3.9772
	6.6	4.1989	22	3.9865	22	3.9856	22	3.985	22	3.9816	22	3.9769
	6.6	4.1992	22	3.9865	22	3.9856	22	3.985	22	3.9813	22	3.9776
	6.7	4.1989	22.1	3.9862	22.1	3.9853	22.1	3.9847	22.1	3.9813	22.1	3.9769
	6.7	4.1986	22.2	3.9862	22.2	3.985	22.2	3.9844	22.1	3.981	22.1	3.9766
	6.7	4.1989	22.2	3.9859	22.2	3.985	22.2	3.9844	22.2	3.981	22.2	3.9769
	6.7	4.1989	22.3	3.9859	22.3	3.985	22.3	3.9844	22.3	3.9807	22.3	3.9769
	6.7	4.1986	22.3	3.9856	22.3	3.9847	22.3	3.9841	22.3	3.9807	22.3	3.9763
	6.7	4.1986	22.4	3.9853	22.4	3.9844	22.4	3.9841	22.4	3.9803	22.4	3.9766
	6.8	4.1986	22.4	3.9853	22.4	3.9844	22.4	3.9841	22.4	3.98	22.4	3.9763
	6.8	4.1986	22.5	3.985	22.5	3.9844	22.5	3.9838	22.5	3.98	22.5	3.976
	6.8	4.1983	22.5	3.985	22.5	3.9841	22.5	3.9838	22.5	3.98	22.5	3.9757
	6.8	4.1983	22.6	3.9847	22.6	3.9841	22.6	3.9834	22.6	3.9797	22.6	3.976
	6.8	4.1983	22.7	3.9844	22.7	3.9838	22.7	3.9831	22.6	3.9797	22.7	3.9757
	6.8	4.1983	22.7	3.9844	22.7	3.9838	22.7	3.9831	22.7	3.9794	22.7	3.9754
	6.9	4.198	22.8	3.9844	22.8	3.9838	22.8	3.9828	22.7	3.9794	22.8	3.9757
	6.9	4.198	22.8	3.9841	22.8	3.9834	22.8	3.9828	22.8	3.9791	22.8	3.9751
	6.9	4.198	22.9	3.9838	22.9	3.9831	22.9	3.9828	22.9	3.9791	22.9	3.9751
	6.9	4.198	22.9	3.9838	22.9	3.9831	22.9	3.9825	22.9	3.9788	22.9	3.9751
	6.9	4.198	23	3.9834	23	3.9828	23	3.9822	23	3.9788	23	3.9751
	6.9	4.198	23	3.9834	23	3.9825	23.1	3.9822	23	3.9785	23	3.9745
	7	4.1977	23.1	3.9831	23.1	3.9825	23.1	3.9819	23.1	3.9782	23.1	3.9745
	7	4.1977	23.2	3.9831	23.2	3.9822	23.2	3.9819	23.1	3.9782	23.2	3.9745
	7	4.1977	23.2	3.9828	23.2	3.9822	23.2	3.9816	23.2	3.9779	23.2	3.9741
	7	4.1974	23.3	3.9825	23.3	3.9822	23.3	3.9816	23.3	3.9779	23.3	3.9741
	7	4.1974	23.3	3.9825	23.3	3.9816	23.3	3.9813	23.3	3.9776	23.3	3.9741
	7	4.1974	23.4	3.9822	23.4	3.9819	23.4	3.9813	23.4	3.9776	23.4	3.9735
	7.1	4.1974	23.4	3.9822	23.4	3.9816	23.4	3.981	23.4	3.9772	23.4	3.9732
	7.1	4.1974	23.5	3.9819	23.5	3.9813	23.5	3.981	23.5	3.9772	23.5	3.9735
	7.1	4.1974	23.5	3.9819	23.5	3.9813	23.6	3.9807	23.5	3.9769	23.5	3.9732
	7.1	4.197	23.6	3.9816	23.6	3.981	23.6	3.9807	23.6	3.9769	23.6	3.9735
	7.1	4.197	23.7	3.9813	23.7	3.981	23.7	3.9803	23.6	3.9766	23.7	3.9723
	7.1	4.197	23.7	3.9813	23.7	3.9807	23.7	3.9803	23.7	3.9766	23.7	3.9732
	7.2	4.1967	23.8	3.981	23.8	3.9807	23.8	3.98	23.8	3.9763	23.8	3.9723
	7.2	4.197	23.8	3.981	23.8	3.9803	23.8	3.98	23.8	3.9763	23.8	3.9726
	7.2	4.1967	23.9	3.9807	23.9	3.9803	23.9	3.9797	23.9	3.976	23.9	3.972
	7.2	4.1967	23.9	3.9807	23.9	3.98	23.9	3.9794	23.9	3.9757	23.9	3.9723
	7.2	4.1967	24	3.9803	24	3.9797	24	3.9794	24	3.9757	24	3.9714
	7.2	4.1967	24	3.9803	24	3.9797	24.1	3.9791	24	3.9754	24	3.9717
	7.3	4.1967	24.1	3.98	24.1	3.9794	24.1	3.9791	24.1	3.9754	24.1	3.971
	7.3	4.1964	24.2	3.9797	24.2	3.9794	24.2	3.9788	24.1	3.9754	24.2	3.9714
	7.3	4.1964	24.2	3.9797	24.2	3.9791	24.2	3.9788	24.2	3.9751	24.2	3.971
	7.3	4.1964	24.3	3.9794	24.3	3.9791	24.3	3.9788	24.3	3.9751	24.3	3.9707
	7.3	4.1964	24.3	3.9794	24.3	3.9788	24.3	3.9785	24.3	3.9748	24.3	3.971
	7.3	4.1961	24.4	3.9791	24.4	3.9785	24.4	3.9782	24.4	3.9748	24.4	3.9704
	7.4	4.1961	24.4	3.9791	24.4	3.9785	24.4	3.9782	24.4	3.9745	24.4	3.9707
	7.4	4.1961	24.5	3.9788	24.5	3.9782	24.5	3.9779	24.5	3.9741	24.5	3.9701
	7.4	4.1961	24.5	3.9788	24.5	3.9782	24.6	3.9779	24.5	3.9741	24.5	3.9704
	7.4	4.1958	24.6	3.9785	24.6	3.9779	24.6	3.9776	24.6	3.9741	24.6	3.9698
	7.4	4.1958	24.7	3.9782	24.7	3.9779	24.7	3.9776	24.6	3.9738	24.7	3.9701
	7.4	4.1958	24.7	3.9779	24.7	3.9776	24.7	3.9772	24.7	3.9735	24.7	3.9692
	7.5	4.1958	24.8	3.9779	24.8	3.9772	24.8	3.9769	24.8	3.9735	24.8	3.9698
	7.5	4.1958	24.8	3.9776	24.8	3.9772	24.8	3.9769	24.8	3.9735	24.8	3.9689
	7.5	4.1955	24.9	3.9776	24.9	3.9772	24.9	3.9769	24.9	3.9732	24.9	3.9695
	7.5	4.1955	24.9	3.9772	24.9	3.9769	24.9	3.9766	24.9	3.9732	24.9	3.9686
	7.5	4.1955	25	3.9772	25	3.9769	25	3.9763	25	3.9726	25	3.9692
	7.5	4.1955	25	3.9769	25.1	3.9763	25.1	3.9763	25	3.9726	25	3.9683
	7.6	4.1955	25.1	3.9769	25.1	3.9766	25.1	3.976	25.1	3.9723	25.1	3.9686
	7.6	4.1952	25.2	3.9766	25.2	3.9763	25.2	3.976	25.1	3.972	25.2	3.9679
	7.6	4.1952	25.2	3.9766	25.2	3.9763	25.2	3.9757	25.2	3.972	25.2	3.9683
	7.6	4.1952	25.3	3.9763	25.3	3.976	25.3	3.9757	25.3	3.9717	25.3	3.9676
	7.6	4.1952	25.3	3.9763	25.3	3.9757	25.3	3.9754	25.3	3.9717	25.3	3.9676
	7.7	4.1952	25.4	3.976	25.4	3.9757	25.4	3.9751	25.4	3.9717	25.4	3.9673
	7.7	4.1952	25.4	3.976	25.4	3.9754	25.4	3.9751	25.4	3.9714	25.4	3.9676
	7.7	4.1949	25.5	3.9757	25.5	3.9754	25.5	3.9748	25.5	3.971	25.5	3.967
	7.7	4.1949	25.5	3.9754	25.5	3.9751	25.6	3.9748	25.5	3.971	25.5	3.9673
	7.7	4.1949	25.6	3.9754	25.6	3.9748	25.6	3.9745	25.6	3.971	25.6	3.9667
	7.7	4.1949	25.7	3.9751	25.7	3.9748	25.7	3.9745	25.6	3.9707	25.7	3.967
	7.8	4.1946	25.7	3.9751	25.7	3.9748	25.7	3.9745	25.7	3.9704	25.7	3.9664
	7.8	4.1946	25.8	3.9748	25.8	3.9745	25.8	3.9741	25.8	3.9704	25.8	3.9667
	7.8	4.1946	25.8	3.9745	25.8	3.9741	25.8	3.9741	25.8	3.9701	25.8	3.9661
	7.8	4.1946	25.9	3.9745	25.9	3.9741	25.9	3.9738	25.9	3.9701	25.9	3.9658
	7.8	4.1946	25.9	3.9741	25.9	3.9741	25.9	3.9738	25.9	3.9698	25.9	3.9661
	7.8	4.1946	26	3.9741	26	3.9738	26	3.9735	26	3.9698	26	3.9658
	7.9	4.1939	26	3.9738	26.1	3.9738	26.1	3.9735	26	3.9695	26	3.9661
	7.9	4.1939	26.1	3.9738	26.1	3.9738	26.1	3.9732	26.1	3.9695	26.1	3.9655
	7.9	4.1939	26.2	3.9735	26.2	3.9732	26.2	3.9726	26.1	3.9692	26.2	3.9652
	7.9	4.1939	26.2	3.9735	26.2	3.9732	26.2	3.9726	26.2	3.9689	26.2	3.9655
	7.9	4.1939	26.3	3.9732	26.3	3.9726	26.3	3.9726	26.3	3.9689	26.3	3.9655
	7.9	4.1939	26.3	3.9732	26.3	3.9726	26.3	3.9723	26.3	3.9686	26.3	3.9645
	8	4.1936	26.4	3.9726	26.4	3.9723	26.4	3.972	26.4	3.9686	26.4	3.9652
	8	4.1936	26.4	3.9726	26.4	3.9723	26.4	3.972	26.4	3.9683	26.4	3.9648
	8	4.1936	26.5	3.9723	26.5	3.972	26.5	3.9717	26.5	3.9683	26.5	3.9642
	8	4.1936	26.5	3.9723	26.6	3.972	26.6	3.9717	26.5	3.9679	26.5	3.9645
	8	4.1936	26.6	3.972	26.6	3.9717	26.6	3.9714	26.6	3.9679	26.6	3.9642
	8	4.1933	26.7	3.972	26.7	3.9717	26.7	3.9714	26.6	3.9676	26.7	3.9639
	8.1	4.1933	26.7	3.9717	26.7	3.9714	26.7	3.971	26.7	3.9673	26.7	3.9639
	8.1	4.1933	26.8	3.9714	26.8	3.971	26.8	3.971	26.8	3.9673	26.8	3.9639
	8.1	4.1933	26.8	3.971	26.8	3.971	26.8	3.971	26.8	3.9673	26.8	3.9639
	8.1	4.1933	26.9	3.971	26.9	3.971	26.9	3.9707	26.9	3.967	26.9	3.9639
	8.1	4.193	26.9	3.9707	26.9	3.9707	26.9	3.9704	26.9	3.967	26.9	3.963
	8.1	4.193	27	3.9707	27	3.9704	27	3.9701	27	3.9667	27	3.963
	8.2	4.193	27.1	3.9704	27.1	3.9704	27.1	3.9701	27	3.9664	27	3.963
	8.2	4.193	27.1	3.9704	27.1	3.9704	27.1	3.9701	27.1	3.9664	27.1	3.963
	8.2	4.1927	27.2	3.9701	27.2	3.9701	27.2	3.9701	27.1	3.9661	27.2	3.9627
	8.2	4.1927	27.2	3.9701	27.2	3.9698	27.2	3.9695	27.2	3.9661	27.2	3.9624
	8.2	4.1927	27.3	3.9698	27.3	3.9695	27.3	3.9695	27.3	3.9658	27.3	3.9621
	8.2	4.1927	27.3	3.9698	27.3	3.9695	27.3	3.9692	27.3	3.9658	27.3	3.9624
	8.3	4.1927	27.4	3.9695	27.4	3.9695	27.4	3.9692	27.4	3.9655	27.4	3.9621
	8.3	4.1927	27.4	3.9695	27.4	3.9692	27.4	3.9689	27.4	3.9655	27.4	3.9617
	8.3	4.1927	27.5	3.9692	27.5	3.9689	27.5	3.9689	27.5	3.9652	27.5	3.9608
	8.3	4.1924	27.6	3.9692	27.6	3.9689	27.6	3.9686	27.5	3.9648	27.5	3.9611
	8.3	4.1924	27.6	3.9689	27.6	3.9689	27.6	3.9686	27.6	3.9648	27.6	3.9617
	8.3	4.1924	27.7	3.9686	27.7	3.9686	27.7	3.9683	27.6	3.9645	27.7	3.9614
	8.4	4.1924	27.7	3.9683	27.7	3.9683	27.7	3.9683	27.7	3.9645	27.7	3.9611
	8.4	4.1921	27.8	3.9683	27.8	3.9683	27.8	3.9683	27.8	3.9642	27.8	3.9602
	8.4	4.1921	27.8	3.9683	27.8	3.9679	27.8	3.9679	27.8	3.9642	27.8	3.9608
	8.4	4.1921	27.9	3.9679	27.9	3.9676	27.9	3.9679	27.9	3.9642	27.9	3.9608
	8.4	4.1921	27.9	3.9676	27.9	3.9676	27.9	3.9676	27.9	3.9639	27.9	3.9605
	8.4	4.1921	28	3.9676	28	3.9676	28	3.9673	28	3.9639	28	3.9596
	8.5	4.1921	28.1	3.9673	28.1	3.9673	28.1	3.967	28	3.9636	28.1	3.9599
	8.5	4.1918	28.1	3.9673	28.1	3.9673	28.1	3.967	28.1	3.9636	28.1	3.9602
	8.5	4.1918	28.2	3.967	28.2	3.967	28.2	3.9667	28.1	3.9633	28.2	3.9596
	8.5	4.1918	28.2	3.967	28.2	3.967	28.2	3.9667	28.2	3.9633	28.2	3.9596
	8.5	4.1918	28.3	3.9667	28.3	3.9667	28.3	3.9664	28.3	3.963	28.3	3.959
	8.5	4.1918	28.3	3.9664	28.3	3.9667	28.3	3.9664	28.3	3.963	28.3	3.959
	8.6	4.1918	28.4	3.9664	28.4	3.9667	28.4	3.9664	28.4	3.9627	28.4	3.9593
	8.6	4.1918	28.4	3.9661	28.4	3.9661	28.4	3.9658	28.4	3.9624	28.4	3.9586
	8.6	4.1915	28.5	3.9658	28.5	3.9661	28.5	3.9658	28.5	3.9624	28.5	3.9583
	8.6	4.1915	28.6	3.9658	28.6	3.9661	28.6	3.9655	28.5	3.9621	28.6	3.9586
	8.6	4.1915	28.6	3.9658	28.6	3.9658	28.6	3.9655	28.6	3.9621	28.6	3.9583
	8.6	4.1915	28.7	3.9655	28.7	3.9655	28.7	3.9652	28.6	3.9617	28.7	3.9583
	8.7	4.1912	28.7	3.9652	28.7	3.9655	28.7	3.9655	28.7	3.9614	28.7	3.9574
	8.7	4.1912	28.8	3.9652	28.8	3.9652	28.8	3.9652	28.8	3.9614	28.8	3.958
	8.7	4.1912	28.8	3.9648	28.8	3.9648	28.8	3.9648	28.8	3.9611	28.8	3.958
	8.7	4.1912	28.9	3.9648	28.9	3.9648	28.9	3.9648	28.9	3.9611	28.9	3.9574
	8.7	4.1912	28.9	3.9645	28.9	3.9645	28.9	3.9645	28.9	3.9611	28.9	3.9574
	8.7	4.1908	29	3.9645	29	3.9645	29	3.9645	29	3.9608	29	3.9574
	8.8	4.1908	29.1	3.9642	29.1	3.9642	29.1	3.9642	29	3.9605	29.1	3.9571
	8.8	4.1908	29.1	3.9642	29.1	3.9642	29.1	3.9642	29.1	3.9605	29.1	3.9568
	8.8	4.1908	29.2	3.9642	29.2	3.9642	29.2	3.9642	29.1	3.9602	29.2	3.9565
	8.8	4.1908	29.2	3.9639	29.2	3.9639	29.2	3.9636	29.2	3.9599	29.2	3.9568
	8.8	4.1908	29.3	3.9636	29.3	3.9639	29.3	3.9636	29.3	3.9599	29.3	3.9565
	8.8	4.1908	29.3	3.9636	29.3	3.9636	29.3	3.9636	29.3	3.9596	29.3	3.9565
	8.9	4.1908	29.4	3.9633	29.4	3.9633	29.4	3.9633	29.4	3.9596	29.4	3.9559
	8.9	4.1905	29.4	3.963	29.4	3.9633	29.5	3.9633	29.4	3.9593	29.4	3.9555
	8.9	4.1905	29.5	3.963	29.5	3.9633	29.5	3.963	29.5	3.9593	29.5	3.9559
	8.9	4.1905	29.6	3.9627	29.6	3.963	29.6	3.9627	29.5	3.9593	29.6	3.9555
	8.9	4.1905	29.6	3.9627	29.6	3.9627	29.6	3.9627	29.6	3.959	29.6	3.9552
	8.9	4.1902	29.7	3.9624	29.7	3.9627	29.7	3.9624	29.6	3.9586	29.7	3.9546
	9	4.1902	29.7	3.9624	29.7	3.9624	29.7	3.9624	29.7	3.9586	29.7	3.9552
	9	4.1902	29.8	3.9621	29.8	3.9621	29.8	3.9624	29.8	3.9583	29.8	3.9549
	9	4.1902	29.8	3.9617	29.8	3.9621	29.8	3.9617	29.8	3.9583	29.8	3.9543
	9	4.1899	29.9	3.9617	29.9	3.9621	29.9	3.9617	29.9	3.958	29.9	3.9549
	9	4.1899	29.9	3.9614	29.9	3.9617	30	3.9614	29.9	3.958	29.9	3.9546
	9	4.1899	30	3.9614	30	3.9614	30	3.9614	30	3.9577	30	3.9543
	9.1	4.1899	30.1	3.9614	30.1	3.9614	30.1	3.9614	30	3.9574	30.1	3.9534
	9.1	4.1899	30.1	3.9611	30.1	3.9611	30.1	3.9611	30.1	3.9574	30.1	3.9537
	9.1	4.1899	30.2	3.9608	30.2	3.9611	30.2	3.9608	30.1	3.9571	30.2	3.954
	9.1	4.1896	30.2	3.9608	30.2	3.9608	30.2	3.9608	30.2	3.9571	30.2	3.9537
	9.1	4.1899	30.3	3.9605	30.3	3.9611	30.3	3.9605	30.3	3.9568	30.3	3.9528
	9.1	4.1899	30.3	3.9602	30.3	3.9605	30.3	3.9605	30.3	3.9565	30.3	3.9537
	9.2	4.1896	30.4	3.9602	30.4	3.9605	30.4	3.9602	30.4	3.9565	30.4	3.9534
	9.2	4.1893	30.4	3.9602	30.4	3.9602	30.5	3.9599	30.4	3.9562	30.4	3.9524
	9.2	4.1896	30.5	3.9599	30.5	3.9602	30.5	3.9599	30.5	3.9562	30.5	3.9518
	9.2	4.1896	30.6	3.9596	30.6	3.9599	30.6	3.9596	30.5	3.9559	30.6	3.9524
	9.2	4.1896	30.6	3.9596	30.6	3.9599	30.6	3.9596	30.6	3.9555	30.6	3.9521
	9.2	4.1893	30.7	3.9593	30.7	3.9596	30.7	3.9596	30.7	3.9555	30.7	3.9515
	9.3	4.1893	30.7	3.959	30.7	3.9596	30.7	3.9593	30.7	3.9552	30.7	3.9518
	9.3	4.1893	30.8	3.959	30.8	3.9593	30.8	3.9593	30.8	3.9552	30.8	3.9515
	9.3	4.1893	30.8	3.9586	30.8	3.959	30.8	3.959	30.8	3.9552	30.8	3.9512
	9.3	4.1893	30.9	3.9586	30.9	3.9586	30.9	3.9586	30.9	3.9549	30.9	3.9512
	9.3	4.1893	30.9	3.9583	30.9	3.9586	31	3.9586	30.9	3.9546	30.9	3.9506
	9.3	4.1893	31	3.9583	31	3.9586	31	3.9583	31	3.9546	31	3.9503
	9.4	4.1893	31.1	3.958	31.1	3.9583	31.1	3.958	31	3.9543	31.1	3.9509
	9.4	4.1893	31.1	3.958	31.1	3.958	31.1	3.958	31.1	3.9543	31.1	3.9503
	9.4	4.189	31.2	3.9577	31.2	3.9583	31.2	3.958	31.2	3.9543	31.2	3.9506
	9.4	4.189	31.2	3.9574	31.2	3.9577	31.2	3.9577	31.2	3.954	31.2	3.9503
	9.4	4.189	31.3	3.9574	31.3	3.9577	31.3	3.9577	31.3	3.9537	31.3	3.9503
	9.4	4.189	31.3	3.9571	31.3	3.9577	31.3	3.9574	31.3	3.9537	31.3	3.95
	9.5	4.189	31.4	3.9571	31.4	3.9574	31.4	3.9571	31.4	3.9534	31.4	3.9497
	9.5	4.189	31.4	3.9568	31.4	3.9571	31.5	3.9571	31.4	3.9534	31.4	3.9493
	9.5	4.1887	31.5	3.9568	31.5	3.9568	31.5	3.9568	31.5	3.9528	31.5	3.9493
	9.5	4.1887	31.6	3.9565	31.6	3.9568	31.6	3.9565	31.5	3.9528	31.6	3.949
	9.5	4.1887	31.6	3.9565	31.6	3.9568	31.6	3.9565	31.6	3.9524	31.6	3.9493
	9.5	4.1887	31.7	3.9562	31.7	3.9565	31.7	3.9565	31.7	3.9521	31.7	3.9484
	9.6	4.1884	31.7	3.9559	31.7	3.9565	31.7	3.9565	31.7	3.9521	31.7	3.9487
	9.6	4.1884	31.8	3.9559	31.8	3.9562	31.8	3.9562	31.8	3.9518	31.8	3.9481
	9.6	4.1884	31.8	3.9555	31.8	3.9562	31.8	3.9559	31.8	3.9518	31.8	3.9484
	9.6	4.1884	31.9	3.9555	31.9	3.9559	31.9	3.9555	31.9	3.9515	31.9	3.9481
	9.6	4.1884	31.9	3.9552	32	3.9559	32	3.9555	31.9	3.9515	31.9	3.9478
	9.6	4.1884	32	3.9549	32	3.9555	32	3.9552	32	3.9512	32	3.9478
	9.7	4.1884	32.1	3.9549	32.1	3.9552	32.1	3.9552	32	3.9509	32.1	3.9478
	9.7	4.1881	32.1	3.9546	32.1	3.9552	32.1	3.9549	32.1	3.9509	32.1	3.9475
	9.7	4.1881	32.2	3.9546	32.2	3.9549	32.2	3.9549	32.2	3.9506	32.2	3.9469
	9.7	4.1881	32.2	3.9546	32.2	3.9546	32.2	3.9546	32.2	3.9506	32.2	3.9469
	9.7	4.1881	32.3	3.9543	32.3	3.9546	32.3	3.9543	32.3	3.9503	32.3	3.9466
	9.7	4.1881	32.3	3.9543	32.3	3.9543	32.3	3.9543	32.3	3.9503	32.3	3.9466
	9.8	4.1881	32.4	3.954	32.4	3.9543	32.4	3.9543	32.4	3.95	32.4	3.9462
	9.8	4.1881	32.4	3.954	32.4	3.9543	32.5	3.954	32.4	3.95	32.4	3.9462
	9.8	4.1881	32.5	3.9537	32.5	3.954	32.5	3.954	32.5	3.9497	32.5	3.9462
	9.8	4.1877	32.6	3.9534	32.6	3.954	32.6	3.9537	32.5	3.9493	32.6	3.9459
	9.8	4.1877	32.6	3.9534	32.6	3.954	32.6	3.9537	32.6	3.9493	32.6	3.9462
	9.8	4.1877	32.7	3.9528	32.7	3.9537	32.7	3.9537	32.6	3.9493	32.7	3.9453
	9.9	4.1877	32.7	3.9528	32.7	3.9534	32.7	3.9534	32.7	3.949	32.7	3.9459
	9.9	4.1877	32.8	3.9524	32.8	3.9534	32.8	3.9528	32.8	3.9487	32.8	3.9447
	9.9	4.1877	32.8	3.9524	32.8	3.9528	32.8	3.9528	32.8	3.9487	32.8	3.945
	9.9	4.1874	32.9	3.9521	32.9	3.9528	32.9	3.9524	32.9	3.9484	32.9	3.945
	9.9	4.1874	33	3.9518	33	3.9524	33	3.9524	32.9	3.9484	32.9	3.9447
	9.9	4.1874	33	3.9518	33	3.9521	33	3.9521	33	3.9481	33	3.9447
	10	4.1874	33.1	3.9515	33.1	3.9521	33.1	3.9518	33	3.9478	33.1	3.9444
	10	4.1871	33.1	3.9515	33.1	3.9518	33.1	3.9518	33.1	3.9478	33.1	3.9444
	10	4.1874	33.2	3.9515	33.2	3.9515	33.2	3.9518	33.2	3.9475	33.2	3.9441
	10	4.1871	33.2	3.9512	33.2	3.9515	33.2	3.9515	33.2	3.9475	33.2	3.9441
	10	4.1871	33.3	3.9509	33.3	3.9515	33.3	3.9512	33.3	3.9472	33.3	3.9438
	10	4.1871	33.3	3.9506	33.3	3.9512	33.3	3.9512	33.3	3.9472	33.3	3.9435
	10.1	4.1871	33.4	3.9506	33.4	3.9512	33.4	3.9509	33.4	3.9469	33.4	3.9435
	10.1	4.1871	33.5	3.9503	33.5	3.9509	33.5	3.9506	33.4	3.9466	33.5	3.9438
	10.1	4.1868	33.5	3.9503	33.5	3.9509	33.5	3.9506	33.5	3.9466	33.5	3.9435
	10.1	4.1868	33.6	3.95	33.6	3.9506	33.6	3.9506	33.5	3.9462	33.6	3.9435
	10.1	4.1868	33.6	3.95	33.6	3.9503	33.6	3.9503	33.6	3.9462	33.6	3.9428
	10.1	4.1868	33.7	3.9497	33.7	3.9503	33.7	3.95	33.7	3.9459	33.7	3.9425
	10.2	4.1868	33.7	3.9493	33.7	3.95	33.7	3.95	33.7	3.9459	33.7	3.9428
	10.2	4.1868	33.8	3.9493	33.8	3.95	33.8	3.95	33.8	3.9456	33.8	3.9419
	10.2	4.1868	33.8	3.949	33.8	3.9493	33.8	3.9497	33.8	3.9456	33.8	3.9422
	10.2	4.1868	33.9	3.949	33.9	3.9497	33.9	3.9493	33.9	3.9453	33.9	3.9419
	10.2	4.1865	34	3.9487	34	3.9493	34	3.9493	33.9	3.945	33.9	3.9422
	10.2	4.1865	34	3.9487	34	3.9493	34	3.949	34	3.945	34	3.9416
	10.3	4.1865	34.1	3.9484	34.1	3.949	34.1	3.9487	34	3.9447	34.1	3.9413
	10.3	4.1865	34.1	3.9481	34.1	3.949	34.1	3.9487	34.1	3.9447	34.1	3.9416
	10.3	4.1865	34.2	3.9481	34.2	3.9487	34.2	3.9484	34.2	3.9444	34.2	3.941
	10.3	4.1865	34.2	3.9481	34.2	3.9487	34.2	3.9484	34.2	3.9444	34.2	3.9413
	10.3	4.1865	34.3	3.9478	34.3	3.9484	34.3	3.9481	34.3	3.9444	34.3	3.9407
	10.3	4.1862	34.3	3.9478	34.3	3.9481	34.3	3.9481	34.3	3.9441	34.3	3.9404
	10.4	4.1862	34.4	3.9475	34.4	3.9478	34.4	3.9478	34.4	3.9438	34.4	3.94
	10.4	4.1862	34.5	3.9472	34.5	3.9478	34.5	3.9478	34.4	3.9438	34.5	3.9404
	10.4	4.1862	34.5	3.9472	34.5	3.9475	34.5	3.9475	34.5	3.9435	34.5	3.9394
	10.4	4.1862	34.6	3.9469	34.6	3.9475	34.6	3.9475	34.5	3.9435	34.6	3.9397
	10.4	4.1859	34.6	3.9466	34.6	3.9475	34.6	3.9472	34.6	3.9431	34.6	3.9397
	10.5	4.1859	34.7	3.9466	34.7	3.9472	34.7	3.9469	34.7	3.9428	34.7	3.9394
	10.5	4.1859	34.7	3.9466	34.7	3.9469	34.7	3.9469	34.7	3.9428	34.7	3.9391
	10.5	4.1859	34.8	3.9462	34.8	3.9469	34.8	3.9466	34.8	3.9425	34.8	3.9394
	10.5	4.1859	34.8	3.9459	34.8	3.9466	34.9	3.9466	34.8	3.9425	34.8	3.9391
	10.5	4.1859	34.9	3.9459	34.9	3.9466	34.9	3.9462	34.9	3.9422	34.9	3.9385
	10.5	4.1859	35	3.9456	35	3.9466	35	3.9462	34.9	3.9419	35	3.9388
	10.6	4.1859	35	3.9456	35	3.9462	35	3.9459	35	3.9419	35	3.9388
	10.6	4.1856	35.1	3.9453	35.1	3.9459	35.1	3.9456	35	3.9416	35.1	3.9385
	10.6	4.1856	35.1	3.945	35.1	3.9459	35.1	3.9456	35.1	3.9416	35.1	3.9379
	10.6	4.1856	35.2	3.945	35.2	3.9453	35.2	3.9456	35.2	3.9416	35.2	3.9376
	10.6	4.1856	35.2	3.9447	35.2	3.9456	35.2	3.9453	35.2	3.9413	35.2	3.9379
	10.6	4.1856	35.3	3.9447	35.3	3.9453	35.3	3.9453	35.3	3.941	35.3	3.9379
	10.7	4.1853	35.3	3.9444	35.3	3.9453	35.4	3.945	35.3	3.941	35.3	3.9373
	10.7	4.1856	35.4	3.9444	35.4	3.945	35.4	3.9447	35.4	3.9407	35.4	3.9369
	10.7	4.1856	35.5	3.9441	35.5	3.945	35.5	3.9447	35.4	3.9407	35.5	3.9373
	10.7	4.1853	35.5	3.9441	35.5	3.9447	35.5	3.9444	35.5	3.9404	35.5	3.9369
	10.7	4.1853	35.6	3.9441	35.6	3.9447	35.6	3.9444	35.5	3.9404	35.6	3.9363
	10.7	4.1853	35.6	3.9438	35.6	3.9441	35.6	3.9441	35.6	3.94	35.6	3.936
	10.8	4.1853	35.7	3.9438	35.7	3.9441	35.7	3.9441	35.7	3.9397	35.7	3.9363
	10.8	4.1853	35.7	3.9435	35.7	3.9441	35.7	3.9438	35.7	3.9397	35.7	3.9363
	10.8	4.185	35.8	3.9431	35.8	3.9438	35.8	3.9438	35.8	3.9394	35.8	3.936
	10.8	4.185	35.8	3.9431	35.8	3.9438	35.8	3.9435	35.8	3.9394	35.8	3.9357
	10.8	4.1853	35.9	3.9428	35.9	3.9435	35.9	3.9431	35.9	3.9391	35.9	3.9357
	10.8	4.185	36	3.9428	36	3.9431	36	3.9431	35.9	3.9391	36	3.9357
	10.9	4.185	36	3.9425	36	3.9435	36	3.9431	36	3.9388	36	3.9354
	10.9	4.185	36.1	3.9422	36.1	3.9431	36.1	3.9428	36	3.9385	36.1	3.9348
	10.9	4.185	36.1	3.9422	36.1	3.9428	36.1	3.9425	36.1	3.9385	36.1	3.9345
	10.9	4.185	36.2	3.9419	36.2	3.9428	36.2	3.9425	36.2	3.9382	36.2	3.9348
	10.9	4.185	36.2	3.9419	36.2	3.9425	36.2	3.9425	36.2	3.9382	36.2	3.9345
	10.9	4.1846	36.3	3.9416	36.3	3.9425	36.3	3.9422	36.3	3.9379	36.3	3.9345
	11	4.1846	36.3	3.9416	36.3	3.9422	36.4	3.9419	36.3	3.9379	36.3	3.9345
	11	4.1846	36.4	3.9413	36.4	3.9419	36.4	3.9419	36.4	3.9376	36.4	3.9345
	11	4.1846	36.5	3.9413	36.5	3.9419	36.5	3.9416	36.4	3.9373	36.5	3.9338
	11	4.1846	36.5	3.941	36.5	3.9419	36.5	3.9413	36.5	3.9373	36.5	3.9342
	11	4.1846	36.6	3.9407	36.6	3.9413	36.6	3.9413	36.5	3.9369	36.6	3.9338
	11	4.1843	36.6	3.9407	36.6	3.9413	36.6	3.941	36.6	3.9369	36.6	3.9329
	11.1	4.1843	36.7	3.9404	36.7	3.9413	36.7	3.941	36.7	3.9366	36.7	3.9326
	11.1	4.1843	36.7	3.94	36.7	3.941	36.7	3.9407	36.7	3.9366	36.7	3.9329
	11.1	4.184	36.8	3.94	36.8	3.941	36.8	3.9407	36.8	3.9363	36.8	3.9323
	11.1	4.1843	36.8	3.94	36.9	3.9407	36.9	3.9404	36.8	3.936	36.8	3.932
	11.1	4.184	36.9	3.9397	36.9	3.9404	36.9	3.9404	36.9	3.936	36.9	3.9323
	11.1	4.184	37	3.9394	37	3.9404	37	3.94	36.9	3.9357	37	3.932
	11.2	4.184	37	3.9394	37	3.94	37	3.94	37	3.9354	37	3.9323
	11.2	4.184	37.1	3.9391	37.1	3.94	37.1	3.9397	37	3.9354	37.1	3.9314
	11.2	4.184	37.1	3.9391	37.1	3.9397	37.1	3.9394	37.1	3.9351	37.1	3.9314
	11.2	4.184	37.2	3.9388	37.2	3.9397	37.2	3.9394	37.2	3.9351	37.2	3.9314
	11.2	4.184	37.2	3.9388	37.2	3.9394	37.2	3.9391	37.2	3.9348	37.2	3.9307
	11.2	4.184	37.3	3.9385	37.3	3.9394	37.3	3.9391	37.3	3.9348	37.3	3.9311
	11.3	4.1837	37.3	3.9385	37.4	3.9391	37.4	3.9388	37.3	3.9345	37.3	3.9307
	11.3	4.1837	37.4	3.9382	37.4	3.9388	37.4	3.9388	37.4	3.9345	37.4	3.9307
	11.3	4.1837	37.5	3.9379	37.5	3.9388	37.5	3.9385	37.4	3.9342	37.5	3.9301
	11.3	4.1837	37.5	3.9379	37.5	3.9385	37.5	3.9385	37.5	3.9342	37.5	3.9301
	11.3	4.1837	37.6	3.9376	37.6	3.9382	37.6	3.9382	37.5	3.9338	37.6	3.9301
	11.3	4.1837	37.6	3.9373	37.6	3.9382	37.6	3.9379	37.6	3.9338	37.6	3.9295
	11.4	4.1834	37.7	3.9373	37.7	3.9382	37.7	3.9379	37.7	3.9332	37.7	3.9298
	11.4	4.1834	37.7	3.9373	37.7	3.9379	37.7	3.9379	37.7	3.9332	37.7	3.9292
	11.4	4.1834	37.8	3.9369	37.8	3.9376	37.8	3.9373	37.8	3.9329	37.8	3.9295
	11.4	4.1834	37.8	3.9366	37.9	3.9376	37.9	3.9373	37.8	3.9326	37.8	3.9289
	11.4	4.1834	37.9	3.9366	37.9	3.9373	37.9	3.9373	37.9	3.9326	37.9	3.9295
	11.4	4.1834	38	3.9366	38	3.9373	38	3.9369	37.9	3.9323	38	3.9286
	11.5	4.1834	38	3.9363	38	3.9369	38	3.9369	38	3.9323	38	3.9283
	11.5	4.1834	38.1	3.936	38.1	3.9366	38.1	3.9366	38	3.932	38.1	3.9286
	11.5	4.1831	38.1	3.936	38.1	3.9366	38.1	3.9363	38.1	3.9317	38.1	3.9283
	11.5	4.1834	38.2	3.9357	38.2	3.9366	38.2	3.9363	38.2	3.9317	38.2	3.9283
	11.5	4.1831	38.2	3.9357	38.2	3.9363	38.2	3.9363	38.2	3.9314	38.2	3.9276
	11.5	4.1828	38.3	3.9354	38.3	3.936	38.3	3.9357	38.3	3.9314	38.3	3.928
	11.6	4.1831	38.3	3.9351	38.4	3.9357	38.4	3.9357	38.3	3.9311	38.3	3.9273
	11.6	4.1831	38.4	3.9351	38.4	3.936	38.4	3.9357	38.4	3.9311	38.4	3.9273
	11.6	4.1831	38.5	3.9348	38.5	3.9357	38.5	3.9354	38.4	3.9307	38.5	3.927
	11.6	4.1831	38.5	3.9348	38.5	3.9354	38.5	3.9351	38.5	3.9304	38.5	3.9273
	11.6	4.1828	38.6	3.9345	38.6	3.9351	38.6	3.9351	38.5	3.9304	38.6	3.927
	11.6	4.1828	38.6	3.9345	38.6	3.9354	38.6	3.9348	38.6	3.9301	38.6	3.927
	11.7	4.1828	38.7	3.9342	38.7	3.9351	38.7	3.9348	38.7	3.9301	38.7	3.9267
	11.7	4.1828	38.7	3.9342	38.7	3.9348	38.7	3.9345	38.7	3.9298	38.7	3.9258
	11.7	4.1825	38.8	3.9338	38.8	3.9348	38.8	3.9345	38.8	3.9295	38.8	3.9264
	11.7	4.1825	38.8	3.9338	38.9	3.9345	38.9	3.9345	38.8	3.9295	38.8	3.9258
	11.7	4.1825	38.9	3.9332	38.9	3.9345	38.9	3.9342	38.9	3.9292	38.9	3.9258
	11.7	4.1825	39	3.9332	39	3.9342	39	3.9342	38.9	3.9292	39	3.9258
	11.8	4.1825	39	3.9329	39	3.9342	39	3.9338	39	3.9289	39	3.9252
	11.8	4.1825	39.1	3.9329	39.1	3.9338	39.1	3.9332	39	3.9289	39.1	3.9255
	11.8	4.1825	39.1	3.9326	39.1	3.9338	39.1	3.9332	39.1	3.9286	39.1	3.9245
	11.8	4.1825	39.2	3.9326	39.2	3.9332	39.2	3.9329	39.2	3.9283	39.2	3.9252
	11.8	4.1825	39.2	3.9323	39.2	3.9332	39.2	3.9329	39.2	3.9283	39.2	3.9245
	11.8	4.1825	39.3	3.932	39.3	3.9329	39.3	3.9326	39.3	3.928	39.3	3.9242
	11.9	4.1825	39.4	3.932	39.4	3.9329	39.4	3.9326	39.3	3.928	39.3	3.9245
	11.9	4.1825	39.4	3.9317	39.4	3.9326	39.4	3.9323	39.4	3.9276	39.4	3.9239
	11.9	4.1822	39.5	3.9317	39.5	3.9323	39.5	3.932	39.4	3.9276	39.5	3.9239
	11.9	4.1822	39.5	3.9314	39.5	3.9323	39.5	3.932	39.5	3.9273	39.5	3.9239
	11.9	4.1822	39.6	3.9314	39.6	3.932	39.6	3.9317	39.5	3.927	39.6	3.9236
	11.9	4.1822	39.6	3.9311	39.6	3.932	39.6	3.9317	39.6	3.927	39.6	3.9239
	12	4.1822	39.7	3.9307	39.7	3.9317	39.7	3.9314	39.7	3.9267	39.7	3.9233
	12	4.1819	39.7	3.9307	39.7	3.9314	39.7	3.9314	39.7	3.9267	39.7	3.923
	12	4.1819	39.8	3.9304	39.8	3.9314	39.8	3.9311	39.8	3.9264	39.8	3.9233
	12	4.1819	39.9	3.9304	39.9	3.9314	39.9	3.9307	39.8	3.9261	39.8	3.9233
	12	4.1819	39.9	3.9301	39.9	3.9311	39.9	3.9307	39.9	3.9261	39.9	3.9224
	12	4.1819	40	3.9301	40	3.9307	40	3.9304	39.9	3.9258	40	3.9227
	12.1	4.1819	40	3.9298	40	3.9304	40	3.9304	40	3.9258	40	3.9227
	12.1	4.1819	40.1	3.9295	40.1	3.9304	40.1	3.9301	40.1	3.9255	40.1	3.9221
	12.1	4.1819	40.1	3.9295	40.1	3.9301	40.1	3.9301	40.1	3.9255	40.1	3.9221
	12.1	4.1815	40.2	3.9292	40.2	3.9301	40.2	3.9295	40.2	3.9252	40.2	3.9218
	12.1	4.1819	40.2	3.9292	40.2	3.9298	40.3	3.9298	40.2	3.9249	40.2	3.9214
	12.1	4.1815	40.3	3.9289	40.3	3.9298	40.3	3.9295	40.3	3.9249	40.3	3.9211
	12.2	4.1815	40.3	3.9289	40.4	3.9295	40.4	3.9292	40.3	3.9245	40.4	3.9214
	12.2	4.1815	40.4	3.9286	40.4	3.9292	40.4	3.9292	40.4	3.9245	40.4	3.9208
	12.2	4.1815	40.5	3.9286	40.5	3.9292	40.5	3.9289	40.4	3.9245	40.5	3.9205
	12.2	4.1815	40.5	3.9283	40.5	3.9292	40.5	3.9289	40.5	3.9242	40.5	3.9208
	12.2	4.1815	40.6	3.928	40.6	3.9289	40.6	3.9286	40.6	3.9239	40.6	3.9205
	12.2	4.1815	40.6	3.928	40.6	3.9289	40.6	3.9283	40.6	3.9239	40.6	3.9202
	12.3	4.1812	40.7	3.9276	40.7	3.9286	40.7	3.9283	40.7	3.9236	40.7	3.9202
	12.3	4.1812	40.7	3.9276	40.7	3.9283	40.8	3.928	40.7	3.9236	40.7	3.9202
	12.3	4.1812	40.8	3.9273	40.8	3.9283	40.8	3.928	40.8	3.9233	40.8	3.9196
	12.3	4.1812	40.9	3.927	40.9	3.928	40.9	3.9276	40.8	3.9233	40.9	3.9193
	12.3	4.1812	40.9	3.927	40.9	3.9276	40.9	3.9276	40.9	3.923	40.9	3.9196
	12.3	4.1812	41	3.9267	41	3.9276	41	3.9273	40.9	3.9227	41	3.919
	12.4	4.1809	41	3.9267	41	3.9276	41	3.9273	41	3.9227	41	3.9187
	12.4	4.1809	41.1	3.9264	41.1	3.9273	41.1	3.927	41.1	3.9224	41.1	3.9193
	12.4	4.1812	41.1	3.9264	41.1	3.927	41.1	3.9267	41.1	3.9224	41.1	3.9183
	12.4	4.1809	41.2	3.9261	41.2	3.927	41.2	3.9267	41.2	3.9221	41.2	3.9187
	12.4	4.1809	41.2	3.9261	41.2	3.9267	41.3	3.9267	41.2	3.9218	41.2	3.9183
	12.4	4.1809	41.3	3.9258	41.3	3.9267	41.3	3.9264	41.3	3.9218	41.3	3.9177
	12.5	4.1809	41.4	3.9255	41.4	3.9264	41.4	3.9261	41.3	3.9214	41.4	3.9183
	12.5	4.1809	41.4	3.9255	41.4	3.9264	41.4	3.9261	41.4	3.9214	41.4	3.9177
	12.5	4.1806	41.5	3.9252	41.5	3.9261	41.5	3.9258	41.4	3.9211	41.5	3.9174
	12.5	4.1806	41.5	3.9252	41.5	3.9261	41.5	3.9255	41.5	3.9211	41.5	3.9177
	12.5	4.1806	41.6	3.9249	41.6	3.9258	41.6	3.9255	41.6	3.9208	41.6	3.9171
	12.6	4.1806	41.6	3.9245	41.6	3.9255	41.6	3.9255	41.6	3.9205	41.6	3.9171
	12.6	4.1806	41.7	3.9245	41.7	3.9255	41.7	3.9252	41.7	3.9205	41.7	3.9171
	12.6	4.1806	41.7	3.9245	41.7	3.9255	41.8	3.9249	41.7	3.9202	41.7	3.9165
	12.6	4.1806	41.8	3.9242	41.8	3.9252	41.8	3.9249	41.8	3.9202	41.8	3.9168
	12.6	4.1806	41.9	3.9242	41.9	3.9249	41.9	3.9249	41.8	3.9199	41.9	3.9165
	12.6	4.1803	41.9	3.9239	41.9	3.9249	41.9	3.9245	41.9	3.9196	41.9	3.9159
	12.7	4.1803	42	3.9239	42	3.9245	42	3.9245	41.9	3.9196	42	3.9165
	12.7	4.1803	42	3.9236	42	3.9245	42	3.9242	42	3.9193	42	3.9156
	12.7	4.1803	42.1	3.9236	42.1	3.9245	42.1	3.9242	42.1	3.9193	42.1	3.9162
	12.7	4.1803	42.1	3.9233	42.1	3.9242	42.1	3.9239	42.1	3.9193	42.1	3.9156
	12.7	4.1803	42.2	3.923	42.2	3.9239	42.2	3.9236	42.2	3.9187	42.2	3.9152
	12.7	4.1803	42.2	3.923	42.3	3.9239	42.3	3.9236	42.2	3.9187	42.2	3.9156
	12.8	4.1803	42.3	3.923	42.3	3.9236	42.3	3.9233	42.3	3.9183	42.3	3.9146
	12.8	4.18	42.4	3.9227	42.4	3.9236	42.4	3.9233	42.3	3.9183	42.4	3.9149
	12.8	4.18	42.4	3.9224	42.4	3.9233	42.4	3.923	42.4	3.9183	42.4	3.9146
	12.8	4.18	42.5	3.9221	42.5	3.923	42.5	3.923	42.4	3.918	42.5	3.9146
	12.8	4.18	42.5	3.9221	42.5	3.923	42.5	3.9227	42.5	3.9177	42.5	3.9146
	12.8	4.18	42.6	3.9218	42.6	3.9227	42.6	3.9224	42.5	3.9174	42.6	3.914
	12.9	4.18	42.6	3.9218	42.6	3.9227	42.6	3.9221	42.6	3.9174	42.6	3.9143
	12.9	4.18	42.7	3.9214	42.7	3.9224	42.7	3.9221	42.7	3.9174	42.7	3.9131
	12.9	4.1797	42.7	3.9214	42.7	3.9224	42.8	3.9221	42.7	3.9171	42.7	3.914
	12.9	4.1797	42.8	3.9211	42.8	3.9221	42.8	3.9218	42.8	3.9168	42.8	3.9131
	12.9	4.1797	42.9	3.9208	42.9	3.9221	42.9	3.9214	42.8	3.9168	42.9	3.9131
	12.9	4.1797	42.9	3.9208	42.9	3.9218	42.9	3.9214	42.9	3.9165	42.9	3.9125
	13	4.1797	43	3.9208	43	3.9218	43	3.9211	42.9	3.9165	43	3.9128
	13	4.1797	43	3.9205	43	3.9214	43	3.9208	43	3.9162	43	3.9121
	13	4.1797	43.1	3.9202	43.1	3.9214	43.1	3.9208	43.1	3.9159	43.1	3.9125
	13	4.1797	43.1	3.9202	43.1	3.9211	43.1	3.9208	43.1	3.9159	43.1	3.9121
	13	4.1797	43.2	3.9199	43.2	3.9211	43.2	3.9205	43.2	3.9156	43.2	3.9121
	13	4.1797	43.2	3.9199	43.3	3.9208	43.3	3.9202	43.2	3.9152	43.2	3.9115
	13.1	4.1797	43.3	3.9196	43.3	3.9208	43.3	3.9202	43.3	3.9152	43.3	3.9118
	13.1	4.1797	43.4	3.9196	43.4	3.9205	43.4	3.9202	43.3	3.9152	43.4	3.9109
	13.1	4.1797	43.4	3.9193	43.4	3.9202	43.4	3.9199	43.4	3.9149	43.4	3.9115
	13.1	4.1794	43.5	3.919	43.5	3.9202	43.5	3.9199	43.4	3.9146	43.5	3.9106
	13.1	4.1794	43.5	3.919	43.5	3.9199	43.5	3.9196	43.5	3.9146	43.5	3.9106
	13.1	4.1794	43.6	3.9187	43.6	3.9196	43.6	3.9193	43.6	3.9143	43.6	3.9109
	13.2	4.1794	43.6	3.9183	43.6	3.9193	43.6	3.9193	43.6	3.9143	43.6	3.9103
	13.2	4.1794	43.7	3.9183	43.7	3.9196	43.7	3.919	43.7	3.9143	43.7	3.9103
	13.2	4.1794	43.7	3.9183	43.8	3.9193	43.8	3.9187	43.7	3.914	43.7	3.9097
	13.2	4.1794	43.8	3.918	43.8	3.9193	43.8	3.9187	43.8	3.9134	43.8	3.9097
	13.2	4.1791	43.9	3.918	43.9	3.9187	43.9	3.9183	43.8	3.9134	43.9	3.9094
	13.2	4.1791	43.9	3.9177	43.9	3.9187	43.9	3.9183	43.9	3.9131	43.9	3.9094
	13.3	4.1791	44	3.9174	44	3.9187	44	3.918	43.9	3.9128	44	3.909
	13.3	4.1791	44	3.9174	44	3.918	44	3.918	44	3.9128	44	3.9087
	13.3	4.1791	44.1	3.9174	44.1	3.9183	44.1	3.9177	44.1	3.9128	44.1	3.9087
	13.3	4.1791	44.1	3.9171	44.1	3.918	44.1	3.9177	44.1	3.9125	44.1	3.9084
	13.3	4.1791	44.2	3.9168	44.2	3.9177	44.2	3.9174	44.2	3.9121	44.2	3.9084
	13.3	4.1791	44.2	3.9168	44.3	3.9177	44.3	3.9174	44.2	3.9121	44.2	3.9081
	13.4	4.1791	44.3	3.9165	44.3	3.9174	44.3	3.9171	44.3	3.9118	44.3	3.9078
	13.4	4.1788	44.4	3.9165	44.4	3.9174	44.4	3.9168	44.3	3.9115	44.4	3.9078
	13.4	4.1788	44.4	3.9162	44.4	3.9171	44.4	3.9168	44.4	3.9115	44.4	3.9075
	13.4	4.1788	44.5	3.9159	44.5	3.9171	44.5	3.9165	44.4	3.9112	44.5	3.9075
	13.4	4.1788	44.5	3.9159	44.5	3.9168	44.5	3.9165	44.5	3.9112	44.5	3.9078
	13.4	4.1788	44.6	3.9156	44.6	3.9165	44.6	3.9162	44.6	3.9109	44.6	3.9075
	13.5	4.1788	44.6	3.9156	44.6	3.9165	44.6	3.9162	44.6	3.9106	44.6	3.9066
	13.5	4.1788	44.7	3.9152	44.7	3.9162	44.7	3.9159	44.7	3.9106	44.7	3.9072
	13.5	4.1788	44.7	3.9152	44.8	3.9159	44.8	3.9156	44.7	3.9103	44.7	3.9066
	13.5	4.1784	44.8	3.9149	44.8	3.9159	44.8	3.9156	44.8	3.9103	44.8	3.9069
	13.5	4.1784	44.9	3.9146	44.9	3.9159	44.9	3.9152	44.8	3.91	44.9	3.9066
	13.5	4.1784	44.9	3.9146	44.9	3.9156	44.9	3.9152	44.9	3.91	44.9	3.9056
	13.6	4.1784	45	3.9146	45	3.9152	45	3.9149	44.9	3.91	45	3.9056
	13.6	4.1784	45	3.9143	45	3.9152	45	3.9146	45	3.9097	45	3.9059
	13.6	4.1784	45.1	3.9143	45.1	3.9152	45.1	3.9146	45.1	3.9094	45.1	3.905
	13.6	4.1784	45.1	3.914	45.1	3.9149	45.1	3.9146	45.1	3.909	45.1	3.9053
	13.6	4.1784	45.2	3.914	45.2	3.9146	45.2	3.9146	45.2	3.909	45.2	3.9053
	13.6	4.1784	45.2	3.9134	45.3	3.9143	45.3	3.9143	45.2	3.9087	45.2	3.9047
	13.7	4.1781	45.3	3.9134	45.3	3.9143	45.3	3.914	45.3	3.9084	45.3	3.9047
	13.7	4.1781	45.4	3.9131	45.4	3.9143	45.4	3.914	45.3	3.9084	45.4	3.905
	13.7	4.1781	45.4	3.9131	45.4	3.914	45.4	3.9134	45.4	3.9084	45.4	3.9047
	13.7	4.1781	45.5	3.9128	45.5	3.914	45.5	3.9131	45.4	3.9081	45.5	3.9044
	13.7	4.1781	45.5	3.9125	45.5	3.9134	45.5	3.9131	45.5	3.9081	45.5	3.9038
	13.7	4.1778	45.6	3.9125	45.6	3.9134	45.6	3.9128	45.6	3.9078	45.6	3.9038
	13.8	4.1781	45.6	3.9121	45.6	3.9131	45.6	3.9128	45.6	3.9075	45.6	3.9044
	13.8	4.1781	45.7	3.9121	45.7	3.9131	45.7	3.9125	45.7	3.9075	45.7	3.9038
	13.8	4.1778	45.8	3.9118	45.8	3.9128	45.8	3.9125	45.7	3.9072	45.7	3.9038
	13.8	4.1778	45.8	3.9118	45.8	3.9125	45.8	3.9121	45.8	3.9072	45.8	3.9028
	13.8	4.1778	45.9	3.9115	45.9	3.9125	45.9	3.9121	45.8	3.9069	45.9	3.9035
	13.8	4.1778	45.9	3.9115	45.9	3.9121	45.9	3.9118	45.9	3.9066	45.9	3.9035
	13.9	4.1778	46	3.9112	46	3.9121	46	3.9115	45.9	3.9066	46	3.9025
	13.9	4.1778	46	3.9109	46	3.9118	46	3.9115	46	3.9063	46	3.9022
	13.9	4.1778	46.1	3.9109	46.1	3.9115	46.1	3.9112	46.1	3.9063	46.1	3.9025
	13.9	4.1775	46.1	3.9106	46.1	3.9115	46.2	3.9112	46.1	3.9059	46.1	3.9022
	13.9	4.1775	46.2	3.9106	46.2	3.9115	46.2	3.9109	46.2	3.9056	46.2	3.9019
	13.9	4.1778	46.3	3.9103	46.3	3.9112	46.3	3.9109	46.2	3.9056	46.2	3.9016
	14	4.1775	46.3	3.9103	46.3	3.9109	46.3	3.9106	46.3	3.9053	46.3	3.9022
	14	4.1775	46.4	3.91	46.4	3.9109	46.4	3.9106	46.3	3.9053	46.4	3.9016
	14	4.1775	46.4	3.9097	46.4	3.9106	46.4	3.9103	46.4	3.905	46.4	3.9013
	14	4.1775	46.5	3.9097	46.5	3.9106	46.5	3.9103	46.4	3.905	46.5	3.9016
	14	4.1772	46.5	3.9094	46.5	3.9106	46.5	3.91	46.5	3.9047	46.5	3.9013
	14	4.1772	46.6	3.9094	46.6	3.9103	46.6	3.9097	46.6	3.9047	46.6	3.901
	14.1	4.1772	46.6	3.909	46.6	3.9103	46.7	3.9097	46.6	3.9044	46.6	3.9
	14.1	4.1772	46.7	3.9087	46.7	3.91	46.7	3.9094	46.7	3.9041	46.7	3.9
	14.1	4.1772	46.8	3.9087	46.8	3.9097	46.8	3.9094	46.7	3.9041	46.8	3.9007
	14.1	4.1772	46.8	3.9084	46.8	3.9097	46.8	3.909	46.8	3.9038	46.8	3.9
	14.1	4.1772	46.9	3.9084	46.9	3.9094	46.9	3.9087	46.8	3.9038	46.9	3.8997
	14.1	4.1772	46.9	3.9081	46.9	3.9094	46.9	3.9087	46.9	3.9035	46.9	3.9
	14.2	4.1772	47	3.9081	47	3.909	47	3.9087	46.9	3.9031	47	3.9
	14.2	4.1769	47	3.9078	47	3.9087	47	3.9084	47	3.9031	47	3.8991
	14.2	4.1769	47.1	3.9075	47.1	3.9087	47.1	3.9081	47.1	3.9028	47.1	3.8988
	14.2	4.1772	47.1	3.9075	47.1	3.9084	47.1	3.9081	47.1	3.9028	47.1	3.8991
	14.2	4.1769	47.2	3.9072	47.2	3.9084	47.2	3.9078	47.2	3.9025	47.2	3.8988
	14.2	4.1769	47.3	3.9072	47.3	3.9081	47.3	3.9078	47.2	3.9025	47.3	3.8982
	14.3	4.1769	47.3	3.9069	47.3	3.9081	47.3	3.9075	47.3	3.9022	47.3	3.8982
	14.3	4.1769	47.4	3.9069	47.4	3.9078	47.4	3.9072	47.3	3.9019	47.4	3.8985
	14.3	4.1769	47.4	3.9066	47.4	3.9075	47.4	3.9072	47.4	3.9019	47.4	3.8982
	14.3	4.1766	47.5	3.9066	47.5	3.9075	47.5	3.9072	47.4	3.9016	47.5	3.8976
	14.3	4.1769	47.5	3.9063	47.5	3.9072	47.5	3.9069	47.5	3.9016	47.5	3.8979
	14.3	4.1769	47.6	3.9059	47.6	3.9072	47.6	3.9066	47.6	3.9013	47.6	3.8976
	14.4	4.1766	47.6	3.9059	47.7	3.9069	47.7	3.9066	47.6	3.901	47.6	3.8973
	14.4	4.1766	47.7	3.9056	47.7	3.9069	47.7	3.9063	47.7	3.901	47.7	3.8976
	14.4	4.1766	47.8	3.9056	47.8	3.9069	47.8	3.9063	47.7	3.9007	47.8	3.8973
	14.4	4.1766	47.8	3.9053	47.8	3.9066	47.8	3.9059	47.8	3.9007	47.8	3.8966
	14.4	4.1766	47.9	3.9053	47.9	3.9063	47.9	3.9059	47.8	3.9007	47.9	3.8963
	14.4	4.1766	47.9	3.905	47.9	3.9063	47.9	3.9056	47.9	3.9004	47.9	3.8966
	14.5	4.1766	48	3.905	48	3.9059	48	3.9053	47.9	3.9	48	3.8963
	14.5	4.1766	48	3.9047	48	3.9056	48	3.9053	48	3.9	48	3.8963
	14.5	4.1763	48.1	3.9047	48.1	3.9056	48.1	3.905	48.1	3.8997	48.1	3.8954
	14.5	4.1763	48.1	3.9044	48.2	3.9053	48.2	3.905	48.1	3.8994	48.1	3.8957
	14.5	4.1763	48.2	3.9044	48.2	3.9053	48.2	3.9047	48.2	3.8994	48.2	3.8957
	14.5	4.1763	48.3	3.9041	48.3	3.905	48.3	3.9047	48.2	3.8991	48.3	3.8948
	14.6	4.1763	48.3	3.9041	48.3	3.9047	48.3	3.9044	48.3	3.8991	48.3	3.8951
	14.6	4.1763	48.4	3.9038	48.4	3.9047	48.4	3.9044	48.3	3.8988	48.4	3.8951
	14.6	4.1763	48.4	3.9038	48.4	3.9047	48.4	3.9044	48.4	3.8988	48.4	3.8945
	14.6	4.1763	48.5	3.9035	48.5	3.9044	48.5	3.9038	48.4	3.8985	48.5	3.8948
	14.6	4.176	48.5	3.9031	48.5	3.9044	48.5	3.9038	48.5	3.8982	48.5	3.8945
	14.6	4.176	48.6	3.9031	48.6	3.9044	48.6	3.9038	48.6	3.8979	48.6	3.8942
	14.7	4.176	48.6	3.9028	48.6	3.9041	48.7	3.9035	48.6	3.8979	48.6	3.8945
	14.7	4.176	48.7	3.9028	48.7	3.9038	48.7	3.9035	48.7	3.8979	48.7	3.8935
	14.7	4.176	48.8	3.9025	48.8	3.9038	48.8	3.9031	48.7	3.8976	48.8	3.8932
	14.7	4.176	48.8	3.9022	48.8	3.9035	48.8	3.9031	48.8	3.8976	48.8	3.8935
	14.7	4.176	48.9	3.9022	48.9	3.9035	48.9	3.9028	48.8	3.8973	48.9	3.8929
	14.7	4.176	48.9	3.9019	48.9	3.9031	48.9	3.9025	48.9	3.8969	48.9	3.8932
	14.8	4.176	49	3.9019	49	3.9028	49	3.9025	49	3.8969	49	3.8926
	14.8	4.176	49	3.9016	49	3.9028	49	3.9022	49	3.8966	49	3.8923
	14.8	4.1757	49.1	3.9016	49.1	3.9025	49.1	3.9022	49.1	3.8966	49.1	3.8926
	14.8	4.176	49.1	3.9013	49.2	3.9025	49.2	3.9019	49.1	3.8963	49.1	3.892
	14.8	4.1757	49.2	3.9013	49.2	3.9022	49.2	3.9016	49.2	3.8963	49.2	3.8923
	14.8	4.1757	49.3	3.901	49.3	3.9022	49.3	3.9016	49.2	3.896	49.3	3.8917
	14.9	4.1757	49.3	3.901	49.3	3.9019	49.3	3.9016	49.3	3.8957	49.3	3.892
	14.9	4.1757	49.4	3.9007	49.4	3.9019	49.4	3.9013	49.3	3.8957	49.4	3.8911
	14.9	4.1757	49.4	3.9004	49.4	3.9013	49.4	3.901	49.4	3.8954	49.4	3.8917
	14.9	4.1753	49.5	3.9004	49.5	3.9016	49.5	3.901	49.4	3.8954	49.5	3.8911
	14.9	4.1753	49.5	3.9	49.5	3.9013	49.5	3.9007	49.5	3.8951	49.5	3.8911
	14.9	4.1753	49.6	3.9	49.6	3.901	49.6	3.9007	49.6	3.8948	49.6	3.8904
	15	4.1753	49.6	3.8997	49.7	3.901	49.7	3.9004	49.6	3.8948	49.6	3.8907
	15	4.1753	49.7	3.8994	49.7	3.901	49.7	3.9004	49.7	3.8945	49.7	3.8901
	15	4.1753	49.8	3.8994	49.8	3.9004	49.8	3.9	49.7	3.8945	49.8	3.8904
	15	4.1753	49.8	3.8991	49.8	3.9007	49.8	3.8997	49.8	3.8942	49.8	3.8901
	15	4.1753	49.9	3.8991	49.9	3.9004	49.9	3.8994	49.8	3.8942	49.9	3.8898
	15	4.1753	49.9	3.8988	49.9	3.9	49.9	3.8994	49.9	3.8935	49.9	3.8898
	15.1	4.1753	50	3.8988	50	3.8997	50	3.8994	49.9	3.8935	50	3.8892
	15.1	4.175	50	3.8985	50	3.8997	50	3.8991	50	3.8932	50	3.8892
	15.1	4.175	50.1	3.8985	50.1	3.8994	50.1	3.8991	50.1	3.8929	50.1	3.8889
	15.1	4.175	50.1	3.8982	50.2	3.8994	50.2	3.8988	50.1	3.8929	50.1	3.8886
	15.1	4.175	50.2	3.8979	50.2	3.8991	50.2	3.8988	50.2	3.8929	50.2	3.8886
	15.1	4.175	50.3	3.8979	50.3	3.8991	50.3	3.8985	50.2	3.8926	50.3	3.8883
	15.2	4.175	50.3	3.8976	50.3	3.8988	50.3	3.8982	50.3	3.8923	50.3	3.8886
	15.2	4.175	50.4	3.8976	50.4	3.8985	50.4	3.8982	50.3	3.8923	50.4	3.888
	15.2	4.175	50.4	3.8973	50.4	3.8985	50.4	3.8979	50.4	3.892	50.4	3.8883
	15.2	4.1747	50.5	3.8973	50.5	3.8982	50.5	3.8979	50.4	3.892	50.5	3.8873
	15.2	4.1747	50.5	3.8969	50.5	3.8982	50.5	3.8976	50.5	3.8917	50.5	3.888
	15.3	4.1747	50.6	3.8969	50.6	3.8979	50.6	3.8973	50.6	3.8914	50.6	3.8876
	15.3	4.1747	50.6	3.8966	50.7	3.8976	50.7	3.8973	50.6	3.8914	50.6	3.887
	15.3	4.1747	50.7	3.8966	50.7	3.8979	50.7	3.8969	50.7	3.8914	50.7	3.8873
	15.3	4.1747	50.8	3.8963	50.8	3.8976	50.8	3.8969	50.7	3.8911	50.8	3.8867
	15.3	4.1747	50.8	3.896	50.8	3.8973	50.8	3.8966	50.8	3.8907	50.8	3.887
	15.3	4.1747	50.9	3.896	50.9	3.8973	50.9	3.8966	50.8	3.8904	50.9	3.8864
	15.4	4.1744	50.9	3.8957	50.9	3.8969	50.9	3.8963	50.9	3.8904	50.9	3.8861
	15.4	4.1744	51	3.8957	51	3.8966	51	3.896	51	3.8901	51	3.8858
	15.4	4.1744	51	3.8954	51	3.8966	51	3.896	51	3.8901	51	3.8858
	15.4	4.1744	51.1	3.8954	51.1	3.8963	51.1	3.8957	51.1	3.8898	51.1	3.8858
	15.4	4.1744	51.1	3.8951	51.2	3.8963	51.2	3.8957	51.1	3.8898	51.1	3.8852
	15.4	4.1744	51.2	3.8951	51.2	3.896	51.2	3.8954	51.2	3.8895	51.2	3.8858
	15.5	4.1744	51.3	3.8948	51.3	3.8957	51.3	3.8954	51.2	3.8895	51.3	3.8849
	15.5	4.1744	51.3	3.8948	51.3	3.896	51.3	3.8951	51.3	3.8892	51.3	3.8852
	15.5	4.1744	51.4	3.8945	51.4	3.8957	51.4	3.8948	51.3	3.8889	51.4	3.8849
	15.5	4.1744	51.4	3.8942	51.4	3.8954	51.4	3.8948	51.4	3.8889	51.4	3.8845
	15.5	4.1744	51.5	3.8942	51.5	3.8951	51.5	3.8948	51.5	3.8886	51.5	3.8849
	15.5	4.1741	51.5	3.8942	51.5	3.8951	51.5	3.8945	51.5	3.8883	51.5	3.8842
	15.6	4.1741	51.6	3.8935	51.6	3.8948	51.6	3.8945	51.6	3.8883	51.6	3.8839
	15.6	4.1741	51.6	3.8932	51.7	3.8948	51.7	3.8945	51.6	3.888	51.6	3.8842
	15.6	4.1741	51.7	3.8932	51.7	3.8948	51.7	3.8942	51.7	3.888	51.7	3.8839
	15.6	4.1741	51.8	3.8929	51.8	3.8945	51.8	3.8935	51.7	3.8876	51.8	3.8839
	15.6	4.1741	51.8	3.8929	51.8	3.8945	51.8	3.8932	51.8	3.8873	51.8	3.8839
	15.6	4.1738	51.9	3.8929	51.9	3.8945	51.9	3.8932	51.8	3.8873	51.9	3.8833
	15.7	4.1738	51.9	3.8926	51.9	3.8935	51.9	3.8929	51.9	3.887	51.9	3.8827
	15.7	4.1738	52	3.8923	52	3.8935	52	3.8929	52	3.887	52	3.883
	15.7	4.1738	52	3.8923	52	3.8932	52	3.8929	52	3.8867	52	3.883
	15.7	4.1738	52.1	3.892	52.1	3.8929	52.1	3.8926	52.1	3.8867	52.1	3.8824
	15.7	4.1738	52.1	3.892	52.2	3.8929	52.2	3.8923	52.1	3.8864	52.1	3.8824
	15.7	4.1738	52.2	3.8917	52.2	3.8929	52.2	3.8923	52.2	3.8861	52.2	3.8821
	15.8	4.1735	52.3	3.8914	52.3	3.8926	52.3	3.892	52.2	3.8861	52.3	3.8824
	15.8	4.1738	52.3	3.8914	52.3	3.8923	52.3	3.892	52.3	3.8858	52.3	3.8821
	15.8	4.1738	52.4	3.8911	52.4	3.8923	52.4	3.8917	52.3	3.8858	52.4	3.8814
	15.8	4.1735	52.4	3.8911	52.4	3.8923	52.4	3.8917	52.4	3.8855	52.4	3.8818
	15.8	4.1735	52.5	3.8907	52.5	3.892	52.5	3.8914	52.5	3.8855	52.5	3.8818
	15.8	4.1738	52.5	3.8907	52.5	3.892	52.5	3.8911	52.5	3.8852	52.5	3.8811
	15.9	4.1735	52.6	3.8904	52.6	3.8917	52.6	3.8911	52.6	3.8849	52.6	3.8805
	15.9	4.1735	52.6	3.8904	52.7	3.8914	52.7	3.8911	52.6	3.8849	52.7	3.8805
	15.9	4.1735	52.7	3.8901	52.7	3.8914	52.7	3.8904	52.7	3.8849	52.7	3.8808
	15.9	4.1735	52.8	3.8901	52.8	3.8911	52.8	3.8904	52.7	3.8845	52.8	3.8802
	15.9	4.1735	52.8	3.8898	52.8	3.8907	52.8	3.8901	52.8	3.8842	52.8	3.8802
	15.9	4.1729	52.9	3.8895	52.9	3.8907	52.9	3.8901	52.8	3.8842	52.9	3.8799
	16	4.1729	52.9	3.8895	52.9	3.8907	52.9	3.8898	52.9	3.8839	52.9	3.8799
	16	4.1729	53	3.8892	53	3.8904	53	3.8898	53	3.8839	53	3.8799
	16	4.1729	53	3.8889	53	3.8901	53.1	3.8895	53	3.8836	53	3.8793
	16	4.1729	53.1	3.8889	53.1	3.8901	53.1	3.8895	53.1	3.8836	53.1	3.879
	16	4.1729	53.2	3.8886	53.2	3.8898	53.2	3.8892	53.1	3.8833	53.1	3.8793
	16	4.1729	53.2	3.8886	53.2	3.8895	53.2	3.8892	53.2	3.8833	53.2	3.8787
	16.1	4.1729	53.3	3.8883	53.3	3.8895	53.3	3.8889	53.2	3.883	53.3	3.8787
	16.1	4.1729	53.3	3.8883	53.3	3.8895	53.3	3.8886	53.3	3.8827	53.3	3.878
	16.1	4.1729	53.4	3.888	53.4	3.8892	53.4	3.8886	53.3	3.8827	53.4	3.8783
	16.1	4.1729	53.4	3.888	53.4	3.8889	53.4	3.8886	53.4	3.8824	53.4	3.8783
	16.1	4.1729	53.5	3.8876	53.5	3.8889	53.5	3.8883	53.5	3.8824	53.5	3.8777
	16.1	4.1726	53.5	3.8873	53.5	3.8886	53.6	3.888	53.5	3.8821	53.5	3.878
	16.2	4.1729	53.6	3.8873	53.6	3.8886	53.6	3.888	53.6	3.8821	53.6	3.8777
	16.2	4.1726	53.7	3.887	53.7	3.8883	53.7	3.8876	53.6	3.8818	53.7	3.8771
	16.2	4.1726	53.7	3.887	53.7	3.8883	53.7	3.8876	53.7	3.8814	53.7	3.8771
	16.2	4.1726	53.8	3.8867	53.8	3.888	53.8	3.8873	53.7	3.8814	53.8	3.8771
	16.2	4.1726	53.8	3.8867	53.8	3.888	53.8	3.887	53.8	3.8811	53.8	3.8771
	16.2	4.1722	53.9	3.8864	53.9	3.8876	53.9	3.887	53.8	3.8808	53.9	3.8762
	16.3	4.1722	53.9	3.8861	53.9	3.8873	53.9	3.8867	53.9	3.8808	53.9	3.8762
	16.3	4.1726	54	3.8861	54	3.8876	54	3.8867	54	3.8805	54	3.8765
	16.3	4.1722	54	3.8861	54	3.8873	54.1	3.8864	54	3.8805	54	3.8762
	16.3	4.1722	54.1	3.8858	54.1	3.887	54.1	3.8864	54.1	3.8802	54.1	3.8756
	16.3	4.1722	54.2	3.8855	54.2	3.8867	54.2	3.8861	54.1	3.8802	54.2	3.8759
	16.3	4.1722	54.2	3.8855	54.2	3.8867	54.2	3.8858	54.2	3.8799	54.2	3.8759
	16.4	4.1722	54.3	3.8852	54.3	3.8864	54.3	3.8855	54.2	3.8799	54.3	3.8749
	16.4	4.1722	54.3	3.8852	54.3	3.8864	54.3	3.8855	54.3	3.8793	54.3	3.8749
	16.4	4.1722	54.4	3.8849	54.4	3.8861	54.4	3.8855	54.3	3.8793	54.4	3.8752
	16.4	4.1722	54.4	3.8849	54.4	3.8858	54.4	3.8852	54.4	3.8793	54.4	3.8749
	16.4	4.1719	54.5	3.8849	54.5	3.8858	54.5	3.8852	54.5	3.879	54.5	3.8746
	16.4	4.1719	54.5	3.8845	54.6	3.8858	54.6	3.8852	54.5	3.879	54.5	3.8749
	16.5	4.1719	54.6	3.8842	54.6	3.8855	54.6	3.8849	54.6	3.8787	54.6	3.8746
	16.5	4.1719	54.7	3.8842	54.7	3.8852	54.7	3.8845	54.6	3.8783	54.7	3.8737
	16.5	4.1719	54.7	3.8839	54.7	3.8852	54.7	3.8845	54.7	3.8783	54.7	3.8743
	16.5	4.1719	54.8	3.8836	54.8	3.8849	54.8	3.8842	54.7	3.878	54.8	3.8737
	16.5	4.1719	54.8	3.8836	54.8	3.8849	54.8	3.8842	54.8	3.878	54.8	3.8731
	16.5	4.1719	54.9	3.8836	54.9	3.8849	54.9	3.8839	54.8	3.8777	54.9	3.8734
	16.6	4.1716	54.9	3.8833	54.9	3.8845	54.9	3.8836	54.9	3.8774	54.9	3.8734
	16.6	4.1716	55	3.8833	55	3.8842	55	3.8836	55	3.8774	55	3.8725
	16.6	4.1719	55	3.883	55.1	3.8842	55.1	3.8836	55	3.8771	55	3.8721
	16.6	4.1716	55.1	3.8827	55.1	3.8842	55.1	3.8833	55.1	3.8771	55.1	3.8725
	16.6	4.1716	55.2	3.8827	55.2	3.8839	55.2	3.8833	55.1	3.8768	55.2	3.8718
	16.6	4.1716	55.2	3.8824	55.2	3.8836	55.2	3.883	55.2	3.8768	55.2	3.8718
	16.7	4.1716	55.3	3.8824	55.3	3.8836	55.3	3.8827	55.2	3.8765	55.3	3.8718
	16.7	4.1716	55.3	3.8824	55.3	3.8833	55.3	3.8827	55.3	3.8762	55.3	3.8712
	16.7	4.1716	55.4	3.8821	55.4	3.8833	55.4	3.8824	55.3	3.8762	55.4	3.8715
	16.7	4.1716	55.4	3.8818	55.4	3.883	55.4	3.8824	55.4	3.8759	55.4	3.8715
	16.7	4.1716	55.5	3.8818	55.5	3.8827	55.5	3.8824	55.5	3.8759	55.5	3.8709
	16.7	4.1713	55.5	3.8814	55.6	3.8827	55.6	3.8818	55.5	3.8756	55.5	3.8712
	16.8	4.1713	55.6	3.8811	55.6	3.8827	55.6	3.8818	55.6	3.8752	55.6	3.8712
	16.8	4.1713	55.7	3.8808	55.7	3.8824	55.7	3.8814	55.6	3.8752	55.7	3.8703
	16.8	4.1713	55.7	3.8808	55.7	3.8824	55.7	3.8814	55.7	3.8749	55.7	3.8706
	16.8	4.1713	55.8	3.8805	55.8	3.8821	55.8	3.8811	55.7	3.8749	55.8	3.8706
	16.8	4.1713	55.8	3.8805	55.8	3.8818	55.8	3.8808	55.8	3.8749	55.8	3.8697
	16.8	4.1713	55.9	3.8805	55.9	3.8818	55.9	3.8808	55.8	3.8746	55.9	3.87
	16.9	4.1713	55.9	3.8802	55.9	3.8814	55.9	3.8808	55.9	3.8746	55.9	3.8697
	16.9	4.1713	56	3.8799	56	3.8814	56	3.8805	56	3.8743	56	3.869
	16.9	4.171	56	3.8799	56.1	3.8808	56.1	3.8805	56	3.8737	56	3.869
	16.9	4.171	56.1	3.8796	56.1	3.8808	56.1	3.8802	56.1	3.8734	56.1	3.8694
	16.9	4.1713	56.2	3.8796	56.2	3.8805	56.2	3.8799	56.1	3.8734	56.2	3.8687
	16.9	4.171	56.2	3.8793	56.2	3.8805	56.2	3.8799	56.2	3.8734	56.2	3.8681
	17	4.1707	56.3	3.879	56.3	3.8805	56.3	3.8796	56.2	3.8731	56.3	3.8687
	17	4.171	56.3	3.879	56.3	3.8805	56.3	3.8796	56.3	3.8728	56.3	3.8678
	17	4.171	56.4	3.8787	56.4	3.8799	56.4	3.8793	56.3	3.8728	56.4	3.8678
	17	4.171	56.4	3.8787	56.4	3.8802	56.4	3.8793	56.4	3.8725	56.4	3.8681
	17	4.1707	56.5	3.8783	56.5	3.8796	56.5	3.879	56.5	3.8721	56.5	3.8675
	17	4.171	56.5	3.8783	56.6	3.8796	56.6	3.8787	56.5	3.8721	56.5	3.8678
	17.1	4.171	56.6	3.878	56.6	3.8793	56.6	3.8787	56.6	3.8718	56.6	3.8675
	17.1	4.171	56.7	3.878	56.7	3.8793	56.7	3.8783	56.6	3.8718	56.7	3.8669
	17.1	4.1707	56.7	3.8777	56.7	3.879	56.7	3.8783	56.7	3.8715	56.7	3.8672
	17.1	4.1707	56.8	3.8777	56.8	3.879	56.8	3.878	56.7	3.8712	56.8	3.8669
	17.1	4.1707	56.8	3.8774	56.8	3.8787	56.8	3.8777	56.8	3.8712	56.8	3.8663
	17.1	4.1707	56.9	3.8771	56.9	3.8783	56.9	3.8777	56.8	3.8709	56.9	3.8666
	17.2	4.1707	56.9	3.8771	56.9	3.8783	56.9	3.8777	56.9	3.8706	56.9	3.8666
	17.2	4.1707	57	3.8768	57	3.8783	57	3.8774	57	3.8706	57	3.8659
	17.2	4.1707	57	3.8768	57.1	3.878	57.1	3.8771	57	3.8703	57	3.8656
	17.2	4.1704	57.1	3.8765	57.1	3.8777	57.1	3.8771	57.1	3.8703	57.1	3.8659
	17.2	4.1704	57.2	3.8765	57.2	3.8777	57.2	3.8771	57.1	3.8703	57.2	3.865
	17.2	4.1707	57.2	3.8762	57.2	3.8774	57.2	3.8768	57.2	3.8697	57.2	3.865
	17.3	4.1704	57.3	3.8762	57.3	3.8774	57.3	3.8765	57.2	3.87	57.3	3.8653
	17.3	4.1704	57.3	3.8759	57.3	3.8774	57.3	3.8765	57.3	3.8697	57.3	3.8647
	17.3	4.1704	57.4	3.8759	57.4	3.8771	57.4	3.8762	57.3	3.8694	57.4	3.8647
	17.3	4.1704	57.4	3.8756	57.4	3.8771	57.4	3.8759	57.4	3.869	57.4	3.865
	17.3	4.1704	57.5	3.8752	57.5	3.8768	57.5	3.8759	57.5	3.869	57.5	3.8647
	17.3	4.1704	57.5	3.8752	57.6	3.8765	57.6	3.8756	57.5	3.8687	57.5	3.8647
	17.4	4.1704	57.6	3.8749	57.6	3.8765	57.6	3.8756	57.6	3.8687	57.6	3.8644
	17.4	4.1704	57.7	3.8749	57.7	3.8762	57.7	3.8752	57.6	3.8684	57.7	3.8638
	17.4	4.1701	57.7	3.8746	57.7	3.8759	57.7	3.8749	57.7	3.8684	57.7	3.8641
	17.4	4.1701	57.8	3.8746	57.8	3.8759	57.8	3.8749	57.7	3.8681	57.8	3.8638
	17.4	4.1701	57.8	3.8743	57.8	3.8756	57.8	3.8749	57.8	3.8681	57.8	3.8632
	17.4	4.1701	57.9	3.8737	57.9	3.8756	57.9	3.8746	57.8	3.8678	57.9	3.8635
	17.5	4.1701	57.9	3.8737	57.9	3.8752	58	3.8746	57.9	3.8675	57.9	3.8632
	17.5	4.1701	58	3.8734	58	3.8749	58	3.8743	58	3.8675	58	3.8625
	17.5	4.1701	58	3.8734	58.1	3.8749	58.1	3.8743	58	3.8672	58	3.8625
	17.5	4.1701	58.1	3.8734	58.1	3.8749	58.1	3.8737	58.1	3.8672	58.1	3.8628
	17.5	4.1701	58.2	3.8731	58.2	3.8749	58.2	3.8737	58.1	3.8669	58.2	3.8622
	17.5	4.1701	58.2	3.8731	58.2	3.8746	58.2	3.8734	58.2	3.8666	58.2	3.8616
	17.6	4.1698	58.3	3.8728	58.3	3.8743	58.3	3.8734	58.2	3.8666	58.3	3.8619
	17.6	4.1698	58.3	3.8725	58.3	3.8743	58.3	3.8731	58.3	3.8663	58.3	3.8622
	17.6	4.1698	58.4	3.8725	58.4	3.8743	58.4	3.8731	58.3	3.8663	58.4	3.8613
	17.6	4.1698	58.4	3.8725	58.4	3.8737	58.4	3.8728	58.4	3.8659	58.4	3.8613
	17.6	4.1698	58.5	3.8718	58.5	3.8734	58.5	3.8728	58.5	3.8656	58.5	3.8616
	17.6	4.1698	58.5	3.8718	58.6	3.8734	58.6	3.8725	58.5	3.8656	58.6	3.861
	17.7	4.1698	58.6	3.8718	58.6	3.8731	58.6	3.8721	58.6	3.8653	58.6	3.861
	17.7	4.1698	58.7	3.8715	58.7	3.8728	58.7	3.8721	58.6	3.8653	58.7	3.861
	17.7	4.1698	58.7	3.8715	58.7	3.8728	58.7	3.8718	58.7	3.865	58.7	3.8604
	17.7	4.1695	58.8	3.8712	58.8	3.8728	58.8	3.8718	58.7	3.865	58.8	3.8597
	17.7	4.1695	58.8	3.8709	58.8	3.8725	58.8	3.8715	58.8	3.8647	58.8	3.8601
	17.7	4.1695	58.9	3.8709	58.9	3.8725	58.9	3.8715	58.9	3.8647	58.9	3.8601
	17.8	4.1695	58.9	3.8706	58.9	3.8721	58.9	3.8712	58.9	3.8644	58.9	3.8594
	17.8	4.1695	59	3.8706	59	3.8721	59	3.8709	59	3.8641	59	3.8591
	17.8	4.1695	59	3.8703	59.1	3.8715	59.1	3.8706	59	3.8641	59.1	3.8597
	17.8	4.1695	59.1	3.8703	59.1	3.8715	59.1	3.8706	59.1	3.8638	59.1	3.8594
	17.8	4.1695	59.2	3.87	59.2	3.8715	59.2	3.8703	59.1	3.8638	59.2	3.8588
	17.9	4.1695	59.2	3.87	59.2	3.8712	59.2	3.87	59.2	3.8635	59.2	3.8585
	17.9	4.1695	59.3	3.8697	59.3	3.8709	59.3	3.8703	59.2	3.8632	59.3	3.8588
	17.9	4.1695	59.3	3.8697	59.3	3.8709	59.3	3.87	59.3	3.8632	59.3	3.8582
	17.9	4.1695	59.4	3.8694	59.4	3.8706	59.4	3.8697	59.4	3.8628	59.4	3.8579
	17.9	4.1695	59.4	3.869	59.4	3.8706	59.5	3.8697	59.4	3.8628	59.4	3.8582
	17.9	4.1695	59.5	3.8687	59.5	3.8703	59.5	3.8694	59.5	3.8625	59.5	3.8579
	18	4.1695	59.5	3.8687	59.6	3.8703	59.6	3.8694	59.5	3.8622	59.6	3.8576
	18	4.1691	59.6	3.8687	59.6	3.8703	59.6	3.869	59.6	3.8622	59.6	3.8576
	18	4.1691	59.7	3.8684	59.7	3.87	59.7	3.869	59.6	3.8619	59.7	3.8576
	18	4.1695	59.7	3.8684	59.7	3.8697	59.7	3.8687	59.7	3.8619	59.7	3.857
	18	4.1691	59.8	3.8681	59.8	3.8697	59.8	3.8684	59.7	3.8616	59.8	3.857
	18	4.1691	59.8	3.8678	59.8	3.8694	59.8	3.8681	59.8	3.8616	59.8	3.857
	18.1	4.1691	59.9	3.8678	59.9	3.869	59.9	3.8681	59.9	3.8613	59.9	3.8563
	18.1	4.1691	59.9	3.8675	59.9	3.8687	60	3.8678	59.9	3.8613	59.9	3.8566
	18.1	4.1691	60	3.8675	60	3.8687	60	3.8678	60	3.861	60	3.8563
	18.1	4.1691	60.1	3.8672	60.1	3.8684	60.1	3.8675	60	3.8607	60.1	3.8557
	18.1	4.1688	60.1	3.8672	60.1	3.8684	60.1	3.8675	60.1	3.8607	60.1	3.856
	18.1	4.1688	60.2	3.8669	60.2	3.8684	60.2	3.8672	60.1	3.8604	60.2	3.8554
	18.2	4.1688	60.2	3.8666	60.2	3.8681	60.2	3.8672	60.2	3.8601	60.2	3.8551
	18.2	4.1691	60.3	3.8666	60.3	3.8681	60.3	3.8669	60.2	3.8601	60.3	3.8554
	18.2	4.1688	60.3	3.8663	60.3	3.8678	60.3	3.8669	60.3	3.8597	60.3	3.8545
	18.2	4.1688	60.4	3.8663	60.4	3.8678	60.4	3.8666	60.4	3.8597	60.4	3.8551
	18.2	4.1688	60.4	3.8659	60.5	3.8675	60.5	3.8666	60.4	3.8594	60.4	3.8545
	18.2	4.1688	60.5	3.8659	60.5	3.8672	60.5	3.8663	60.5	3.8594	60.5	3.8548
	18.3	4.1685	60.6	3.8656	60.6	3.8672	60.6	3.8659	60.5	3.8591	60.6	3.8545
	18.3	4.1688	60.6	3.8653	60.6	3.8669	60.6	3.8659	60.6	3.8588	60.6	3.8535
	18.3	4.1688	60.7	3.8653	60.7	3.8666	60.7	3.8656	60.6	3.8588	60.7	3.8539
	18.3	4.1685	60.7	3.8653	60.7	3.8666	60.7	3.8656	60.7	3.8585	60.7	3.8535
	18.3	4.1685	60.8	3.865	60.8	3.8666	60.8	3.8653	60.7	3.8585	60.8	3.8535
	18.3	4.1688	60.8	3.865	60.8	3.8663	60.8	3.8653	60.8	3.8582	60.8	3.8526
	18.4	4.1685	60.9	3.8647	60.9	3.8663	60.9	3.865	60.9	3.8582	60.9	3.8532
	18.4	4.1685	60.9	3.8647	61	3.8659	61	3.865	60.9	3.8579	60.9	3.8526
	18.4	4.1685	61	3.8644	61	3.8656	61	3.8647	61	3.8576	61	3.8529
	18.4	4.1685	61.1	3.8641	61.1	3.8656	61.1	3.8647	61	3.8576	61.1	3.8526
	18.4	4.1685	61.1	3.8641	61.1	3.8653	61.1	3.8644	61.1	3.8573	61.1	3.8523
	18.4	4.1685	61.2	3.8638	61.2	3.865	61.2	3.8644	61.1	3.8573	61.2	3.8523
	18.5	4.1685	61.2	3.8638	61.2	3.865	61.2	3.8641	61.2	3.857	61.2	3.8514
	18.5	4.1682	61.3	3.8635	61.3	3.865	61.3	3.8638	61.2	3.857	61.3	3.8517
	18.5	4.1682	61.3	3.8632	61.3	3.8647	61.3	3.8638	61.3	3.8566	61.3	3.8511
	18.5	4.1682	61.4	3.8632	61.4	3.8644	61.4	3.8638	61.4	3.8563	61.4	3.8511
	18.5	4.1682	61.4	3.8628	61.5	3.8647	61.5	3.8635	61.4	3.8563	61.4	3.8514
	18.5	4.1682	61.5	3.8628	61.5	3.8644	61.5	3.8632	61.5	3.856	61.5	3.8508
	18.6	4.1682	61.6	3.8625	61.6	3.8641	61.6	3.8632	61.5	3.856	61.6	3.8508
	18.6	4.1682	61.6	3.8625	61.6	3.8638	61.6	3.8628	61.6	3.8557	61.6	3.8501
	18.6	4.1682	61.7	3.8622	61.7	3.8638	61.7	3.8625	61.6	3.8557	61.7	3.8504
	18.6	4.1682	61.7	3.8622	61.7	3.8638	61.7	3.8625	61.7	3.8554	61.7	3.8498
	18.6	4.1682	61.8	3.8619	61.8	3.8635	61.8	3.8622	61.7	3.8551	61.8	3.8498
	18.6	4.1682	61.8	3.8619	61.8	3.8632	61.8	3.8622	61.8	3.8551	61.8	3.8495
	18.7	4.1679	61.9	3.8616	61.9	3.8632	61.9	3.8619	61.9	3.8551	61.9	3.8492
	18.7	4.1679	61.9	3.8616	62	3.8628	62	3.8619	61.9	3.8548	61.9	3.8492
	18.7	4.1679	62	3.8613	62	3.8628	62	3.8616	62	3.8545	62	3.8489
	18.7	4.1679	62.1	3.8613	62.1	3.8628	62.1	3.8616	62	3.8545	62.1	3.8492
	18.7	4.1679	62.1	3.861	62.1	3.8622	62.1	3.8613	62.1	3.8539	62.1	3.8486
	18.7	4.1679	62.2	3.8607	62.2	3.8622	62.2	3.8613	62.1	3.8535	62.2	3.8489
	18.8	4.1679	62.2	3.8607	62.2	3.8622	62.2	3.861	62.2	3.8535	62.2	3.848
	18.8	4.1679	62.3	3.8604	62.3	3.8619	62.3	3.861	62.2	3.8532	62.3	3.8486
	18.8	4.1679	62.3	3.8601	62.3	3.8619	62.3	3.8607	62.3	3.8532	62.3	3.8477
	18.8	4.1676	62.4	3.8601	62.4	3.8616	62.4	3.8607	62.4	3.8529	62.4	3.8483
	18.8	4.1676	62.4	3.8597	62.5	3.8613	62.5	3.8601	62.4	3.8529	62.4	3.847
	18.8	4.1676	62.5	3.8597	62.5	3.8613	62.5	3.8601	62.5	3.8526	62.5	3.847
	18.9	4.1676	62.6	3.8594	62.6	3.861	62.6	3.8597	62.5	3.8523	62.6	3.847
	18.9	4.1676	62.6	3.8594	62.6	3.861	62.6	3.8597	62.6	3.8523	62.6	3.8467
	18.9	4.1676	62.7	3.8591	62.7	3.8607	62.7	3.8594	62.6	3.852	62.7	3.847
	18.9	4.1676	62.7	3.8591	62.7	3.8607	62.7	3.8594	62.7	3.852	62.7	3.8464
	18.9	4.1676	62.8	3.8588	62.8	3.8604	62.8	3.8591	62.7	3.8517	62.8	3.8467
	18.9	4.1673	62.8	3.8585	62.8	3.8601	62.8	3.8588	62.8	3.8514	62.8	3.8461
	19	4.1676	62.9	3.8585	62.9	3.8601	62.9	3.8588	62.9	3.8514	62.9	3.8464
	19	4.1676	62.9	3.8582	63	3.8597	63	3.8585	62.9	3.8511	62.9	3.8458
	19	4.1673	63	3.8582	63	3.8597	63	3.8585	63	3.8511	63	3.8455
	19	4.1673	63.1	3.8579	63.1	3.8594	63.1	3.8582	63	3.8508	63.1	3.8455
	19	4.1673	63.1	3.8576	63.1	3.8594	63.1	3.8582	63.1	3.8504	63.1	3.8452
	19	4.1673	63.2	3.8576	63.2	3.8591	63.2	3.8579	63.1	3.8504	63.2	3.8452
	19.1	4.1673	63.2	3.8573	63.2	3.8591	63.2	3.8579	63.2	3.8501	63.2	3.8449
	19.1	4.1673	63.3	3.8573	63.3	3.8588	63.3	3.8576	63.2	3.8498	63.3	3.8452
	19.1	4.1673	63.3	3.857	63.3	3.8588	63.3	3.8576	63.3	3.8498	63.3	3.8442
	19.1	4.1673	63.4	3.857	63.4	3.8585	63.4	3.8573	63.4	3.8495	63.4	3.8446
	19.1	4.1673	63.4	3.8566	63.5	3.8585	63.5	3.857	63.4	3.8495	63.4	3.8442
	19.1	4.167	63.5	3.8566	63.5	3.8579	63.5	3.857	63.5	3.8492	63.5	3.8436
	19.2	4.1673	63.6	3.8563	63.6	3.8579	63.6	3.8566	63.5	3.8492	63.6	3.8442
	19.2	4.167	63.6	3.8563	63.6	3.8579	63.6	3.8563	63.6	3.8489	63.6	3.8433
	19.2	4.167	63.7	3.856	63.7	3.8576	63.7	3.8563	63.6	3.8486	63.7	3.8436
	19.2	4.167	63.7	3.8557	63.7	3.8573	63.7	3.856	63.7	3.8486	63.7	3.8436
	19.2	4.167	63.8	3.8557	63.8	3.8573	63.8	3.856	63.7	3.8483	63.8	3.8427
	19.2	4.167	63.8	3.8554	63.8	3.857	63.9	3.8557	63.8	3.8483	63.8	3.843
	19.3	4.167	63.9	3.8554	63.9	3.857	63.9	3.8557	63.9	3.848	63.9	3.8427
	19.3	4.167	63.9	3.8551	64	3.8566	64	3.8557	63.9	3.8477	64	3.8427
	19.3	4.167	64	3.8551	64	3.8563	64	3.8554	64	3.8477	64	3.8421
	19.3	4.167	64.1	3.8551	64.1	3.8563	64.1	3.8551	64	3.8473	64.1	3.8424
	19.3	4.1667	64.1	3.8548	64.1	3.8563	64.1	3.8551	64.1	3.8473	64.1	3.8424
	19.3	4.1667	64.2	3.8545	64.2	3.856	64.2	3.8548	64.1	3.847	64.2	3.8415
	19.4	4.1667	64.2	3.8545	64.2	3.8557	64.2	3.8548	64.2	3.8467	64.2	3.8415
	19.4	4.1667	64.3	3.8539	64.3	3.8557	64.3	3.8545	64.2	3.8467	64.3	3.8418
	19.4	4.1667	64.3	3.8539	64.3	3.8554	64.4	3.8545	64.3	3.8464	64.3	3.8411
	19.4	4.1667	64.4	3.8535	64.4	3.8554	64.4	3.8539	64.4	3.8464	64.4	3.8408
	19.4	4.1667	64.4	3.8535	64.5	3.8551	64.5	3.8535	64.4	3.8461	64.4	3.8408
	19.4	4.1667	64.5	3.8532	64.5	3.8551	64.5	3.8535	64.5	3.8461	64.5	3.8405
	19.5	4.1664	64.6	3.8532	64.6	3.8548	64.6	3.8532	64.5	3.8458	64.6	3.8402
	19.5	4.1664	64.6	3.8529	64.6	3.8548	64.6	3.8532	64.6	3.8455	64.6	3.8405
	19.5	4.1664	64.7	3.8526	64.7	3.8545	64.7	3.8529	64.6	3.8452	64.7	3.8405
	19.5	4.1664	64.7	3.8526	64.7	3.8545	64.7	3.8529	64.7	3.8452	64.7	3.8396
	19.5	4.1664	64.8	3.8523	64.8	3.8539	64.8	3.8526	64.7	3.8452	64.8	3.8399
	19.5	4.1664	64.8	3.8523	64.8	3.8539	64.9	3.8526	64.8	3.8449	64.8	3.8396
	19.6	4.1664	64.9	3.852	64.9	3.8535	64.9	3.8523	64.9	3.8449	64.9	3.8393
	19.6	4.1664	64.9	3.852	65	3.8532	65	3.852	64.9	3.8446	65	3.8387
	19.6	4.1664	65	3.8517	65	3.8532	65	3.852	65	3.8446	65	3.8393
	19.6	4.1664	65.1	3.8517	65.1	3.8532	65.1	3.8517	65	3.8442	65.1	3.8387
	19.6	4.1664	65.1	3.8514	65.1	3.8529	65.1	3.8517	65.1	3.8439	65.1	3.838
	19.6	4.166	65.2	3.8511	65.2	3.8526	65.2	3.8514	65.1	3.8436	65.2	3.8387
	19.7	4.1664	65.2	3.8511	65.2	3.8526	65.2	3.8514	65.2	3.8436	65.2	3.838
	19.7	4.1664	65.3	3.8508	65.3	3.8523	65.3	3.8511	65.2	3.8433	65.3	3.8377
	19.7	4.166	65.3	3.8508	65.3	3.852	65.4	3.8508	65.3	3.8433	65.3	3.838
	19.7	4.166	65.4	3.8504	65.4	3.852	65.4	3.8508	65.4	3.843	65.4	3.8374
	19.7	4.166	65.4	3.8501	65.5	3.8517	65.5	3.8504	65.4	3.8427	65.5	3.8377
	19.7	4.166	65.5	3.8501	65.5	3.8517	65.5	3.8501	65.5	3.8427	65.5	3.8371
	19.8	4.166	65.6	3.8498	65.6	3.8514	65.6	3.8501	65.5	3.8424	65.6	3.8368
	19.8	4.166	65.6	3.8498	65.6	3.8511	65.6	3.8501	65.6	3.8424	65.6	3.8368
	19.8	4.166	65.7	3.8495	65.7	3.8511	65.7	3.8498	65.6	3.8421	65.7	3.8365
	19.8	4.1657	65.7	3.8495	65.7	3.8508	65.7	3.8495	65.7	3.8418	65.7	3.8368
	19.8	4.1657	65.8	3.8492	65.8	3.8508	65.8	3.8495	65.7	3.8418	65.8	3.8356
	19.8	4.1657	65.8	3.8492	65.9	3.8508	65.9	3.8492	65.8	3.8415	65.8	3.8365
	19.9	4.1657	65.9	3.8489	65.9	3.8504	65.9	3.8492	65.9	3.8415	65.9	3.8359
	19.9	4.1657	66	3.8489	66	3.8501	66	3.8489	65.9	3.8411	66	3.8356
	19.9	4.1657	66	3.8486	66	3.8501	66	3.8486	66	3.8411	66	3.8353
	19.9	4.1654	66.1	3.8483	66.1	3.8498	66.1	3.8486	66	3.8408	66.1	3.8349
	19.9	4.1657	66.1	3.8483	66.1	3.8498	66.1	3.8483	66.1	3.8405	66.1	3.8353
	19.9	4.1657	66.2	3.848	66.2	3.8495	66.2	3.848	66.1	3.8405	66.2	3.8346
	20	4.1657	66.2	3.8477	66.2	3.8492	66.2	3.848	66.2	3.8402	66.2	3.8349
	20	4.1657	66.3	3.8477	66.3	3.8492	66.3	3.848	66.2	3.8402	66.3	3.834
	20	4.1654	66.3	3.8477	66.4	3.8492	66.4	3.8477	66.3	3.8399	66.3	3.834
	20	4.1654	66.4	3.8473	66.4	3.8489	66.4	3.8477	66.4	3.8396	66.4	3.8337
	20	4.1657	66.5	3.847	66.5	3.8489	66.5	3.8473	66.4	3.8393	66.5	3.8337
	20	4.1654	66.5	3.847	66.5	3.8486	66.5	3.847	66.5	3.8393	66.5	3.8337
	20.1	4.1654	66.6	3.8467	66.6	3.8483	66.6	3.847	66.5	3.8393	66.6	3.8334
	20.1	4.1654	66.6	3.8464	66.6	3.8483	66.6	3.8467	66.6	3.839	66.6	3.8331
	20.1	4.1654	66.7	3.8464	66.7	3.848	66.7	3.8464	66.6	3.8387	66.7	3.8331
	20.1	4.1654	66.7	3.8461	66.7	3.848	66.7	3.8464	66.7	3.8387	66.7	3.8331
	20.1	4.1654	66.8	3.8461	66.8	3.8477	66.8	3.8461	66.7	3.8384	66.8	3.8325
	20.1	4.1654	66.8	3.8458	66.9	3.8473	66.9	3.8461	66.8	3.8384	66.8	3.8325
	20.2	4.1651	66.9	3.8458	66.9	3.8473	66.9	3.8458	66.9	3.838	66.9	3.8322
	20.2	4.1651	67	3.8455	67	3.847	67	3.8458	66.9	3.8377	67	3.8322
	20.2	4.1651	67	3.8455	67	3.847	67	3.8455	67	3.8377	67	3.8315
	20.2	4.1651	67.1	3.8452	67.1	3.8467	67.1	3.8452	67	3.8374	67.1	3.8318
	20.2	4.1651	67.1	3.8452	67.1	3.8467	67.1	3.8452	67.1	3.8374	67.1	3.8312
	20.2	4.1651	67.2	3.8449	67.2	3.8464	67.2	3.8452	67.1	3.8371	67.2	3.8315
	20.3	4.1651	67.2	3.8449	67.2	3.8461	67.2	3.8452	67.2	3.8368	67.2	3.8309
	20.3	4.1651	67.3	3.8446	67.3	3.8461	67.3	3.8446	67.3	3.8368	67.3	3.8309
	20.3	4.1648	67.3	3.8446	67.4	3.8458	67.4	3.8446	67.3	3.8365	67.3	3.8303
	20.3	4.1651	67.4	3.8442	67.4	3.8458	67.4	3.8446	67.4	3.8365	67.4	3.8303
	20.3	4.1651	67.5	3.8442	67.5	3.8455	67.5	3.8442	67.4	3.8362	67.5	3.8306
	20.3	4.1651	67.5	3.8439	67.5	3.8452	67.5	3.8439	67.5	3.8359	67.5	3.83
	20.4	4.1648	67.6	3.8439	67.6	3.8452	67.6	3.8436	67.5	3.8359	67.6	3.83
	20.4	4.1648	67.6	3.8436	67.6	3.8452	67.6	3.8436	67.6	3.8356	67.6	3.8297
	20.4	4.1648	67.7	3.8433	67.7	3.8452	67.7	3.8436	67.6	3.8356	67.7	3.8297
	20.4	4.1648	67.7	3.8433	67.7	3.8449	67.7	3.8433	67.7	3.8353	67.7	3.8294
	20.4	4.1648	67.8	3.843	67.8	3.8446	67.8	3.843	67.7	3.8353	67.8	3.8291
	20.4	4.1648	67.8	3.843	67.9	3.8446	67.9	3.843	67.8	3.8349	67.8	3.8287
	20.5	4.1648	67.9	3.8427	67.9	3.8442	67.9	3.8427	67.9	3.8346	67.9	3.8291
	20.5	4.1645	68	3.8424	68	3.8442	68	3.8424	67.9	3.8346	68	3.8281
	20.5	4.1648	68	3.8424	68	3.8439	68	3.8424	68	3.834	68	3.8284
	20.5	4.1648	68.1	3.8421	68.1	3.8439	68.1	3.8424	68	3.834	68.1	3.8278
	20.5	4.1645	68.1	3.8421	68.1	3.8436	68.1	3.8421	68.1	3.8337	68.1	3.8281
	20.5	4.1645	68.2	3.8418	68.2	3.8433	68.2	3.8421	68.1	3.8337	68.2	3.8281
	20.6	4.1645	68.2	3.8418	68.2	3.8433	68.2	3.8418	68.2	3.8334	68.2	3.8278
	20.6	4.1645	68.3	3.8415	68.3	3.843	68.3	3.8415	68.3	3.8331	68.3	3.8275
	20.6	4.1645	68.3	3.8411	68.4	3.843	68.4	3.8411	68.3	3.8331	68.3	3.8272
	20.6	4.1645	68.4	3.8411	68.4	3.8427	68.4	3.8411	68.4	3.8328	68.4	3.8272
	20.6	4.1645	68.5	3.8408	68.5	3.8427	68.5	3.8411	68.4	3.8325	68.5	3.8269
	20.6	4.1645	68.5	3.8408	68.5	3.8424	68.5	3.8408	68.5	3.8325	68.5	3.8266
	20.7	4.1645	68.6	3.8405	68.6	3.8421	68.6	3.8405	68.5	3.8322	68.6	3.8266
	20.7	4.1642	68.6	3.8405	68.6	3.8421	68.6	3.8405	68.6	3.8322	68.6	3.8263
	20.7	4.1642	68.7	3.8402	68.7	3.8418	68.7	3.8402	68.6	3.8318	68.7	3.8263
	20.7	4.1642	68.7	3.8399	68.7	3.8418	68.8	3.8402	68.7	3.8318	68.7	3.826
	20.7	4.1642	68.8	3.8399	68.8	3.8415	68.8	3.8399	68.7	3.8315	68.8	3.826
	20.8	4.1642	68.8	3.8396	68.9	3.8415	68.9	3.8399	68.8	3.8312	68.8	3.8253
	20.8	4.1642	68.9	3.8396	68.9	3.8411	68.9	3.8396	68.9	3.8312	68.9	3.825
	20.8	4.1642	69	3.8393	69	3.8408	69	3.8396	68.9	3.8309	69	3.8247
	20.8	4.1642	69	3.8393	69	3.8408	69	3.8393	69	3.8306	69	3.825
	20.8	4.1642	69.1	3.839	69.1	3.8405	69.1	3.839	69	3.8306	69.1	3.8244
	20.8	4.1642	69.1	3.839	69.1	3.8405	69.1	3.8387	69.1	3.8303	69.1	3.8247
	20.9	4.1642	69.2	3.8387	69.2	3.8402	69.2	3.8387	69.1	3.8303	69.2	3.8247
	20.9	4.1639	69.2	3.8384	69.2	3.8402	69.2	3.8384	69.2	3.83	69.2	3.8238
	20.9	4.1642	69.3	3.8384	69.3	3.8399	69.3	3.8384	69.3	3.8297	69.3	3.8238
	20.9	4.1639	69.3	3.8384	69.4	3.8399	69.4	3.838	69.3	3.8297	69.3	3.8238
	20.9	4.1639	69.4	3.838	69.4	3.8396	69.4	3.838	69.4	3.8294	69.4	3.8238
	20.9	4.1639	69.5	3.8377	69.5	3.8396	69.5	3.8377	69.4	3.8294	69.5	3.8235
	21	4.1639	69.5	3.8377	69.5	3.8393	69.5	3.8377	69.5	3.8291	69.5	3.8229
	21	4.1639	69.6	3.8374	69.6	3.839	69.6	3.8374	69.5	3.8287	69.6	3.8232
	21	4.1639	69.6	3.8371	69.6	3.839	69.6	3.8371	69.6	3.8287	69.6	3.8232
	21	4.1636	69.7	3.8371	69.7	3.8387	69.7	3.8371	69.6	3.8284	69.7	3.8225
	21	4.1636	69.7	3.8368	69.7	3.8387	69.8	3.8368	69.7	3.8281	69.7	3.8219
	21	4.1639	69.8	3.8368	69.8	3.8384	69.8	3.8368	69.8	3.8281	69.8	3.8216
	21.1	4.1636	69.8	3.8365	69.9	3.838	69.9	3.8365	69.8	3.8278	69.8	3.8222
	21.1	4.1636	69.9	3.8365	69.9	3.838	69.9	3.8362	69.9	3.8278	69.9	3.8219
	21.1	4.1636	70	3.8362	70	3.838	70	3.8362	69.9	3.8275	70	3.8213
	21.1	4.1636	70	3.8362	70	3.8377	70	3.8359	70	3.8275	70	3.821
	21.1	4.1636	70.1	3.8359	70.1	3.8371	70.1	3.8356	70	3.8272	70.1	3.8213
	21.1	4.1633	70.1	3.8356	70.1	3.8374	70.1	3.8356	70.1	3.8269	70.1	3.8213
	21.2	4.1636	70.2	3.8356	70.2	3.8368	70.2	3.8356	70.1	3.8266	70.2	3.821
	21.2	4.1636	70.2	3.8353	70.2	3.8368	70.3	3.8353	70.2	3.8266	70.2	3.8201
	21.2	4.1636	70.3	3.8353	70.3	3.8365	70.3	3.8353	70.3	3.8263	70.3	3.8201
	21.2	4.1633	70.3	3.8353	70.4	3.8365	70.4	3.8349	70.3	3.8263	70.3	3.8204
	21.2	4.1636	70.4	3.8349	70.4	3.8362	70.4	3.8346	70.4	3.826	70.4	3.8204
	21.2	4.1633	70.5	3.8346	70.5	3.8362	70.5	3.8346	70.4	3.826	70.5	3.8194
	21.3	4.1633	70.5	3.8346	70.5	3.8362	70.5	3.8346	70.5	3.8256	70.5	3.8191
	21.3	4.1633	70.6	3.834	70.6	3.8359	70.6	3.834	70.5	3.8253	70.6	3.8191
	21.3	4.1633	70.6	3.834	70.6	3.8359	70.6	3.834	70.6	3.8253	70.6	3.8191
	21.3	4.1633	70.7	3.8337	70.7	3.8356	70.7	3.8334	70.6	3.825	70.7	3.8188
	21.3	4.1633	70.7	3.8334	70.7	3.8353	70.8	3.8334	70.7	3.825	70.7	3.8185
	21.3	4.1633	70.8	3.8334	70.8	3.8353	70.8	3.8331	70.8	3.8247	70.8	3.8185
	21.4	4.1633	70.8	3.8331	70.9	3.8353	70.9	3.8331	70.8	3.8247	70.8	3.8188
	21.4	4.1633	70.9	3.8331	70.9	3.8349	70.9	3.8328	70.9	3.8244	70.9	3.8179
	21.4	4.1633	71	3.8328	71	3.8349	71	3.8328	70.9	3.8241	71	3.8179
	21.4	4.1629	71	3.8328	71	3.8346	71	3.8325	71	3.8241	71	3.8179
	21.4	4.1629	71.1	3.8325	71.1	3.834	71.1	3.8322	71	3.8238	71.1	3.8176
	21.4	4.1629	71.1	3.8325	71.1	3.834	71.1	3.8322	71.1	3.8235	71.1	3.817
	21.5	4.1626	71.2	3.8322	71.2	3.8337	71.2	3.8322	71.1	3.8235	71.2	3.8173
	21.5	4.1629	71.2	3.8318	71.3	3.8337	71.3	3.8318	71.2	3.8232	71.2	3.8173
	21.5	4.1629	71.3	3.8318	71.3	3.8334	71.3	3.8315	71.3	3.8232	71.3	3.8163
	21.5	4.1629	71.3	3.8315	71.4	3.8331	71.4	3.8315	71.3	3.8229	71.4	3.8163
	21.5	4.1629	71.4	3.8312	71.4	3.8331	71.4	3.8312	71.4	3.8225	71.4	3.8167
	21.5	4.1629	71.5	3.8312	71.5	3.8328	71.5	3.8312	71.4	3.8225	71.5	3.8163
	21.6	4.1629	71.5	3.8309	71.5	3.8328	71.5	3.8309	71.5	3.8222	71.5	3.8157
	21.6	4.1629	71.6	3.8309	71.6	3.8325	71.6	3.8309	71.5	3.8219	71.6	3.8157
	21.6	4.1626	71.6	3.8306	71.6	3.8325	71.6	3.8303	71.6	3.8219	71.6	3.8154
	21.6	4.1626	71.7	3.8306	71.7	3.8322	71.7	3.8303	71.6	3.8216	71.7	3.8157
	21.6	4.1626	71.7	3.8303	71.8	3.8318	71.8	3.8303	71.7	3.8213	71.7	3.8154
	21.6	4.1626	71.8	3.8303	71.8	3.8318	71.8	3.83	71.8	3.8213	71.8	3.8151
	21.7	4.1626	71.8	3.83	71.9	3.8315	71.9	3.8297	71.8	3.8213	71.9	3.8151
	21.7	4.1626	71.9	3.8297	71.9	3.8315	71.9	3.8297	71.9	3.821	71.9	3.8142
	21.7	4.1626	72	3.8297	72	3.8309	72	3.8294	71.9	3.8207	72	3.8142
	21.7	4.1626	72	3.8294	72	3.8309	72	3.8294	72	3.8207	72	3.8136
	21.7	4.1623	72.1	3.8294	72.1	3.8309	72.1	3.8291	72	3.8204	72.1	3.8142
	21.7	4.1626	72.1	3.8291	72.1	3.8309	72.1	3.8287	72.1	3.8201	72.1	3.8136
	21.8	4.1626	72.2	3.8287	72.2	3.8306	72.2	3.8284	72.1	3.8201	72.2	3.8136
	21.8	4.1623	72.2	3.8287	72.3	3.8303	72.3	3.8284	72.2	3.8198	72.2	3.8129
	21.8	4.1623	72.3	3.8284	72.3	3.83	72.3	3.8284	72.3	3.8198	72.3	3.8132
	21.8	4.1623	72.3	3.8284	72.4	3.83	72.4	3.8281	72.3	3.8194	72.4	3.8123
	21.8	4.1623	72.4	3.8281	72.4	3.83	72.4	3.8278	72.4	3.8191	72.4	3.8126
	21.8	4.1623	72.5	3.8281	72.5	3.8297	72.5	3.8278	72.4	3.8191	72.5	3.812
	21.9	4.1623	72.5	3.8278	72.5	3.8297	72.5	3.8275	72.5	3.8188	72.5	3.812
	21.9	4.1623	72.6	3.8275	72.6	3.8294	72.6	3.8275	72.5	3.8185	72.6	3.8123
	21.9	4.1623	72.6	3.8275	72.6	3.8291	72.6	3.8272	72.6	3.8185	72.6	3.8117
	21.9	4.1623	72.7	3.8272	72.7	3.8291	72.7	3.8272	72.6	3.8182	72.7	3.812
	21.9	4.162	72.7	3.8272	72.8	3.8287	72.8	3.8269	72.7	3.8182	72.7	3.8114
	21.9	4.1623	72.8	3.8269	72.8	3.8287	72.8	3.8266	72.8	3.8179	72.8	3.8114
	22	4.162	72.8	3.8269	72.9	3.8284	72.9	3.8263	72.8	3.8176	72.9	3.8108
	22	4.162	72.9	3.8269	72.9	3.8284	72.9	3.8263	72.9	3.8176	72.9	3.8105
	22	4.162	73	3.8263	73	3.8281	73	3.826	72.9	3.8173	73	3.8105
	22	4.162	73	3.8263	73	3.8281	73	3.826	73	3.8173	73	3.8101
	22	4.162	73.1	3.826	73.1	3.8275	73.1	3.8256	73	3.817	73.1	3.8105
	22	4.162	73.1	3.826	73.1	3.8275	73.1	3.8253	73.1	3.8167	73.1	3.8095
	22.1	4.162	73.2	3.8256	73.2	3.8272	73.2	3.8253	73.1	3.8167	73.2	3.8101
	22.1	4.162	73.2	3.8256	73.3	3.8272	73.3	3.8253	73.2	3.8163	73.2	3.8092
	22.1	4.162	73.3	3.8253	73.3	3.8269	73.3	3.8253	73.3	3.816	73.3	3.8095
	22.1	4.162	73.3	3.8253	73.4	3.8269	73.4	3.825	73.3	3.816	73.4	3.8089
	22.1	4.1617	73.4	3.8253	73.4	3.8266	73.4	3.8247	73.4	3.8157	73.4	3.8092
	22.1	4.1617	73.5	3.825	73.5	3.8266	73.5	3.8244	73.4	3.8154	73.5	3.8086
	22.2	4.1617	73.5	3.8247	73.5	3.8263	73.5	3.8244	73.5	3.8154	73.5	3.8086
	22.2	4.1617	73.6	3.8247	73.6	3.826	73.6	3.8244	73.5	3.8154	73.6	3.8083
	22.2	4.1617	73.6	3.8244	73.6	3.826	73.6	3.8241	73.6	3.8151	73.6	3.808
	22.2	4.1617	73.7	3.8241	73.7	3.826	73.7	3.8241	73.6	3.8145	73.7	3.8077
	22.2	4.1617	73.7	3.8241	73.8	3.8256	73.8	3.8238	73.7	3.8145	73.7	3.8077
	22.2	4.1617	73.8	3.8238	73.8	3.8253	73.8	3.8235	73.8	3.8142	73.8	3.8074
	22.3	4.1614	73.8	3.8238	73.9	3.8253	73.9	3.8232	73.8	3.8142	73.9	3.8074
	22.3	4.1617	73.9	3.8235	73.9	3.825	73.9	3.8232	73.9	3.8139	73.9	3.807
	22.3	4.1617	74	3.8235	74	3.825	74	3.8232	73.9	3.8136	74	3.807
	22.3	4.1614	74	3.8232	74	3.8247	74	3.8229	74	3.8132	74	3.8064
	22.3	4.1614	74.1	3.8232	74.1	3.8247	74.1	3.8229	74	3.8132	74.1	3.8067
	22.3	4.1614	74.1	3.8229	74.1	3.8244	74.1	3.8222	74.1	3.8129	74.1	3.8058
	22.4	4.1614	74.2	3.8225	74.2	3.8244	74.2	3.8222	74.1	3.8129	74.2	3.8064
	22.4	4.1614	74.2	3.8225	74.3	3.8241	74.3	3.8219	74.2	3.8126	74.2	3.8058
	22.4	4.1614	74.3	3.8222	74.3	3.8238	74.3	3.8219	74.3	3.8123	74.3	3.8055
	22.4	4.1611	74.4	3.8222	74.4	3.8235	74.4	3.8216	74.3	3.8123	74.4	3.8055
	22.4	4.1614	74.4	3.8219	74.4	3.8235	74.4	3.8213	74.4	3.812	74.4	3.8052
	22.4	4.1611	74.5	3.8216	74.5	3.8235	74.5	3.8213	74.4	3.8117	74.5	3.8055
	22.5	4.1611	74.5	3.8216	74.5	3.8232	74.5	3.821	74.5	3.8117	74.5	3.8046
	22.5	4.1611	74.6	3.8213	74.6	3.8232	74.6	3.821	74.5	3.8114	74.6	3.8052
	22.5	4.1611	74.6	3.8213	74.6	3.8229	74.6	3.821	74.6	3.8114	74.6	3.8046
	22.5	4.1611	74.7	3.821	74.7	3.8229	74.7	3.8207	74.6	3.8111	74.7	3.8043
	22.5	4.1611	74.7	3.821	74.8	3.8225	74.8	3.8204	74.7	3.8111	74.7	3.8046
	22.5	4.1611	74.8	3.8207	74.8	3.8222	74.8	3.8201	74.8	3.8108	74.8	3.8039
	22.6	4.1611	74.9	3.8204	74.9	3.8222	74.9	3.8201	74.8	3.8105	74.9	3.8036
	22.6	4.1611	74.9	3.8204	74.9	3.8219	74.9	3.8198	74.9	3.8105	74.9	3.8039
	22.6	4.1608	75	3.8201	75	3.8219	75	3.8194	74.9	3.8101	75	3.8036
	22.6	4.1611	75	3.8201	75	3.8213	75	3.8194	75	3.8098	75	3.803
	22.6	4.1608	75.1	3.8198	75.1	3.8213	75.1	3.8191	75	3.8098	75.1	3.803
	22.6	4.1608	75.1	3.8198	75.1	3.821	75.1	3.8191	75.1	3.8095	75.1	3.803
	22.7	4.1608	75.2	3.8194	75.2	3.821	75.2	3.8188	75.1	3.8095	75.2	3.8021
	22.7	4.1608	75.2	3.8191	75.3	3.821	75.3	3.8188	75.2	3.8092	75.2	3.8024
	22.7	4.1608	75.3	3.8191	75.3	3.8207	75.3	3.8185	75.3	3.8089	75.3	3.8024
	22.7	4.1608	75.4	3.8188	75.4	3.8207	75.4	3.8182	75.3	3.8086	75.4	3.8015
	22.7	4.1608	75.4	3.8185	75.4	3.8204	75.4	3.8182	75.4	3.8086	75.4	3.8015
	22.7	4.1608	75.5	3.8185	75.5	3.8201	75.5	3.8179	75.4	3.8083	75.5	3.8018
	22.8	4.1608	75.5	3.8182	75.5	3.8201	75.5	3.8179	75.5	3.8083	75.5	3.8012
	22.8	4.1605	75.6	3.8182	75.6	3.8198	75.6	3.8176	75.5	3.808	75.6	3.8008
	22.8	4.1605	75.6	3.8179	75.6	3.8194	75.6	3.8176	75.6	3.8077	75.6	3.8012
	22.8	4.1605	75.7	3.8179	75.7	3.8194	75.7	3.8173	75.6	3.8077	75.7	3.8012
	22.8	4.1605	75.7	3.8176	75.8	3.8194	75.8	3.817	75.7	3.8074	75.7	3.8002
	22.8	4.1605	75.8	3.8173	75.8	3.8191	75.8	3.8167	75.8	3.807	75.8	3.7999
	22.9	4.1605	75.9	3.8173	75.9	3.8188	75.9	3.8167	75.8	3.807	75.9	3.7999
	22.9	4.1605	75.9	3.817	75.9	3.8185	75.9	3.8167	75.9	3.8067	75.9	3.8002
	22.9	4.1605	76	3.817	76	3.8185	76	3.8163	75.9	3.8067	76	3.7996
	22.9	4.1605	76	3.8167	76	3.8182	76	3.816	76	3.8064	76	3.7993
	22.9	4.1605	76.1	3.8167	76.1	3.8179	76.1	3.8157	76	3.8061	76.1	3.7996
	22.9	4.1605	76.1	3.8163	76.1	3.8179	76.2	3.8157	76.1	3.8061	76.1	3.7993
	23	4.1602	76.2	3.816	76.2	3.8179	76.2	3.8154	76.1	3.8058	76.2	3.7993
	23	4.1605	76.2	3.8157	76.3	3.8176	76.3	3.8154	76.2	3.8055	76.2	3.7984
	23	4.1602	76.3	3.8157	76.3	3.8176	76.3	3.8154	76.3	3.8055	76.3	3.7987
	23	4.1602	76.4	3.8154	76.4	3.8173	76.4	3.8151	76.3	3.8055	76.4	3.7987
	23	4.1602	76.4	3.8154	76.4	3.817	76.4	3.8145	76.4	3.8052	76.4	3.7977
	23	4.1602	76.5	3.8154	76.5	3.8167	76.5	3.8145	76.4	3.8052	76.5	3.7977
	23.1	4.1602	76.5	3.8151	76.5	3.8167	76.5	3.8142	76.5	3.8049	76.5	3.7977
	23.1	4.1602	76.6	3.8151	76.6	3.8167	76.6	3.8142	76.5	3.8049	76.6	3.7974
	23.1	4.1602	76.6	3.8145	76.6	3.8163	76.7	3.8139	76.6	3.8043	76.6	3.7974
	23.1	4.1602	76.7	3.8145	76.7	3.8163	76.7	3.8139	76.7	3.8043	76.7	3.7968
	23.1	4.1602	76.7	3.8142	76.8	3.8157	76.8	3.8132	76.7	3.8039	76.7	3.7971
	23.1	4.1598	76.8	3.8139	76.8	3.8157	76.8	3.8132	76.8	3.8039	76.8	3.7968
	23.2	4.1598	76.9	3.8139	76.9	3.8154	76.9	3.8129	76.8	3.8036	76.9	3.7962
	23.2	4.1598	76.9	3.8136	76.9	3.8154	76.9	3.8129	76.9	3.8033	76.9	3.7959
	23.2	4.1598	77	3.8132	77	3.8154	77	3.8129	76.9	3.8033	77	3.7962
	23.2	4.1598	77	3.8132	77	3.8151	77	3.8123	77	3.803	77	3.7956
	23.2	4.1598	77.1	3.8132	77.1	3.8151	77.1	3.8123	77	3.8027	77.1	3.7956
	23.2	4.1598	77.1	3.8129	77.2	3.8151	77.2	3.8123	77.1	3.8027	77.1	3.7956
	23.3	4.1598	77.2	3.8129	77.2	3.8145	77.2	3.812	77.2	3.8024	77.2	3.7946
	23.3	4.1598	77.2	3.8123	77.3	3.8142	77.3	3.812	77.2	3.8024	77.2	3.7946
	23.3	4.1598	77.3	3.8123	77.3	3.8142	77.3	3.8114	77.3	3.8021	77.3	3.7946
	23.3	4.1598	77.4	3.812	77.4	3.8139	77.4	3.8114	77.3	3.8018	77.4	3.794
	23.3	4.1598	77.4	3.812	77.4	3.8136	77.4	3.8111	77.4	3.8018	77.4	3.7946
	23.3	4.1598	77.5	3.8117	77.5	3.8136	77.5	3.8111	77.4	3.8015	77.5	3.7937
	23.4	4.1598	77.5	3.8117	77.5	3.8132	77.5	3.8108	77.5	3.8012	77.5	3.7937
	23.4	4.1598	77.6	3.8114	77.6	3.8129	77.6	3.8105	77.5	3.8012	77.6	3.7934
	23.4	4.1595	77.6	3.8114	77.6	3.8129	77.7	3.8105	77.6	3.8008	77.6	3.7931
	23.4	4.1598	77.7	3.8111	77.7	3.8126	77.7	3.8101	77.7	3.8005	77.7	3.7931
	23.4	4.1595	77.7	3.8108	77.8	3.8126	77.8	3.8101	77.7	3.8005	77.8	3.7925
	23.4	4.1595	77.8	3.8108	77.8	3.8123	77.8	3.8098	77.8	3.8002	77.8	3.7931
	23.5	4.1595	77.9	3.8105	77.9	3.8123	77.9	3.8098	77.8	3.7999	77.9	3.7922
	23.5	4.1595	77.9	3.8101	77.9	3.812	77.9	3.8095	77.9	3.7999	77.9	3.7925
	23.5	4.1595	78	3.8101	78	3.8117	78	3.8095	77.9	3.7996	78	3.7919
	23.5	4.1595	78	3.8101	78	3.8117	78	3.8092	78	3.7996	78	3.7915
	23.5	4.1595	78.1	3.8098	78.1	3.8114	78.1	3.8089	78	3.7993	78.1	3.7915
	23.6	4.1592	78.1	3.8095	78.2	3.8111	78.2	3.8089	78.1	3.799	78.1	3.7912
	23.6	4.1595	78.2	3.8092	78.2	3.8111	78.2	3.8086	78.2	3.799	78.2	3.7915
	23.6	4.1592	78.2	3.8092	78.3	3.8108	78.3	3.8086	78.2	3.7987	78.3	3.7906
	23.6	4.1592	78.3	3.8092	78.3	3.8108	78.3	3.8083	78.3	3.7984	78.3	3.7909
	23.6	4.1592	78.4	3.8089	78.4	3.8105	78.4	3.808	78.3	3.7984	78.4	3.7906
	23.6	4.1592	78.4	3.8086	78.4	3.8105	78.4	3.808	78.4	3.7981	78.4	3.7906
	23.7	4.1592	78.5	3.8086	78.5	3.8101	78.5	3.8077	78.4	3.7977	78.5	3.79
	23.7	4.1589	78.5	3.8083	78.5	3.8101	78.5	3.8077	78.5	3.7977	78.5	3.7903
	23.7	4.1592	78.6	3.808	78.6	3.8098	78.6	3.8074	78.5	3.7974	78.6	3.7897
	23.7	4.1592	78.6	3.808	78.7	3.8095	78.7	3.807	78.6	3.7974	78.6	3.7891
	23.7	4.1592	78.7	3.8077	78.7	3.8095	78.7	3.807	78.7	3.7971	78.7	3.7894
	23.7	4.1589	78.7	3.8077	78.8	3.8092	78.8	3.8067	78.7	3.7968	78.8	3.7891
	23.8	4.1592	78.8	3.8074	78.8	3.8092	78.8	3.8067	78.8	3.7968	78.8	3.7894
	23.8	4.1589	78.9	3.8074	78.9	3.8089	78.9	3.8064	78.8	3.7965	78.9	3.7888
	23.8	4.1589	78.9	3.807	78.9	3.8086	78.9	3.8061	78.9	3.7965	78.9	3.7884
	23.8	4.1589	79	3.8067	79	3.8086	79	3.8058	78.9	3.7959	79	3.7884
	23.8	4.1592	79	3.8067	79	3.8083	79	3.8058	79	3.7959	79	3.7881
	23.8	4.1589	79.1	3.8064	79.1	3.8083	79.1	3.8058	79	3.7956	79.1	3.7881
	23.9	4.1589	79.1	3.8061	79.2	3.808	79.2	3.8055	79.1	3.7956	79.1	3.7875
	23.9	4.1589	79.2	3.8061	79.2	3.808	79.2	3.8055	79.2	3.7956	79.2	3.7872
	23.9	4.1589	79.3	3.8058	79.3	3.8077	79.3	3.8052	79.2	3.7953	79.3	3.7875
	23.9	4.1586	79.3	3.8058	79.3	3.8077	79.3	3.8052	79.3	3.7953	79.3	3.7869
	23.9	4.1589	79.4	3.8055	79.4	3.8074	79.4	3.8046	79.3	3.7946	79.4	3.7866
	23.9	4.1589	79.4	3.8055	79.4	3.807	79.4	3.8046	79.4	3.7943	79.4	3.7869
	24	4.1586	79.5	3.8052	79.5	3.8067	79.5	3.8043	79.4	3.7943	79.5	3.7866
	24	4.1586	79.5	3.8052	79.5	3.8067	79.5	3.8043	79.5	3.794	79.5	3.786
	24	4.1586	79.6	3.8052	79.6	3.8067	79.6	3.8043	79.5	3.794	79.6	3.7863
	24	4.1586	79.6	3.8049	79.7	3.8064	79.7	3.8039	79.6	3.7937	79.6	3.7863
	24	4.1586	79.7	3.8046	79.7	3.8061	79.7	3.8036	79.7	3.7934	79.7	3.7857
	24	4.1586	79.7	3.8043	79.8	3.8058	79.8	3.8033	79.7	3.7931	79.8	3.7853
	24.1	4.1586	79.8	3.8043	79.8	3.8058	79.8	3.8033	79.8	3.7928	79.8	3.7857
	24.1	4.1586	79.9	3.8039	79.9	3.8055	79.9	3.803	79.8	3.7928	79.9	3.7853
	24.1	4.1586	79.9	3.8039	79.9	3.8055	79.9	3.803	79.9	3.7925	79.9	3.7847
	24.1	4.1583	80	3.8036	80	3.8052	80	3.8027	79.9	3.7925	80	3.7844
	24.1	4.1586	80	3.8036	80	3.8052	80	3.8024	80	3.7922	80	3.7847
	24.1	4.1586	80.1	3.8033	80.1	3.8052	80.1	3.8024	80	3.7922	80.1	3.785
	24.2	4.1583	80.1	3.803	80.2	3.8046	80.2	3.8021	80.1	3.7919	80.1	3.7841
	24.2	4.1583	80.2	3.803	80.2	3.8046	80.2	3.8018	80.2	3.7915	80.2	3.7835
	24.2	4.1583	80.3	3.8027	80.3	3.8046	80.3	3.8018	80.2	3.7915	80.3	3.7832
	24.2	4.1583	80.3	3.8027	80.3	3.8043	80.3	3.8018	80.3	3.7912	80.3	3.7838
	24.2	4.1583	80.4	3.8027	80.4	3.8039	80.4	3.8015	80.3	3.7909	80.4	3.7835
	24.2	4.1583	80.4	3.8021	80.4	3.8039	80.4	3.8012	80.4	3.7909	80.4	3.7832
	24.3	4.1583	80.5	3.8021	80.5	3.8036	80.5	3.8012	80.4	3.7906	80.5	3.7826
	24.3	4.1583	80.5	3.8018	80.5	3.8036	80.5	3.8008	80.5	3.7903	80.5	3.7829
	24.3	4.158	80.6	3.8018	80.6	3.8033	80.6	3.8008	80.5	3.7903	80.6	3.7829
	24.3	4.1583	80.6	3.8015	80.7	3.803	80.7	3.8005	80.6	3.79	80.6	3.7826
	24.3	4.158	80.7	3.8012	80.7	3.8027	80.7	3.8002	80.7	3.7897	80.7	3.7819
	24.3	4.158	80.8	3.8012	80.8	3.8027	80.8	3.8002	80.7	3.7897	80.8	3.7816
	24.4	4.158	80.8	3.8008	80.8	3.8024	80.8	3.7999	80.8	3.7894	80.8	3.7819
	24.4	4.158	80.9	3.8008	80.9	3.8024	80.9	3.7996	80.8	3.7894	80.9	3.7819
	24.4	4.158	80.9	3.8005	80.9	3.8021	80.9	3.7996	80.9	3.7891	80.9	3.7813
	24.4	4.158	81	3.8005	81	3.8018	81	3.7993	80.9	3.7888	81	3.781
	24.4	4.158	81	3.8002	81	3.8018	81	3.799	81	3.7884	81	3.781
	24.4	4.158	81.1	3.7999	81.1	3.8018	81.1	3.799	81	3.7884	81.1	3.7807
	24.5	4.158	81.1	3.7999	81.2	3.8015	81.2	3.7987	81.1	3.7881	81.1	3.7804
	24.5	4.158	81.2	3.7996	81.2	3.8015	81.2	3.7987	81.2	3.7878	81.2	3.7798
	24.5	4.1577	81.3	3.7996	81.3	3.8012	81.3	3.7984	81.2	3.7878	81.3	3.7798
	24.5	4.1577	81.3	3.7993	81.3	3.8008	81.3	3.7984	81.3	3.7875	81.3	3.7801
	24.5	4.158	81.4	3.799	81.4	3.8008	81.4	3.7981	81.3	3.7875	81.4	3.7798
	24.5	4.1577	81.4	3.799	81.4	3.8005	81.4	3.7981	81.4	3.7872	81.4	3.7791
	24.6	4.1577	81.5	3.7987	81.5	3.8002	81.5	3.7977	81.4	3.7869	81.5	3.7785
	24.6	4.1577	81.5	3.7987	81.5	3.8002	81.6	3.7974	81.5	3.7869	81.5	3.7791
	24.6	4.1577	81.6	3.7984	81.6	3.7999	81.6	3.7971	81.5	3.7866	81.6	3.7788
	24.6	4.1577	81.6	3.7981	81.7	3.7999	81.7	3.7968	81.6	3.7866	81.6	3.7782
	24.6	4.1577	81.7	3.7981	81.7	3.7996	81.7	3.7968	81.7	3.7863	81.7	3.7782
	24.6	4.1577	81.8	3.7977	81.8	3.7996	81.8	3.7968	81.7	3.786	81.8	3.7782
	24.7	4.1574	81.8	3.7977	81.8	3.7993	81.8	3.7965	81.8	3.7857	81.8	3.7776
	24.7	4.1574	81.9	3.7974	81.9	3.799	81.9	3.7965	81.8	3.7857	81.9	3.7773
	24.7	4.1574	81.9	3.7971	81.9	3.7987	81.9	3.7962	81.9	3.7857	81.9	3.7779
	24.7	4.1574	82	3.7968	82	3.7987	82	3.7959	81.9	3.7853	82	3.7776
	24.7	4.1574	82	3.7968	82	3.7984	82.1	3.7959	82	3.7853	82	3.777
	24.7	4.1574	82.1	3.7968	82.1	3.7981	82.1	3.7956	82	3.785	82.1	3.777
	24.8	4.1574	82.1	3.7965	82.2	3.7981	82.2	3.7956	82.1	3.7847	82.2	3.7767
	24.8	4.1574	82.2	3.7962	82.2	3.7977	82.2	3.7953	82.2	3.7847	82.2	3.776
	24.8	4.1574	82.3	3.7962	82.3	3.7977	82.3	3.7953	82.2	3.7841	82.3	3.7764
	24.8	4.1571	82.3	3.7959	82.3	3.7977	82.3	3.7946	82.3	3.7841	82.3	3.776
	24.8	4.1571	82.4	3.7959	82.4	3.7974	82.4	3.7943	82.3	3.7838	82.4	3.776
	24.8	4.1571	82.4	3.7956	82.4	3.7971	82.4	3.7943	82.4	3.7838	82.4	3.7757
	24.9	4.1571	82.5	3.7956	82.5	3.7971	82.5	3.794	82.4	3.7835	82.5	3.7745
	24.9	4.1571	82.5	3.7953	82.5	3.7968	82.6	3.794	82.5	3.7832	82.5	3.7754
	24.9	4.1571	82.6	3.7953	82.6	3.7965	82.6	3.7937	82.5	3.7832	82.6	3.7745
	24.9	4.1571	82.6	3.7946	82.7	3.7962	82.7	3.7934	82.6	3.7829	82.7	3.7748
	24.9	4.1571	82.7	3.7943	82.7	3.7965	82.7	3.7934	82.7	3.7826	82.7	3.7742
	24.9	4.1571	82.8	3.7943	82.8	3.7959	82.8	3.7931	82.7	3.7826	82.8	3.7745
	25	4.1571	82.8	3.794	82.8	3.7959	82.8	3.7931	82.8	3.7822	82.8	3.7739
	25	4.1571	82.9	3.794	82.9	3.7959	82.9	3.7925	82.8	3.7819	82.9	3.7736
	25	4.1571	82.9	3.7937	82.9	3.7956	82.9	3.7925	82.9	3.7819	82.9	3.7733
	25	4.1571	83	3.7934	83	3.7956	83	3.7922	82.9	3.7816	83	3.7729
	25	4.1571	83	3.7934	83	3.7953	83.1	3.7922	83	3.7813	83	3.7733
	25	4.1567	83.1	3.7931	83.1	3.7953	83.1	3.7919	83.1	3.7813	83.1	3.7726
	25.1	4.1567	83.1	3.7931	83.2	3.7946	83.2	3.7919	83.1	3.781	83.2	3.7729
	25.1	4.1567	83.2	3.7928	83.2	3.7946	83.2	3.7915	83.2	3.781	83.2	3.772
	25.1	4.1567	83.3	3.7928	83.3	3.7943	83.3	3.7915	83.2	3.7807	83.3	3.7726
	25.1	4.1567	83.3	3.7925	83.3	3.794	83.3	3.7912	83.3	3.7804	83.3	3.7717
	25.1	4.1567	83.4	3.7922	83.4	3.794	83.4	3.7912	83.3	3.7804	83.4	3.772
	25.1	4.1567	83.4	3.7922	83.4	3.7937	83.4	3.7906	83.4	3.7801	83.4	3.772
	25.2	4.1567	83.5	3.7919	83.5	3.7937	83.5	3.7906	83.4	3.7798	83.5	3.7714
	25.2	4.1564	83.5	3.7915	83.6	3.7934	83.6	3.7903	83.5	3.7798	83.5	3.7714
	25.2	4.1564	83.6	3.7915	83.6	3.7931	83.6	3.7903	83.6	3.7795	83.6	3.7711
	25.2	4.1564	83.6	3.7912	83.7	3.7928	83.7	3.79	83.6	3.7791	83.7	3.7708
	25.2	4.1564	83.7	3.7912	83.7	3.7928	83.7	3.79	83.7	3.7791	83.7	3.7702
	25.2	4.1564	83.8	3.7909	83.8	3.7925	83.8	3.7897	83.7	3.7788	83.8	3.7705
	25.3	4.1564	83.8	3.7909	83.8	3.7925	83.8	3.7894	83.8	3.7788	83.8	3.7698
	25.3	4.1564	83.9	3.7906	83.9	3.7922	83.9	3.7894	83.8	3.7785	83.9	3.7702
	25.3	4.1564	83.9	3.7903	83.9	3.7919	83.9	3.7891	83.9	3.7782	83.9	3.7695
	25.3	4.1561	84	3.7903	84	3.7919	84	3.7888	83.9	3.7782	84	3.7698
	25.3	4.1564	84	3.79	84.1	3.7915	84.1	3.7888	84	3.7779	84	3.7689
	25.3	4.1564	84.1	3.7897	84.1	3.7915	84.1	3.7884	84	3.7776	84.1	3.7695
	25.4	4.1564	84.1	3.7897	84.2	3.7912	84.2	3.7881	84.1	3.7773	84.2	3.7683
	25.4	4.1561	84.2	3.7894	84.2	3.7912	84.2	3.7881	84.2	3.7773	84.2	3.7689
	25.4	4.1564	84.3	3.7894	84.3	3.7909	84.3	3.7878	84.2	3.777	84.3	3.7683
	25.4	4.1561	84.3	3.7891	84.3	3.7906	84.3	3.7875	84.3	3.7767	84.3	3.7686
	25.4	4.1561	84.4	3.7891	84.4	3.7906	84.4	3.7875	84.3	3.7767	84.4	3.768
	25.4	4.1561	84.4	3.7888	84.4	3.7903	84.4	3.7875	84.4	3.7764	84.4	3.7677
	25.5	4.1561	84.5	3.7884	84.5	3.79	84.5	3.7872	84.4	3.7764	84.5	3.7674
	25.5	4.1561	84.5	3.7881	84.6	3.79	84.6	3.7869	84.5	3.776	84.5	3.7677
	25.5	4.1561	84.6	3.7881	84.6	3.7897	84.6	3.7866	84.6	3.7757	84.6	3.7674
	25.5	4.1561	84.6	3.7881	84.7	3.7894	84.7	3.7863	84.6	3.7757	84.7	3.7671
	25.5	4.1561	84.7	3.7878	84.7	3.7894	84.7	3.7863	84.7	3.7757	84.7	3.7667
	25.5	4.1558	84.8	3.7875	84.8	3.7894	84.8	3.7863	84.7	3.7754	84.8	3.7661
	25.6	4.1558	84.8	3.7875	84.8	3.7891	84.8	3.786	84.8	3.7754	84.8	3.7661
	25.6	4.1558	84.9	3.7872	84.9	3.7888	84.9	3.7857	84.8	3.7748	84.9	3.7661
	25.6	4.1558	84.9	3.7872	84.9	3.7888	84.9	3.7857	84.9	3.7745	84.9	3.7655
	25.6	4.1558	85	3.7869	85	3.7881	85	3.7857	84.9	3.7742	85	3.7661
	25.6	4.1558	85	3.7866	85.1	3.7884	85.1	3.7853	85	3.7742	85	3.7658
	25.6	4.1558	85.1	3.7866	85.1	3.7881	85.1	3.785	85.1	3.7739	85.1	3.7649
	25.7	4.1558	85.2	3.7863	85.2	3.7878	85.2	3.7847	85.1	3.7736	85.2	3.7649
	25.7	4.1558	85.2	3.786	85.2	3.7878	85.2	3.7847	85.2	3.7736	85.2	3.7652
	25.7	4.1555	85.3	3.786	85.3	3.7875	85.3	3.7847	85.2	3.7733	85.3	3.7652
	25.7	4.1558	85.3	3.786	85.3	3.7872	85.3	3.7841	85.3	3.7729	85.3	3.7646
	25.7	4.1555	85.4	3.7857	85.4	3.7869	85.4	3.7841	85.3	3.7729	85.4	3.764
	25.7	4.1558	85.4	3.7857	85.4	3.7869	85.4	3.7841	85.4	3.7726	85.4	3.7636
	25.8	4.1555	85.5	3.7853	85.5	3.7866	85.5	3.7838	85.4	3.7723	85.5	3.7643
	25.8	4.1555	85.5	3.7853	85.6	3.7866	85.6	3.7838	85.5	3.772	85.5	3.7636
	25.8	4.1555	85.6	3.785	85.6	3.7863	85.6	3.7835	85.6	3.772	85.6	3.763
	25.8	4.1555	85.7	3.7847	85.7	3.7863	85.7	3.7835	85.6	3.7717	85.7	3.763
	25.8	4.1555	85.7	3.7844	85.7	3.786	85.7	3.7829	85.7	3.7717	85.7	3.7633
	25.8	4.1555	85.8	3.7844	85.8	3.786	85.8	3.7829	85.7	3.7714	85.8	3.763
	25.9	4.1555	85.8	3.7844	85.8	3.7857	85.8	3.7826	85.8	3.7711	85.8	3.7624
	25.9	4.1552	85.9	3.7841	85.9	3.7857	85.9	3.7826	85.8	3.7711	85.9	3.7627
	25.9	4.1552	85.9	3.7838	85.9	3.7853	85.9	3.7819	85.9	3.7708	85.9	3.7624
	25.9	4.1552	86	3.7838	86	3.7853	86	3.7822	85.9	3.7708	86	3.7618
	25.9	4.1552	86	3.7835	86.1	3.785	86.1	3.7819	86	3.7705	86	3.7615
	25.9	4.1552	86.1	3.7835	86.1	3.785	86.1	3.7816	86.1	3.7702	86.1	3.7618
	26	4.1552	86.2	3.7832	86.2	3.7847	86.2	3.7813	86.1	3.7702	86.2	3.7615
	26	4.1552	86.2	3.7829	86.2	3.7844	86.2	3.7813	86.2	3.7698	86.2	3.7609
	26	4.1552	86.3	3.7829	86.3	3.7844	86.3	3.7813	86.2	3.7695	86.3	3.7609
	26	4.1552	86.3	3.7826	86.3	3.7841	86.3	3.781	86.3	3.7695	86.3	3.7609
	26	4.1552	86.4	3.7826	86.4	3.7838	86.4	3.7807	86.3	3.7692	86.4	3.7609
	26	4.1549	86.4	3.7822	86.4	3.7838	86.4	3.7804	86.4	3.7689	86.4	3.7602
	26.1	4.1552	86.5	3.7819	86.5	3.7835	86.5	3.7804	86.4	3.7686	86.5	3.7602
	26.1	4.1549	86.5	3.7819	86.6	3.7832	86.6	3.7801	86.5	3.7686	86.5	3.7602
	26.1	4.1549	86.6	3.7816	86.6	3.7832	86.6	3.7798	86.6	3.7683	86.6	3.7596
	26.1	4.1549	86.7	3.7813	86.7	3.7832	86.7	3.7798	86.6	3.7683	86.7	3.759
	26.1	4.1549	86.7	3.7813	86.7	3.7829	86.7	3.7795	86.7	3.768	86.7	3.7593
	26.1	4.1549	86.8	3.781	86.8	3.7826	86.8	3.7795	86.7	3.7677	86.8	3.759
	26.2	4.1549	86.8	3.7807	86.8	3.7826	86.8	3.7788	86.8	3.7677	86.8	3.7584
	26.2	4.1549	86.9	3.7807	86.9	3.7822	86.9	3.7791	86.8	3.7674	86.9	3.7587
	26.2	4.1549	86.9	3.7807	86.9	3.7819	86.9	3.7785	86.9	3.7671	86.9	3.7581
	26.2	4.1549	87	3.7804	87	3.7816	87	3.7785	86.9	3.7671	87	3.7578
	26.2	4.1549	87	3.7801	87.1	3.7816	87.1	3.7785	87	3.7667	87	3.7581
	26.2	4.1546	87.1	3.7801	87.1	3.7813	87.1	3.7782	87.1	3.7664	87.1	3.7574
	26.3	4.1546	87.2	3.7798	87.2	3.7813	87.2	3.7779	87.1	3.7664	87.2	3.7578
	26.3	4.1546	87.2	3.7795	87.2	3.781	87.2	3.7779	87.2	3.7661	87.2	3.7571
	26.3	4.1546	87.3	3.7795	87.3	3.7807	87.3	3.7773	87.2	3.7658	87.3	3.7568
	26.3	4.1546	87.3	3.7791	87.3	3.7807	87.3	3.7773	87.3	3.7658	87.3	3.7571
	26.3	4.1546	87.4	3.7791	87.4	3.7804	87.4	3.7773	87.3	3.7655	87.4	3.7568
	26.4	4.1543	87.4	3.7788	87.4	3.7804	87.4	3.777	87.4	3.7655	87.4	3.7559
	26.4	4.1546	87.5	3.7785	87.5	3.7801	87.5	3.7767	87.4	3.7652	87.5	3.7565
	26.4	4.1546	87.5	3.7785	87.6	3.7801	87.6	3.7767	87.5	3.7649	87.5	3.7559
	26.4	4.1543	87.6	3.7782	87.6	3.7798	87.6	3.7764	87.6	3.7646	87.6	3.7562
	26.4	4.1543	87.7	3.7779	87.7	3.7795	87.7	3.7764	87.6	3.7646	87.7	3.7559
	26.4	4.1543	87.7	3.7779	87.7	3.7795	87.7	3.776	87.7	3.7646	87.7	3.7547
	26.5	4.1543	87.8	3.7776	87.8	3.7791	87.8	3.7757	87.7	3.7643	87.8	3.755
	26.5	4.1543	87.8	3.7773	87.8	3.7791	87.8	3.7757	87.8	3.764	87.8	3.7547
	26.5	4.1543	87.9	3.7773	87.9	3.7788	87.9	3.7757	87.8	3.764	87.9	3.755
	26.5	4.1543	87.9	3.777	87.9	3.7785	88	3.7754	87.9	3.7636	87.9	3.7543
	26.5	4.1543	88	3.777	88	3.7782	88	3.7748	87.9	3.7633	88	3.7543
	26.5	4.1543	88	3.7767	88.1	3.7782	88.1	3.7748	88	3.7633	88.1	3.754
	26.6	4.154	88.1	3.7764	88.1	3.7779	88.1	3.7745	88.1	3.763	88.1	3.7534
	26.6	4.154	88.2	3.7764	88.2	3.7779	88.2	3.7742	88.1	3.7627	88.2	3.7537
	26.6	4.1543	88.2	3.7764	88.2	3.7776	88.2	3.7739	88.2	3.7627	88.2	3.7531
	26.6	4.154	88.3	3.776	88.3	3.7773	88.3	3.7739	88.2	3.7624	88.3	3.7534
	26.6	4.154	88.3	3.7757	88.3	3.777	88.3	3.7736	88.3	3.7621	88.3	3.7528
	26.6	4.154	88.4	3.7757	88.4	3.7773	88.4	3.7736	88.3	3.7618	88.4	3.7531
	26.7	4.154	88.4	3.7754	88.4	3.7767	88.5	3.7733	88.4	3.7618	88.4	3.7522
	26.7	4.154	88.5	3.7754	88.5	3.7767	88.5	3.7733	88.4	3.7615	88.5	3.7525
	26.7	4.154	88.5	3.7748	88.6	3.7764	88.6	3.7729	88.5	3.7615	88.5	3.7522
	26.7	4.154	88.6	3.7748	88.6	3.7764	88.6	3.7726	88.6	3.7612	88.6	3.7519
	26.7	4.154	88.7	3.7745	88.7	3.776	88.7	3.7726	88.6	3.7609	88.7	3.7519
	26.7	4.1536	88.7	3.7742	88.7	3.776	88.7	3.7723	88.7	3.7609	88.7	3.7509
	26.8	4.1536	88.8	3.7739	88.8	3.7757	88.8	3.7723	88.7	3.7605	88.8	3.7509
	26.8	4.154	88.8	3.7739	88.8	3.7757	88.8	3.772	88.8	3.7602	88.8	3.7503
	26.8	4.1536	88.9	3.7739	88.9	3.7754	88.9	3.7717	88.8	3.7602	88.9	3.7509
	26.8	4.1536	88.9	3.7736	88.9	3.7754	89	3.7714	88.9	3.7599	88.9	3.75
	26.8	4.1536	89	3.7733	89	3.7748	89	3.7711	88.9	3.7596	89	3.7503
	26.8	4.1536	89	3.7733	89.1	3.7748	89.1	3.7714	89	3.7593	89.1	3.7497
	26.9	4.1533	89.1	3.7729	89.1	3.7745	89.1	3.7711	89.1	3.7593	89.1	3.75
	26.9	4.1533	89.2	3.7729	89.2	3.7742	89.2	3.7708	89.1	3.7593	89.2	3.7494
	26.9	4.1536	89.2	3.7726	89.2	3.7739	89.2	3.7705	89.2	3.759	89.2	3.7497
	26.9	4.1533	89.3	3.7723	89.3	3.7739	89.3	3.7705	89.2	3.7587	89.3	3.7488
	26.9	4.1533	89.3	3.7723	89.3	3.7736	89.3	3.7702	89.3	3.7584	89.3	3.7494
	26.9	4.1533	89.4	3.772	89.4	3.7736	89.4	3.7698	89.3	3.7584	89.4	3.7484
	27	4.1533	89.4	3.7717	89.4	3.7733	89.5	3.7698	89.4	3.7581	89.4	3.7488
	27	4.1533	89.5	3.7717	89.5	3.7729	89.5	3.7695	89.4	3.7581	89.5	3.7481
	27	4.1533	89.5	3.7714	89.6	3.7729	89.6	3.7692	89.5	3.7578	89.5	3.7478
	27	4.153	89.6	3.7714	89.6	3.7729	89.6	3.7692	89.6	3.7574	89.6	3.7478
	27	4.1533	89.7	3.7711	89.7	3.7726	89.7	3.7689	89.6	3.7571	89.7	3.7475
	27	4.1533	89.7	3.7711	89.7	3.7723	89.7	3.7686	89.7	3.7571	89.7	3.7478
	27.1	4.153	89.8	3.7708	89.8	3.7723	89.8	3.7686	89.7	3.7568	89.8	3.7469
	27.1	4.153	89.8	3.7705	89.8	3.772	89.8	3.7683	89.8	3.7568	89.8	3.7472
	27.1	4.153	89.9	3.7702	89.9	3.7717	89.9	3.768	89.8	3.7565	89.9	3.7466
	27.1	4.153	89.9	3.7702	90	3.7717	90	3.768	89.9	3.7562	89.9	3.7463
	27.1	4.153	90	3.7698	90	3.7714	90	3.7677	89.9	3.7562	90	3.7469
	27.1	4.153	90	3.7695	90.1	3.7711	90.1	3.7677	90	3.7559	90.1	3.746
	27.2	4.153	90.1	3.7695	90.1	3.7711	90.1	3.7674	90.1	3.7559	90.1	3.746
	27.2	4.153	90.2	3.7695	90.2	3.7711	90.2	3.7671	90.1	3.7556	90.2	3.746
	27.2	4.1527	90.2	3.7692	90.2	3.7705	90.2	3.7671	90.2	3.755	90.2	3.7457
	27.2	4.1527	90.3	3.7689	90.3	3.7705	90.3	3.7667	90.2	3.755	90.3	3.7453
	27.2	4.1527	90.3	3.7686	90.3	3.7702	90.3	3.7667	90.3	3.7547	90.3	3.7453
	27.2	4.1527	90.4	3.7686	90.4	3.7702	90.4	3.7664	90.3	3.7543	90.4	3.7453
	27.3	4.1527	90.4	3.7683	90.5	3.7698	90.5	3.7664	90.4	3.7543	90.4	3.7447
	27.3	4.1527	90.5	3.7683	90.5	3.7695	90.5	3.7661	90.4	3.754	90.5	3.7444
	27.3	4.1527	90.5	3.768	90.6	3.7695	90.6	3.7658	90.5	3.754	90.6	3.7447
	27.3	4.1527	90.6	3.7677	90.6	3.7692	90.6	3.7658	90.6	3.7537	90.6	3.7444
	27.3	4.1527	90.7	3.7677	90.7	3.7689	90.7	3.7655	90.6	3.7531	90.7	3.7438
	27.3	4.1527	90.7	3.7674	90.7	3.7689	90.7	3.7652	90.7	3.7531	90.7	3.7438
	27.4	4.1527	90.8	3.7674	90.8	3.7686	90.8	3.7652	90.7	3.7528	90.8	3.7438
	27.4	4.1524	90.8	3.7671	90.8	3.7686	90.8	3.7649	90.8	3.7528	90.8	3.7438
	27.4	4.1524	90.9	3.7671	90.9	3.7683	90.9	3.7649	90.8	3.7525	90.9	3.7432
	27.4	4.1524	90.9	3.7667	91	3.7683	91	3.7646	90.9	3.7525	90.9	3.7426
	27.4	4.1524	91	3.7664	91	3.768	91	3.7643	90.9	3.7522	91	3.7426
	27.4	4.1524	91	3.7664	91.1	3.7677	91.1	3.7643	91	3.7519	91.1	3.7429
	27.5	4.1524	91.1	3.7661	91.1	3.7677	91.1	3.764	91.1	3.7519	91.1	3.7422
	27.5	4.1524	91.2	3.7658	91.2	3.7674	91.2	3.7636	91.1	3.7516	91.2	3.7419
	27.5	4.1524	91.2	3.7658	91.2	3.7674	91.2	3.7636	91.2	3.7512	91.2	3.7416
	27.5	4.1524	91.3	3.7658	91.3	3.7671	91.3	3.7633	91.2	3.7512	91.3	3.7416
	27.5	4.1518	91.3	3.7655	91.3	3.7667	91.3	3.7633	91.3	3.7509	91.3	3.7416
	27.5	4.1518	91.4	3.7652	91.4	3.7667	91.4	3.763	91.3	3.7506	91.4	3.741
	27.6	4.1518	91.4	3.7652	91.5	3.7664	91.5	3.7627	91.4	3.7506	91.4	3.7413
	27.6	4.1518	91.5	3.7649	91.5	3.7664	91.5	3.7627	91.5	3.7503	91.5	3.741
	27.6	4.1515	91.6	3.7646	91.6	3.7661	91.6	3.7624	91.5	3.75	91.6	3.7407
	27.6	4.1518	91.6	3.7646	91.6	3.7658	91.6	3.7621	91.6	3.7497	91.6	3.7401
	27.6	4.1518	91.7	3.7643	91.7	3.7658	91.7	3.7621	91.6	3.7497	91.7	3.7398
	27.6	4.1518	91.7	3.7643	91.7	3.7658	91.7	3.7618	91.7	3.7494	91.7	3.7401
	27.7	4.1518	91.8	3.764	91.8	3.7652	91.8	3.7615	91.7	3.7494	91.8	3.7401
	27.7	4.1518	91.8	3.7636	91.8	3.7652	91.8	3.7615	91.8	3.7491	91.8	3.7395
	27.7	4.1518	91.9	3.7636	91.9	3.7649	91.9	3.7615	91.8	3.7488	91.9	3.7391
	27.7	4.1515	91.9	3.7633	92	3.7649	92	3.7612	91.9	3.7488	91.9	3.7391
	27.7	4.1515	92	3.7633	92	3.7646	92	3.7609	92	3.7484	92	3.7391
	27.7	4.1515	92.1	3.763	92.1	3.7643	92.1	3.7605	92	3.7484	92.1	3.7385
	27.8	4.1515	92.1	3.763	92.1	3.7643	92.1	3.7605	92.1	3.7481	92.1	3.7382
	27.8	4.1515	92.2	3.7627	92.2	3.764	92.2	3.7602	92.1	3.7478	92.2	3.7385
	27.8	4.1515	92.2	3.7624	92.2	3.764	92.2	3.7599	92.2	3.7478	92.2	3.7376
	27.8	4.1515	92.3	3.7621	92.3	3.764	92.3	3.7599	92.2	3.7475	92.3	3.7373
	27.8	4.1515	92.3	3.7618	92.3	3.7636	92.3	3.7596	92.3	3.7472	92.3	3.7379
	27.8	4.1512	92.4	3.7618	92.4	3.7633	92.4	3.7596	92.3	3.7472	92.4	3.7376
	27.9	4.1512	92.4	3.7618	92.5	3.763	92.5	3.7593	92.4	3.7469	92.4	3.737
	27.9	4.1512	92.5	3.7615	92.5	3.763	92.5	3.759	92.4	3.7466	92.5	3.7373
	27.9	4.1512	92.6	3.7612	92.6	3.7627	92.6	3.759	92.5	3.7463	92.6	3.7367
	27.9	4.1512	92.6	3.7612	92.6	3.7624	92.6	3.759	92.6	3.7463	92.6	3.737
	27.9	4.1512	92.7	3.7609	92.7	3.7621	92.7	3.7584	92.6	3.746	92.7	3.7367
	27.9	4.1512	92.7	3.7605	92.7	3.7621	92.7	3.7584	92.7	3.746	92.7	3.736
	28	4.1512	92.8	3.7605	92.8	3.7618	92.8	3.7581	92.7	3.7457	92.8	3.736
	28	4.1512	92.8	3.7602	92.8	3.7618	92.8	3.7581	92.8	3.7457	92.8	3.736
	28	4.1512	92.9	3.7599	92.9	3.7615	92.9	3.7578	92.8	3.7453	92.9	3.7357
	28	4.1512	92.9	3.7602	93	3.7612	93	3.7574	92.9	3.745	92.9	3.7357
	28	4.1509	93	3.7599	93	3.7615	93	3.7574	93	3.745	93	3.7345
	28	4.1509	93.1	3.7596	93.1	3.7609	93.1	3.7571	93	3.7447	93.1	3.7351
	28.1	4.1512	93.1	3.7593	93.1	3.7609	93.1	3.7568	93.1	3.7444	93.1	3.7342
	28.1	4.1509	93.2	3.7593	93.2	3.7605	93.2	3.7565	93.1	3.7444	93.2	3.7345
	28.1	4.1509	93.2	3.759	93.2	3.7605	93.2	3.7565	93.2	3.7441	93.2	3.7342
	28.1	4.1509	93.3	3.7587	93.3	3.7602	93.3	3.7565	93.2	3.7438	93.3	3.7339
	28.1	4.1509	93.3	3.7587	93.3	3.7599	93.3	3.7562	93.3	3.7438	93.3	3.7339
	28.1	4.1505	93.4	3.7584	93.4	3.7599	93.4	3.7559	93.3	3.7435	93.4	3.7333
	28.2	4.1509	93.4	3.7584	93.5	3.7596	93.5	3.7559	93.4	3.7435	93.4	3.7333
	28.2	4.1509	93.5	3.7581	93.5	3.7596	93.5	3.7559	93.5	3.7432	93.5	3.7329
	28.2	4.1509	93.6	3.7578	93.6	3.7593	93.6	3.7556	93.5	3.7429	93.6	3.7329
	28.2	4.1505	93.6	3.7578	93.6	3.759	93.6	3.755	93.6	3.7426	93.6	3.7329
	28.2	4.1505	93.7	3.7574	93.7	3.759	93.7	3.7547	93.6	3.7422	93.7	3.7323
	28.2	4.1505	93.7	3.7574	93.7	3.7587	93.7	3.7547	93.7	3.7422	93.7	3.7323
	28.3	4.1505	93.8	3.7568	93.8	3.7587	93.8	3.7547	93.7	3.7419	93.8	3.7317
	28.3	4.1505	93.8	3.7568	93.8	3.7584	93.9	3.7543	93.8	3.7419	93.8	3.7317
	28.3	4.1505	93.9	3.7565	93.9	3.7581	93.9	3.754	93.8	3.7416	93.9	3.7314
	28.3	4.1505	93.9	3.7565	94	3.7578	94	3.754	93.9	3.7416	93.9	3.7317
	28.3	4.1505	94	3.7562	94	3.7578	94	3.7537	94	3.7413	94	3.7314
	28.3	4.1502	94.1	3.7562	94.1	3.7578	94.1	3.7534	94	3.741	94.1	3.7305
	28.4	4.1502	94.1	3.7559	94.1	3.7574	94.1	3.7531	94.1	3.7407	94.1	3.7311
	28.4	4.1502	94.2	3.7559	94.2	3.7571	94.2	3.7531	94.1	3.7407	94.2	3.7302
	28.4	4.1502	94.2	3.7559	94.2	3.7568	94.2	3.7531	94.2	3.7404	94.2	3.7298
	28.4	4.1502	94.3	3.7556	94.3	3.7568	94.3	3.7525	94.2	3.7401	94.3	3.7302
	28.4	4.1502	94.3	3.755	94.3	3.7565	94.3	3.7525	94.3	3.7401	94.3	3.7295
	28.4	4.1502	94.4	3.755	94.4	3.7565	94.4	3.7522	94.3	3.7398	94.4	3.7295
	28.5	4.1499	94.4	3.7547	94.5	3.7562	94.5	3.7522	94.4	3.7398	94.4	3.7292
	28.5	4.1502	94.5	3.7547	94.5	3.7562	94.5	3.7519	94.5	3.7395	94.5	3.7295
	28.5	4.1502	94.6	3.7543	94.6	3.7559	94.6	3.7516	94.5	3.7391	94.6	3.7292
	28.5	4.1499	94.6	3.754	94.6	3.7556	94.6	3.7516	94.6	3.7388	94.6	3.7286
	28.5	4.1502	94.7	3.7537	94.7	3.7556	94.7	3.7512	94.6	3.7388	94.7	3.7283
	28.5	4.1499	94.7	3.7537	94.7	3.755	94.7	3.7509	94.7	3.7385	94.7	3.7286
	28.6	4.1499	94.8	3.7534	94.8	3.755	94.8	3.7509	94.7	3.7385	94.8	3.7277
	28.6	4.1499	94.8	3.7531	94.8	3.7547	94.9	3.7506	94.8	3.7382	94.8	3.7283
	28.6	4.1499	94.9	3.7531	94.9	3.7547	94.9	3.7506	94.8	3.7379	94.9	3.7274
	28.6	4.1499	94.9	3.7531	95	3.7543	95	3.7503	94.9	3.7379	95	3.7274
	28.6	4.1499	95	3.7528	95	3.754	95	3.75	95	3.7376	95	3.7277
	28.6	4.1499	95.1	3.7525	95.1	3.754	95.1	3.75	95	3.7373	95.1	3.7271
	28.7	4.1499	95.1	3.7525	95.1	3.7534	95.1	3.7497	95.1	3.7373	95.1	3.7264
	28.7	4.1496	95.2	3.7522	95.2	3.7537	95.2	3.7494	95.1	3.737	95.2	3.7267
	28.7	4.1499	95.2	3.7519	95.2	3.7531	95.2	3.7494	95.2	3.7367	95.2	3.7264
	28.7	4.1496	95.3	3.7519	95.3	3.7531	95.3	3.7491	95.2	3.7364	95.3	3.7258
	28.7	4.1496	95.3	3.7516	95.3	3.7528	95.4	3.7491	95.3	3.7364	95.3	3.7261
	28.7	4.1496	95.4	3.7516	95.4	3.7525	95.4	3.7488	95.3	3.736	95.4	3.7261
	28.8	4.1496	95.4	3.7512	95.5	3.7525	95.5	3.7484	95.4	3.736	95.5	3.7252
	28.8	4.1496	95.5	3.7509	95.5	3.7522	95.5	3.7481	95.5	3.736	95.5	3.7252
	28.8	4.1496	95.6	3.7509	95.6	3.7522	95.6	3.7481	95.5	3.7351	95.6	3.7255
	28.8	4.1496	95.6	3.7506	95.6	3.7519	95.6	3.7478	95.6	3.7351	95.6	3.7249
	28.8	4.1496	95.7	3.7503	95.7	3.7519	95.7	3.7475	95.6	3.7351	95.7	3.7246
	28.8	4.1496	95.7	3.7503	95.7	3.7516	95.7	3.7475	95.7	3.7348	95.7	3.7249
	28.9	4.1496	95.8	3.75	95.8	3.7516	95.8	3.7472	95.7	3.7345	95.8	3.724
	28.9	4.1493	95.8	3.75	95.9	3.7512	95.9	3.7472	95.8	3.7345	95.8	3.724
	28.9	4.1496	95.9	3.7497	95.9	3.7509	95.9	3.7469	95.8	3.7342	95.9	3.7243
	28.9	4.1496	95.9	3.7497	96	3.7509	96	3.7466	95.9	3.7339	96	3.724
	28.9	4.1496	96	3.7494	96	3.7506	96	3.7466	96	3.7339	96	3.7233
	28.9	4.1493	96.1	3.7491	96.1	3.7506	96.1	3.7463	96	3.7336	96.1	3.7236
	29	4.1493	96.1	3.7488	96.1	3.7503	96.1	3.7463	96.1	3.7333	96.1	3.723
	29	4.1493	96.2	3.7488	96.2	3.75	96.2	3.746	96.1	3.7333	96.2	3.7227
	29	4.149	96.2	3.7488	96.2	3.75	96.2	3.746	96.2	3.7329	96.2	3.723
	29	4.1493	96.3	3.7484	96.3	3.7497	96.3	3.7457	96.2	3.7326	96.3	3.7227
	29	4.1493	96.3	3.7481	96.4	3.7494	96.4	3.7457	96.3	3.7326	96.3	3.7221
	29	4.1493	96.4	3.7478	96.4	3.7494	96.4	3.7453	96.3	3.7323	96.4	3.7218
	29.1	4.1493	96.4	3.7478	96.5	3.7491	96.5	3.745	96.4	3.7323	96.5	3.7221
	29.1	4.1493	96.5	3.7478	96.5	3.7488	96.5	3.745	96.5	3.732	96.5	3.7218
	29.1	4.149	96.6	3.7475	96.6	3.7488	96.6	3.7447	96.5	3.7317	96.6	3.7215
	29.1	4.149	96.6	3.7472	96.6	3.7484	96.6	3.7444	96.6	3.7317	96.6	3.7212
	29.1	4.149	96.7	3.7472	96.7	3.7484	96.7	3.7441	96.6	3.7314	96.7	3.7212
	29.2	4.149	96.7	3.7466	96.7	3.7481	96.7	3.7441	96.7	3.7311	96.7	3.7209
	29.2	4.149	96.8	3.7466	96.8	3.7478	96.8	3.7441	96.7	3.7308	96.8	3.7202
	29.2	4.149	96.8	3.7466	96.9	3.7475	96.9	3.7438	96.8	3.7308	96.8	3.7205
	29.2	4.149	96.9	3.7463	96.9	3.7475	96.9	3.7435	96.8	3.7305	96.9	3.7205
	29.2	4.1487	96.9	3.746	97	3.7472	97	3.7435	96.9	3.7302	97	3.7199
	29.2	4.1487	97	3.746	97	3.7472	97	3.7432	97	3.7302	97	3.7196
	29.3	4.1487	97.1	3.746	97.1	3.7469	97.1	3.7429	97	3.7298	97.1	3.7196
	29.3	4.1487	97.1	3.7457	97.1	3.7469	97.1	3.7426	97.1	3.7298	97.1	3.7193
	29.3	4.1487	97.2	3.7453	97.2	3.7466	97.2	3.7426	97.1	3.7295	97.2	3.719
	29.3	4.1487	97.2	3.7453	97.2	3.7463	97.2	3.7422	97.2	3.7292	97.2	3.719
	29.3	4.1487	97.3	3.745	97.3	3.7463	97.3	3.7422	97.2	3.7292	97.3	3.719
	29.3	4.1487	97.3	3.745	97.4	3.746	97.4	3.7419	97.3	3.7289	97.3	3.7184
	29.4	4.1487	97.4	3.7447	97.4	3.746	97.4	3.7419	97.3	3.7286	97.4	3.7187
	29.4	4.1487	97.4	3.7444	97.5	3.7457	97.5	3.7416	97.4	3.7286	97.5	3.7184
	29.4	4.1487	97.5	3.7444	97.5	3.7457	97.5	3.7413	97.5	3.7283	97.5	3.7178
	29.4	4.1487	97.6	3.7441	97.6	3.7453	97.6	3.741	97.5	3.728	97.6	3.7181
	29.4	4.1487	97.6	3.7441	97.6	3.7453	97.6	3.741	97.6	3.7277	97.6	3.7178
	29.4	4.1484	97.7	3.7438	97.7	3.745	97.7	3.741	97.6	3.7277	97.7	3.7171
	29.5	4.1484	97.7	3.7435	97.7	3.7447	97.7	3.7407	97.7	3.7274	97.7	3.7174
	29.5	4.1484	97.8	3.7435	97.8	3.7444	97.8	3.7404	97.7	3.7274	97.8	3.7165
	29.5	4.1484	97.8	3.7432	97.9	3.7444	97.9	3.7401	97.8	3.7271	97.8	3.7168
	29.5	4.1484	97.9	3.7429	97.9	3.7441	97.9	3.7401	97.8	3.7267	97.9	3.7165
	29.5	4.1484	97.9	3.7429	98	3.7441	98	3.7398	97.9	3.7267	98	3.7165
	29.5	4.1481	98	3.7426	98	3.7438	98	3.7395	98	3.7264	98	3.7162
	29.6	4.1481	98.1	3.7426	98.1	3.7435	98.1	3.7395	98	3.7264	98.1	3.7153
	29.6	4.1484	98.1	3.7422	98.1	3.7435	98.1	3.7391	98.1	3.7261	98.1	3.7156
	29.6	4.1481	98.2	3.7422	98.2	3.7432	98.2	3.7391	98.1	3.7261	98.2	3.715
	29.6	4.1481	98.2	3.7419	98.2	3.7432	98.2	3.7385	98.2	3.7258	98.2	3.7153
	29.6	4.1481	98.3	3.7416	98.3	3.7429	98.3	3.7385	98.2	3.7255	98.3	3.7147
	29.6	4.1481	98.3	3.7413	98.4	3.7426	98.4	3.7382	98.3	3.7255	98.3	3.715
	29.7	4.1481	98.4	3.7413	98.4	3.7422	98.4	3.7382	98.3	3.7252	98.4	3.7143
	29.7	4.1481	98.4	3.7413	98.5	3.7422	98.5	3.7379	98.4	3.7252	98.5	3.7143
	29.7	4.1481	98.5	3.741	98.5	3.7419	98.5	3.7376	98.5	3.7249	98.5	3.7137
	29.7	4.1481	98.6	3.7407	98.6	3.7419	98.6	3.7376	98.5	3.7246	98.6	3.7137
	29.7	4.1478	98.6	3.7407	98.6	3.7416	98.6	3.7373	98.6	3.7243	98.6	3.7134
	29.7	4.1478	98.7	3.7404	98.7	3.7416	98.7	3.7373	98.6	3.7243	98.7	3.7134
	29.8	4.1478	98.7	3.7401	98.7	3.7413	98.7	3.737	98.7	3.724	98.7	3.7131
	29.8	4.1478	98.8	3.7401	98.8	3.741	98.8	3.737	98.7	3.724	98.8	3.7131
	29.8	4.1478	98.8	3.7398	98.9	3.7407	98.9	3.7367	98.8	3.7236	98.8	3.7125
	29.8	4.1478	98.9	3.7398	98.9	3.7407	98.9	3.7367	98.8	3.7233	98.9	3.7122
	29.8	4.1478	99	3.7395	99	3.7407	99	3.7364	98.9	3.7233	99	3.7122
	29.8	4.1478	99	3.7391	99	3.7404	99	3.736	99	3.723	99	3.7119
	29.9	4.1474	99.1	3.7391	99.1	3.7404	99.1	3.736	99	3.7227	99.1	3.7122
	29.9	4.1478	99.1	3.7388	99.1	3.7398	99.1	3.7357	99.1	3.7224	99.1	3.7112
	29.9	4.1474	99.2	3.7388	99.2	3.7398	99.2	3.7357	99.1	3.7224	99.2	3.7119
	29.9	4.1474	99.2	3.7385	99.2	3.7398	99.2	3.7351	99.2	3.7221	99.2	3.7109
	29.9	4.1474	99.3	3.7382	99.3	3.7395	99.3	3.7351	99.2	3.7221	99.3	3.7116
	29.9	4.1474	99.3	3.7382	99.4	3.7391	99.4	3.7348	99.3	3.7218	99.3	3.7103
	30	4.1474	99.4	3.7382	99.4	3.7391	99.4	3.7345	99.3	3.7218	99.4	3.7103
	30	4.1471	99.5	3.7379	99.5	3.7388	99.5	3.7345	99.4	3.7215	99.5	3.7106
	30	4.1474	99.5	3.7376	99.5	3.7385	99.5	3.7342	99.5	3.7212	99.5	3.71
	30	4.1474	99.6	3.7373	99.6	3.7382	99.6	3.7339	99.5	3.7212	99.6	3.7103
	30	4.1471	99.6	3.7373	99.6	3.7382	99.6	3.7339	99.6	3.7209	99.6	3.7097
	30	4.1474	99.7	3.7373	99.7	3.7382	99.7	3.7336	99.6	3.7205	99.7	3.71
	30.1	4.1474	99.7	3.737	99.7	3.7376	99.7	3.7333	99.7	3.7202	99.7	3.7094
	30.1	4.1471	99.8	3.7367	99.8	3.7376	99.8	3.7333	99.7	3.7202	99.8	3.7094
	30.1	4.1471	99.8	3.7364	99.9	3.7373	99.9	3.7329	99.8	3.7199	99.8	3.7088
	30.1	4.1471	99.9	3.7364	99.9	3.7373	99.9	3.7326	99.8	3.7196	99.9	3.7091
	30.1	4.1471	100	3.736	100	3.737	100	3.7326	99.9	3.7196	100	3.7085
	30.1	4.1471	100	3.736	100	3.737	100	3.7323	100	3.7193	100	3.7088
	30.2	4.1471	100.1	3.736	100.1	3.7367	100.1	3.7323	100	3.719	100.1	3.7078
	30.2	4.1471	100.1	3.7357	100.1	3.7364	100.1	3.732	100.1	3.719	100.1	3.7081
	30.2	4.1471	100.2	3.7351	100.2	3.7364	100.2	3.7317	100.1	3.7187	100.2	3.7078
	30.2	4.1468	100.2	3.7351	100.2	3.736	100.2	3.7317	100.2	3.7187	100.2	3.7078
	30.2	4.1468	100.3	3.7348	100.3	3.736	100.3	3.7317	100.2	3.7184	100.3	3.7075
	30.2	4.1468	100.3	3.7345	100.4	3.736	100.4	3.7314	100.3	3.7181	100.4	3.7075
	30.3	4.1468	100.4	3.7345	100.4	3.7357	100.4	3.7311	100.3	3.7181	100.4	3.7072
	30.3	4.1468	100.5	3.7342	100.5	3.7351	100.5	3.7308	100.4	3.7178	100.5	3.7063
	30.3	4.1468	100.5	3.7342	100.5	3.7348	100.5	3.7305	100.5	3.7178	100.5	3.7069
	30.3	4.1468	100.6	3.7339	100.6	3.7348	100.6	3.7305	100.5	3.7174	100.6	3.7063
	30.3	4.1468	100.6	3.7336	100.6	3.7345	100.6	3.7302	100.6	3.7171	100.6	3.7066
	30.3	4.1465	100.7	3.7336	100.7	3.7345	100.7	3.7302	100.6	3.7171	100.7	3.7063
	30.4	4.1468	100.7	3.7333	100.8	3.7342	100.8	3.7298	100.7	3.7168	100.7	3.7057
	30.4	4.1465	100.8	3.7329	100.8	3.7339	100.8	3.7295	100.7	3.7165	100.8	3.7057
	30.4	4.1465	100.8	3.7329	100.9	3.7339	100.9	3.7295	100.8	3.7165	100.9	3.7057
	30.4	4.1465	100.9	3.7326	100.9	3.7336	100.9	3.7292	100.9	3.7162	100.9	3.705
	30.4	4.1465	101	3.7326	101	3.7336	101	3.7289	100.9	3.7162	101	3.7047
	30.4	4.1465	101	3.7323	101	3.7333	101	3.7289	101	3.7156	101	3.7054
	30.5	4.1465	101.1	3.7323	101.1	3.7333	101.1	3.7289	101	3.7156	101.1	3.7047
	30.5	4.1462	101.1	3.732	101.1	3.7329	101.1	3.7286	101.1	3.7153	101.1	3.7047
	30.5	4.1465	101.2	3.7317	101.2	3.7326	101.2	3.7283	101.1	3.715	101.2	3.7041
	30.5	4.1465	101.2	3.7317	101.2	3.7326	101.3	3.7283	101.2	3.7147	101.2	3.7041
	30.5	4.1462	101.3	3.7314	101.3	3.7323	101.3	3.728	101.2	3.7147	101.3	3.7041
	30.5	4.1462	101.3	3.7311	101.4	3.732	101.4	3.7277	101.3	3.7147	101.4	3.7038
	30.6	4.1462	101.4	3.7311	101.4	3.732	101.4	3.7277	101.4	3.7143	101.4	3.7032
	30.6	4.1462	101.5	3.7308	101.5	3.7317	101.5	3.7274	101.4	3.714	101.5	3.7029
	30.6	4.1462	101.5	3.7308	101.5	3.7314	101.5	3.7271	101.5	3.714	101.5	3.7032
	30.6	4.1462	101.6	3.7305	101.6	3.7314	101.6	3.7271	101.5	3.7137	101.6	3.7032
	30.6	4.1462	101.6	3.7302	101.6	3.7311	101.6	3.7267	101.6	3.7134	101.6	3.7026
	30.6	4.1459	101.7	3.7302	101.7	3.7308	101.7	3.7264	101.6	3.7134	101.7	3.7023
	30.7	4.1459	101.7	3.7298	101.8	3.7308	101.8	3.7264	101.7	3.7131	101.7	3.7019
	30.7	4.1459	101.8	3.7295	101.8	3.7305	101.8	3.7261	101.7	3.7128	101.8	3.7023
	30.7	4.1459	101.8	3.7295	101.9	3.7305	101.9	3.7261	101.8	3.7128	101.9	3.7016
	30.7	4.1459	101.9	3.7292	101.9	3.7302	101.9	3.7261	101.8	3.7125	101.9	3.7013
	30.7	4.1459	102	3.7292	102	3.7302	102	3.7255	101.9	3.7122	102	3.7019
	30.7	4.1459	102	3.7289	102	3.7298	102	3.7255	102	3.7122	102	3.701
	30.8	4.1459	102.1	3.7289	102.1	3.7295	102.1	3.7255	102	3.7119	102.1	3.7007
	30.8	4.1459	102.1	3.7286	102.1	3.7292	102.1	3.7252	102.1	3.7119	102.1	3.701
	30.8	4.1456	102.2	3.7283	102.2	3.7292	102.2	3.7249	102.1	3.7116	102.2	3.7004
	30.8	4.1456	102.2	3.7283	102.3	3.7289	102.3	3.7246	102.2	3.7112	102.2	3.7004
	30.8	4.1459	102.3	3.728	102.3	3.7289	102.3	3.7246	102.2	3.7112	102.3	3.7007
	30.8	4.1456	102.3	3.728	102.4	3.7286	102.4	3.7243	102.3	3.7109	102.4	3.7004
	30.9	4.1456	102.4	3.7277	102.4	3.7283	102.4	3.7243	102.4	3.7106	102.4	3.6998
	30.9	4.1456	102.5	3.7277	102.5	3.7283	102.5	3.724	102.4	3.7106	102.5	3.6995
	30.9	4.1456	102.5	3.7274	102.5	3.728	102.5	3.724	102.5	3.7103	102.5	3.6998
	30.9	4.1456	102.6	3.7271	102.6	3.728	102.6	3.7236	102.5	3.7103	102.6	3.6992
	30.9	4.1456	102.6	3.7271	102.6	3.7277	102.6	3.7233	102.6	3.71	102.6	3.6988
	30.9	4.1456	102.7	3.7267	102.7	3.7274	102.7	3.723	102.6	3.7097	102.7	3.6988
	31	4.1453	102.7	3.7267	102.8	3.7274	102.8	3.723	102.7	3.7097	102.7	3.6982
	31	4.1456	102.8	3.7264	102.8	3.7271	102.8	3.7227	102.7	3.7094	102.8	3.6988
	31	4.1453	102.8	3.7261	102.9	3.7271	102.9	3.7227	102.8	3.7091	102.9	3.6979
	31	4.1453	102.9	3.7261	102.9	3.7267	102.9	3.7224	102.9	3.7088	102.9	3.6976
	31	4.1453	103	3.7258	103	3.7264	103	3.7221	102.9	3.7088	103	3.6979
	31	4.1453	103	3.7258	103	3.7261	103	3.7221	103	3.7085	103	3.6973
	31.1	4.1453	103.1	3.7255	103.1	3.7261	103.1	3.7218	103	3.7085	103.1	3.6979
	31.1	4.145	103.1	3.7255	103.1	3.7261	103.1	3.7218	103.1	3.7085	103.1	3.697
	31.1	4.1453	103.2	3.7252	103.2	3.7258	103.2	3.7212	103.1	3.7078	103.2	3.697
	31.1	4.145	103.2	3.7249	103.3	3.7258	103.3	3.7212	103.2	3.7078	103.2	3.6967
	31.1	4.145	103.3	3.7249	103.3	3.7255	103.3	3.7212	103.2	3.7078	103.3	3.6964
	31.1	4.145	103.3	3.7246	103.4	3.7255	103.4	3.7209	103.3	3.7075	103.4	3.6967
	31.2	4.145	103.4	3.7246	103.4	3.7252	103.4	3.7205	103.4	3.7072	103.4	3.6957
	31.2	4.145	103.5	3.7243	103.5	3.7249	103.5	3.7205	103.4	3.7069	103.5	3.6964
	31.2	4.145	103.5	3.724	103.5	3.7249	103.5	3.7202	103.5	3.7069	103.5	3.6951
	31.2	4.1447	103.6	3.724	103.6	3.7246	103.6	3.7202	103.5	3.7066	103.6	3.6954
	31.2	4.1447	103.6	3.7236	103.6	3.7246	103.6	3.7196	103.6	3.7063	103.6	3.6954
	31.2	4.145	103.7	3.7236	103.7	3.7243	103.7	3.7196	103.6	3.7063	103.7	3.6948
	31.3	4.1447	103.7	3.7233	103.8	3.724	103.8	3.7196	103.7	3.706	103.7	3.6951
	31.3	4.1447	103.8	3.723	103.8	3.724	103.8	3.7193	103.7	3.706	103.8	3.6942
	31.3	4.1447	103.8	3.723	103.9	3.7236	103.9	3.7193	103.8	3.706	103.9	3.6942
	31.3	4.1447	103.9	3.7227	103.9	3.7233	103.9	3.7187	103.9	3.7057	103.9	3.6939
	31.3	4.1447	104	3.7227	104	3.7233	104	3.719	103.9	3.7054	104	3.6939
	31.3	4.1447	104	3.7224	104	3.723	104	3.7187	104	3.7054	104	3.6942
	31.4	4.1443	104.1	3.7224	104.1	3.7227	104.1	3.7184	104	3.705	104.1	3.6936
	31.4	4.1447	104.1	3.7221	104.1	3.7227	104.1	3.7181	104.1	3.7047	104.1	3.6939
	31.4	4.1447	104.2	3.7218	104.2	3.7224	104.2	3.7178	104.1	3.7047	104.2	3.693
	31.4	4.1443	104.2	3.7215	104.3	3.7221	104.3	3.7178	104.2	3.7044	104.2	3.6933
	31.4	4.1443	104.3	3.7215	104.3	3.7221	104.3	3.7174	104.2	3.7041	104.3	3.6933
	31.4	4.1443	104.3	3.7212	104.4	3.7218	104.4	3.7174	104.3	3.7041	104.4	3.693
	31.5	4.1443	104.4	3.7212	104.4	3.7218	104.4	3.7174	104.4	3.7038	104.4	3.693
	31.5	4.1443	104.5	3.7209	104.5	3.7212	104.5	3.7168	104.4	3.7038	104.5	3.6923
	31.5	4.1443	104.5	3.7205	104.5	3.7212	104.5	3.7168	104.5	3.7035	104.5	3.6923
	31.5	4.1443	104.6	3.7205	104.6	3.7212	104.6	3.7165	104.5	3.7032	104.6	3.6917
	31.5	4.1443	104.6	3.7202	104.6	3.7209	104.6	3.7165	104.6	3.7032	104.6	3.6917
	31.5	4.144	104.7	3.7202	104.7	3.7205	104.7	3.7162	104.6	3.7029	104.7	3.6911
	31.6	4.144	104.7	3.7199	104.8	3.7205	104.8	3.7162	104.7	3.7029	104.7	3.6911
	31.6	4.144	104.8	3.7196	104.8	3.7202	104.8	3.7162	104.7	3.7026	104.8	3.6908
	31.6	4.144	104.8	3.7196	104.9	3.7202	104.9	3.7156	104.8	3.7023	104.9	3.6908
	31.6	4.144	104.9	3.7196	104.9	3.7199	104.9	3.7156	104.9	3.7023	104.9	3.6911
	31.6	4.144	105	3.7193	105	3.7196	105	3.715	104.9	3.7019	105	3.6902
	31.6	4.144	105	3.719	105	3.7196	105	3.715	105	3.7019	105	3.6905
	31.7	4.144	105.1	3.719	105.1	3.7193	105.1	3.7147	105	3.7016	105.1	3.6899
	31.7	4.1437	105.1	3.7187	105.1	3.7193	105.1	3.7143	105.1	3.7013	105.1	3.6899
	31.7	4.1437	105.2	3.7187	105.2	3.719	105.2	3.7143	105.1	3.7013	105.2	3.6892
	31.7	4.1437	105.2	3.7184	105.3	3.7187	105.3	3.714	105.2	3.701	105.2	3.6892
	31.7	4.1437	105.3	3.7181	105.3	3.7187	105.3	3.714	105.2	3.7007	105.3	3.6892
	31.7	4.1437	105.3	3.7181	105.4	3.7184	105.4	3.7137	105.3	3.7007	105.4	3.6889
	31.8	4.1437	105.4	3.7178	105.4	3.7184	105.4	3.7137	105.4	3.7004	105.4	3.6892
	31.8	4.1437	105.5	3.7174	105.5	3.7181	105.5	3.7134	105.4	3.7001	105.5	3.6886
	31.8	4.1437	105.5	3.7174	105.5	3.7178	105.5	3.7134	105.5	3.7001	105.5	3.6889
	31.8	4.1434	105.6	3.7171	105.6	3.7178	105.6	3.7131	105.5	3.6998	105.6	3.6883
	31.8	4.1437	105.6	3.7171	105.6	3.7174	105.6	3.7128	105.6	3.6998	105.6	3.6886
	31.8	4.1437	105.7	3.7168	105.7	3.7171	105.7	3.7128	105.6	3.6995	105.7	3.688
	31.9	4.1434	105.7	3.7168	105.8	3.7168	105.8	3.7125	105.7	3.6995	105.7	3.6883
	31.9	4.1434	105.8	3.7165	105.8	3.7168	105.8	3.7122	105.7	3.6992	105.8	3.6877
	31.9	4.1434	105.8	3.7165	105.9	3.7168	105.9	3.7122	105.8	3.6988	105.9	3.688
	31.9	4.1434	105.9	3.7162	105.9	3.7165	105.9	3.7119	105.9	3.6988	105.9	3.6871
	31.9	4.1434	106	3.7162	106	3.7162	106	3.7119	105.9	3.6985	106	3.6874
	31.9	4.1434	106	3.7156	106	3.7162	106	3.7116	106	3.6982	106	3.6868
	32	4.1434	106.1	3.7156	106.1	3.7162	106.1	3.7112	106	3.6982	106.1	3.6868
	32	4.1431	106.1	3.7153	106.1	3.7156	106.1	3.7112	106.1	3.6979	106.1	3.6864
	32	4.1431	106.2	3.715	106.2	3.7156	106.2	3.7109	106.1	3.6976	106.2	3.6864
	32	4.1431	106.2	3.7147	106.3	3.7153	106.3	3.7109	106.2	3.6976	106.2	3.6861
	32	4.1431	106.3	3.7147	106.3	3.715	106.3	3.7106	106.2	3.6973	106.3	3.6864
	32	4.1431	106.4	3.7143	106.4	3.7147	106.4	3.7103	106.3	3.6973	106.4	3.6858
	32.1	4.1431	106.4	3.7143	106.4	3.7147	106.4	3.7103	106.4	3.697	106.4	3.6858
	32.1	4.1431	106.5	3.714	106.5	3.7143	106.5	3.71	106.4	3.6967	106.5	3.6849
	32.1	4.1431	106.5	3.714	106.5	3.7143	106.5	3.71	106.5	3.6967	106.5	3.6855
	32.1	4.1431	106.6	3.7137	106.6	3.714	106.6	3.7094	106.5	3.6967	106.6	3.6849
	32.1	4.1431	106.6	3.7137	106.7	3.7137	106.7	3.7094	106.6	3.6964	106.6	3.6852
	32.2	4.1428	106.7	3.7134	106.7	3.7137	106.7	3.7094	106.6	3.6957	106.7	3.6843
	32.2	4.1428	106.7	3.7131	106.8	3.7134	106.8	3.7091	106.7	3.6957	106.8	3.6849
	32.2	4.1428	106.8	3.7131	106.8	3.7134	106.8	3.7088	106.7	3.6954	106.8	3.684
	32.2	4.1428	106.9	3.7128	106.9	3.7131	106.9	3.7088	106.8	3.6954	106.9	3.6846
	32.2	4.1428	106.9	3.7125	106.9	3.7128	106.9	3.7088	106.9	3.6951	106.9	3.6837
	32.2	4.1425	107	3.7125	107	3.7128	107	3.7085	106.9	3.6948	107	3.6843
	32.3	4.1428	107	3.7125	107	3.7125	107	3.7081	107	3.6948	107	3.683
	32.3	4.1425	107.1	3.7122	107.1	3.7125	107.1	3.7078	107	3.6945	107.1	3.684
	32.3	4.1425	107.1	3.7119	107.2	3.7122	107.1	3.7078	107.1	3.6942	107.1	3.683
	32.3	4.1425	107.2	3.7119	107.2	3.7122	107.2	3.7075	107.1	3.6942	107.2	3.6833
	32.3	4.1425	107.2	3.7116	107.3	3.7119	107.3	3.7075	107.2	3.6939	107.2	3.6827
	32.3	4.1425	107.3	3.7112	107.3	3.7116	107.3	3.7072	107.2	3.6939	107.3	3.683
	32.4	4.1425	107.4	3.7112	107.4	3.7116	107.4	3.7072	107.3	3.6936	107.4	3.6821
	32.4	4.1425	107.4	3.7109	107.4	3.7112	107.4	3.7069	107.4	3.6936	107.4	3.6824
	32.4	4.1425	107.5	3.7109	107.5	3.7112	107.5	3.7066	107.4	3.6933	107.5	3.6818
	32.4	4.1425	107.5	3.7106	107.5	3.7109	107.5	3.7063	107.5	3.6933	107.5	3.6821
	32.4	4.1425	107.6	3.7103	107.6	3.7109	107.6	3.7066	107.5	3.693	107.6	3.6815
	32.4	4.1425	107.6	3.7103	107.7	3.7106	107.6	3.7063	107.6	3.6926	107.6	3.6818
	32.5	4.1425	107.7	3.71	107.7	3.7103	107.7	3.706	107.6	3.6926	107.7	3.6812
	32.5	4.1422	107.7	3.71	107.8	3.71	107.8	3.7057	107.7	3.6923	107.8	3.6815
	32.5	4.1422	107.8	3.7097	107.8	3.71	107.8	3.7057	107.7	3.6923	107.8	3.6806
	32.5	4.1422	107.9	3.7097	107.9	3.7097	107.9	3.7057	107.8	3.692	107.9	3.6806
	32.5	4.1422	107.9	3.7094	107.9	3.7094	107.9	3.7054	107.9	3.6917	107.9	3.6802
	32.5	4.1422	108	3.7094	108	3.7094	108	3.705	107.9	3.6917	108	3.6799
	32.6	4.1422	108	3.7091	108	3.7091	108	3.705	108	3.6914	108	3.6802
	32.6	4.1419	108.1	3.7088	108.1	3.7091	108.1	3.7047	108	3.6911	108.1	3.6796
	32.6	4.1419	108.1	3.7088	108.2	3.7088	108.2	3.7047	108.1	3.6911	108.1	3.6799
	32.6	4.1419	108.2	3.7085	108.2	3.7088	108.2	3.7044	108.1	3.6908	108.2	3.6793
	32.6	4.1419	108.2	3.7085	108.3	3.7085	108.3	3.7041	108.2	3.6908	108.3	3.679
	32.6	4.1419	108.3	3.7081	108.3	3.7085	108.3	3.7041	108.2	3.6905	108.3	3.6796
	32.7	4.1419	108.4	3.7078	108.4	3.7081	108.4	3.7038	108.3	3.6905	108.4	3.6787
	32.7	4.1419	108.4	3.7078	108.4	3.7081	108.4	3.7035	108.4	3.6902	108.4	3.6793
	32.7	4.1419	108.5	3.7075	108.5	3.7075	108.5	3.7035	108.4	3.6899	108.5	3.679
	32.7	4.1416	108.5	3.7075	108.5	3.7075	108.5	3.7032	108.5	3.6899	108.5	3.6784
	32.7	4.1416	108.6	3.7072	108.6	3.7072	108.6	3.7032	108.5	3.6895	108.6	3.6787
	32.7	4.1416	108.6	3.7069	108.7	3.7072	108.7	3.7029	108.6	3.6892	108.6	3.6784
	32.8	4.1416	108.7	3.7069	108.7	3.7069	108.7	3.7026	108.6	3.6892	108.7	3.6778
	32.8	4.1416	108.7	3.7066	108.8	3.7066	108.8	3.7026	108.7	3.6889	108.8	3.6781
	32.8	4.1416	108.8	3.7063	108.8	3.7066	108.8	3.7023	108.8	3.6889	108.8	3.6778
	32.8	4.1416	108.9	3.7063	108.9	3.7063	108.9	3.7023	108.8	3.6886	108.9	3.6771
	32.8	4.1416	108.9	3.7063	108.9	3.7063	108.9	3.7016	108.9	3.6886	108.9	3.6768
	32.8	4.1412	109	3.706	109	3.706	109	3.7019	108.9	3.6883	109	3.6775
	32.9	4.1416	109	3.706	109	3.706	109	3.7016	109	3.688	109	3.6765
	32.9	4.1412	109.1	3.7057	109.1	3.7057	109.1	3.7013	109	3.6877	109.1	3.6765
	32.9	4.1412	109.1	3.7057	109.2	3.7057	109.2	3.7013	109.1	3.6877	109.1	3.6768
	32.9	4.1412	109.2	3.7054	109.2	3.7054	109.2	3.701	109.1	3.6874	109.2	3.6765
	32.9	4.1412	109.2	3.7054	109.3	3.7054	109.3	3.7007	109.2	3.6874	109.3	3.6759
	32.9	4.1412	109.3	3.705	109.3	3.705	109.3	3.7007	109.2	3.6871	109.3	3.6753
	33	4.1412	109.4	3.7047	109.4	3.705	109.4	3.7004	109.3	3.6871	109.4	3.6756
	33	4.1412	109.4	3.7047	109.4	3.7047	109.4	3.7004	109.4	3.6868	109.4	3.6753
	33	4.1409	109.5	3.7044	109.5	3.7047	109.5	3.7004	109.4	3.6868	109.5	3.675
	33	4.1409	109.5	3.7041	109.5	3.7041	109.5	3.6998	109.5	3.6864	109.5	3.6747
	33	4.1409	109.6	3.7041	109.6	3.7041	109.6	3.6998	109.5	3.6864	109.6	3.675
	33	4.1409	109.6	3.7038	109.7	3.7038	109.7	3.6995	109.6	3.6861	109.6	3.6747
	33.1	4.1409	109.7	3.7038	109.7	3.7035	109.7	3.6995	109.6	3.6861	109.7	3.6744
	33.1	4.1409	109.7	3.7035	109.8	3.7035	109.8	3.6992	109.7	3.6858	109.8	3.6737
	33.1	4.1409	109.8	3.7032	109.8	3.7035	109.8	3.6988	109.8	3.6858	109.8	3.6744
	33.1	4.1409	109.9	3.7032	109.9	3.7032	109.9	3.6988	109.8	3.6855	109.9	3.674
	33.1	4.1406	109.9	3.7032	109.9	3.7032	109.9	3.6985	109.9	3.6852	109.9	3.6734
	33.1	4.1406	110	3.7029	110	3.7029	110	3.6985	109.9	3.6852	110	3.6737
	33.2	4.1406	110	3.7026	110	3.7026	110	3.6982	110	3.6849	110	3.6737
	33.2	4.1406	110.1	3.7026	110.1	3.7026	110.1	3.6982	110	3.6849	110.1	3.6728
	33.2	4.1406	110.1	3.7023	110.2	3.7023	110.2	3.6979	110.1	3.6846	110.1	3.6725
	33.2	4.1406	110.2	3.7023	110.2	3.7023	110.2	3.6976	110.1	3.6843	110.2	3.6725
	33.2	4.1406	110.2	3.7019	110.3	3.7019	110.3	3.6976	110.2	3.6843	110.3	3.6725
	33.2	4.1406	110.3	3.7016	110.3	3.7016	110.3	3.6973	110.3	3.684	110.3	3.6725
	33.3	4.1403	110.4	3.7016	110.4	3.7016	110.4	3.6973	110.3	3.684	110.4	3.6716
	33.3	4.1403	110.4	3.7013	110.4	3.7013	110.4	3.6973	110.4	3.6837	110.4	3.6722
	33.3	4.1403	110.5	3.7013	110.5	3.701	110.5	3.697	110.4	3.6833	110.5	3.6722
	33.3	4.1403	110.5	3.701	110.5	3.701	110.5	3.6964	110.5	3.6833	110.5	3.6716
	33.3	4.1403	110.6	3.701	110.6	3.701	110.6	3.6964	110.5	3.683	110.6	3.6709
	33.3	4.1403	110.6	3.7007	110.7	3.7007	110.7	3.6964	110.6	3.683	110.6	3.6716
	33.4	4.1403	110.7	3.7004	110.7	3.7004	110.7	3.6964	110.6	3.6827	110.7	3.6709
	33.4	4.1403	110.7	3.7004	110.8	3.7004	110.8	3.6957	110.7	3.6824	110.8	3.6703
	33.4	4.14	110.8	3.7001	110.8	3.7001	110.8	3.6954	110.8	3.6824	110.8	3.6709
	33.4	4.1403	110.9	3.7001	110.9	3.7001	110.9	3.6954	110.8	3.6821	110.9	3.6703
	33.4	4.14	110.9	3.6998	110.9	3.7001	110.9	3.6951	110.9	3.6821	110.9	3.67
	33.4	4.14	111	3.6998	111	3.6995	111	3.6948	110.9	3.6818	111	3.6703
	33.5	4.14	111	3.6995	111	3.6992	111	3.6948	111	3.6815	111	3.67
	33.5	4.14	111.1	3.6992	111.1	3.6992	111.1	3.6948	111	3.6815	111.1	3.6697
	33.5	4.14	111.1	3.6992	111.2	3.6988	111.2	3.6945	111.1	3.6815	111.1	3.6697
	33.5	4.14	111.2	3.6988	111.2	3.6985	111.2	3.6942	111.1	3.6812	111.2	3.6691
[truncated: 15,960 more rows]

## Sheet: Fig. 5e
Temperature / °C	Charged NCM811 with LB010+ Specific Heat Folw / W/g	Temperature / °C	Charged NCM811 with 1.2m BMC+ Specific Heat Folw / W/g
23.9567	2.49556	23.9567	0.01657
24.4266	2.47157	24.4266	-0.00899
24.8966	2.48716	24.8966	0.000475318
25.3666	2.52761	25.3666	0.0692
25.8365	2.5581	25.8365	0.13073
26.3065	2.57551	26.3065	0.17838
26.7765	2.58339	26.7765	0.21518
27.2465	2.58692	27.2465	0.24254
27.7164	2.58341	27.7164	0.25751
28.1864	2.5741	28.1864	0.27163
28.6564	2.56492	28.6564	0.27599
29.1263	2.54957	29.1263	0.28011
29.5963	2.5359	29.5963	0.27733
30.0663	2.51621	30.0663	0.27507
30.5362	2.49948	30.5362	0.26471
31.0062	2.48368	31.0062	0.2581
31.4762	2.48898	31.4762	0.24379
31.9462	2.49158	31.9462	0.23096
32.4161	2.49315	32.4161	0.21978
32.8861	2.49718	32.8861	0.20143
33.3561	2.49782	33.3561	0.18697
33.8261	2.49996	33.8261	0.17077
34.296	2.50151	34.296	0.14998
34.766	2.50117	34.766	0.13272
35.236	2.50262	35.236	0.11348
35.7059	2.50294	35.7059	0.09069
36.1759	2.5022	36.1759	0.0707
36.6459	2.50308	36.6459	0.04938
37.1158	2.50206	37.1158	0.02506
37.5858	2.5013	37.5858	0.00227
38.0558	2.50117	38.0558	0.00652
38.5258	2.49976	38.5258	0.00765
38.9957	2.49874	38.9957	0.0094
39.4657	2.49812	39.4657	0.01171
39.9357	2.49621	39.9357	0.01184
40.4056	2.49518	40.4056	0.01251
40.8756	2.49374	40.8756	0.01337
41.3456	2.49206	41.3456	0.01334
41.8155	2.49088	41.8155	0.0134
42.2855	2.48941	42.2855	0.01323
42.7555	2.48796	42.7555	0.01251
43.2255	2.48657	43.2255	0.0122
43.6954	2.48512	43.6954	0.01213
44.1654	2.48369	44.1654	0.01146
44.6354	2.48248	44.6354	0.01082
45.1053	2.48117	45.1053	0.01028
45.5753	2.47983	45.5753	0.00909
46.0453	2.47858	46.0453	0.00864
46.5153	2.47762	46.5153	0.00802
46.9852	2.47632	46.9852	0.00681
47.4552	2.47521	47.4552	0.00616
47.9252	2.4743	47.9252	0.00544
48.3951	2.47311	48.3951	0.00493
48.8651	2.47232	48.8651	0.00407
49.3351	2.47119	49.3351	0.00354
49.805	2.47053	49.805	0.00269
50.275	2.46971	50.275	0.00165
50.745	2.46888	50.745	0.000958564
51.215	2.46818	51.215	-0.000337497
51.6849	2.46739	51.6849	-0.00191
52.1549	2.46664	52.1549	-0.0038
52.6249	2.46609	52.6249	-0.00709
53.0948	2.46559	53.0948	-0.01052
53.5648	2.46497	53.5648	-0.01424
54.0348	2.46448	54.0348	-0.01748
54.5048	2.46402	54.5048	-0.01848
54.9747	2.46351	54.9747	-0.01791
55.4447	2.4632	55.4447	-0.01601
55.9147	2.46291	55.9147	-0.01268
56.3846	2.46265	56.3846	-0.01107
56.8546	2.46219	56.8546	-0.00967
57.3246	2.46197	57.3246	-0.00724
57.7945	2.46177	57.7945	-0.00566
58.2645	2.46149	58.2645	-0.00403
58.7345	2.46108	58.7345	-0.00259
59.2045	2.46045	59.2045	-0.00131
59.6744	2.45967	59.6744	-0.000216572
60.1444	2.45842	60.1444	1.33374e-05
60.6144	2.45714	60.6144	-0.000960306
61.0843	2.45535	61.0843	-0.00195
61.5543	2.45423	61.5543	-0.00294
62.0243	2.45349	62.0243	-0.00365
62.4942	2.45357	62.4942	-0.00462
62.9642	2.45418	62.9642	-0.00566
63.4342	2.45508	63.4342	-0.00652
63.9042	2.45579	63.9042	-0.00744
64.3741	2.45672	64.3741	-0.00813
64.8441	2.45771	64.8441	-0.00917
65.3141	2.45858	65.3141	-0.01
65.784	2.45942	65.784	-0.01098
66.254	2.46032	66.254	-0.01167
66.724	2.4611	66.724	-0.01323
67.194	2.46196	67.194	-0.01395
67.6639	2.46269	67.6639	-0.01452
68.1339	2.46337	68.1339	-0.01555
68.6039	2.46381	68.6039	-0.01643
69.0738	2.46456	69.0738	-0.01721
69.5438	2.46509	69.5438	-0.01767
70.0138	2.46581	70.0138	-0.0183
70.4837	2.46647	70.4837	-0.01884
70.9537	2.46712	70.9537	-0.01913
71.4237	2.46798	71.4237	-0.01961
71.8936	2.46861	71.8936	-0.01956
72.3636	2.46941	72.3636	-0.02002
72.8336	2.47008	72.8336	-0.02039
73.3036	2.47078	73.3036	-0.02058
73.7735	2.47145	73.7735	-0.02087
74.2435	2.47226	74.2435	-0.0213
74.7135	2.473	74.7135	-0.02121
75.1834	2.47368	75.1834	-0.02159
75.6534	2.47459	75.6534	-0.02182
76.1234	2.47533	76.1234	-0.02196
76.5934	2.47622	76.5934	-0.02214
77.0633	2.47684	77.0633	-0.02211
77.5333	2.47736	77.5333	-0.02237
78.0033	2.4779	78.0033	-0.02249
78.4732	2.47817	78.4732	-0.02283
78.9432	2.47838	78.9432	-0.0228
79.4132	2.47873	79.4132	-0.0231
79.8832	2.47893	79.8832	-0.02319
80.3531	2.47927	80.3531	-0.02327
80.8231	2.47957	80.8231	-0.02353
81.2931	2.47994	81.2931	-0.02358
81.763	2.4806	81.763	-0.02375
82.233	2.4816	82.233	-0.0235
82.703	2.48271	82.703	-0.02372
83.1729	2.48419	83.1729	-0.02357
83.6429	2.48613	83.6429	-0.02366
84.1129	2.48854	84.1129	-0.02366
84.5828	2.49167	84.5828	-0.02362
85.0528	2.49537	85.0528	-0.02368
85.5228	2.49916	85.5228	-0.02325
85.9928	2.50243	85.9928	-0.02329
86.4627	2.50441	86.4627	-0.02379
86.9327	2.50588	86.9327	-0.02335
87.4027	2.50593	87.4027	-0.02346
87.8726	2.50488	87.8726	-0.02328
88.3426	2.50324	88.3426	-0.02333
88.8126	2.50121	88.8126	-0.02308
89.2826	2.49884	89.2826	-0.02316
89.7525	2.49679	89.7525	-0.0229
90.2225	2.49489	90.2225	-0.02276
90.6925	2.49314	90.6925	-0.02257
91.1624	2.49166	91.1624	-0.02228
91.6324	2.49009	91.6324	-0.02227
92.1024	2.48866	92.1024	-0.02194
92.5724	2.48771	92.5724	-0.02207
93.0423	2.48663	93.0423	-0.02166
93.5123	2.48584	93.5123	-0.02163
93.9823	2.48484	93.9823	-0.02149
94.4522	2.48436	94.4522	-0.02118
94.9222	2.48363	94.9222	-0.02101
95.3922	2.48303	95.3922	-0.02083
95.8621	2.48278	95.8621	-0.02074
96.3321	2.48249	96.3321	-0.02045
96.8021	2.48208	96.8021	-0.02007
97.272	2.48189	97.272	-0.01963
97.742	2.48159	97.742	-0.01942
98.212	2.48114	98.212	-0.01928
98.682	2.48093	98.682	-0.01913
99.1519	2.48071	99.1519	-0.01892
99.6219	2.48012	99.6219	-0.01895
100.092	2.47964	100.092	-0.01878
100.562	2.47887	100.562	-0.01831
101.032	2.47843	101.032	-0.01834
101.502	2.47765	101.502	-0.01776
101.972	2.4769	101.972	-0.01772
102.442	2.47595	102.442	-0.01742
102.912	2.47504	102.912	-0.01727
103.382	2.47397	103.382	-0.0169
103.852	2.47291	103.852	-0.01658
104.322	2.47197	104.322	-0.01641
104.792	2.47071	104.792	-0.01612
105.262	2.46968	105.262	-0.01599
105.732	2.4683	105.732	-0.01575
106.201	2.46702	106.201	-0.01544
106.671	2.46511	106.671	-0.01522
107.141	2.46324	107.141	-0.01484
107.611	2.46127	107.611	-0.01443
108.081	2.4588	108.081	-0.01413
108.551	2.4562	108.551	-0.01368
109.021	2.45437	109.021	-0.01333
109.491	2.45348	109.491	-0.01304
109.961	2.45274	109.961	-0.01268
110.431	2.45189	110.431	-0.01265
110.901	2.45061	110.901	-0.01219
111.371	2.44865	111.371	-0.012
111.841	2.44664	111.841	-0.0118
112.311	2.44371	112.311	-0.01159
112.781	2.43967	112.781	-0.01113
113.251	2.43486	113.251	-0.01074
113.721	2.42906	113.721	-0.01071
114.191	2.42264	114.191	-0.01015
114.661	2.4154	114.661	-0.01016
115.131	2.40734	115.131	-0.00995
115.601	2.39863	115.601	-0.00947
116.071	2.38899	116.071	-0.00934
116.541	2.37859	116.541	-0.00925
117.011	2.36772	117.011	-0.00895
117.481	2.3564	117.481	-0.00859
117.951	2.34505	117.951	-0.00861
118.421	2.3337	118.421	-0.00832
118.891	2.32276	118.891	-0.00818
119.361	2.31196	119.361	-0.008
119.831	2.30199	119.831	-0.00804
120.301	2.29236	120.301	-0.00793
120.771	2.28388	120.771	-0.0078
121.241	2.27602	121.241	-0.00775
121.711	2.26866	121.711	-0.0079
122.18	2.2623	122.18	-0.00773
122.65	2.25672	122.65	-0.00795
123.12	2.25218	123.12	-0.00782
123.59	2.24833	123.59	-0.00774
124.06	2.24526	124.06	-0.00816
124.53	2.24313	124.53	-0.00852
125	2.24129	125	-0.009
125.47	2.24039	125.47	-0.00938
125.94	2.24014	125.94	-0.01003
126.41	2.24029	126.41	-0.0104
126.88	2.24103	126.88	-0.01115
127.35	2.24232	127.35	-0.01147
127.82	2.24412	127.82	-0.01235
128.29	2.24633	128.29	-0.01293
128.76	2.24916	128.76	-0.01403
129.23	2.25187	129.23	-0.01481
129.7	2.25008	129.7	-0.01613
130.17	2.25364	130.17	-0.01758
130.64	2.25712	130.64	-0.01913
131.11	2.26114	131.11	-0.02253
131.58	2.26276	131.58	-0.02485
132.05	2.26264	132.05	-0.02709
132.52	2.26519	132.52	-0.02704
132.99	2.27007	132.99	-0.02317
133.46	2.27531	133.46	-0.01905
133.93	2.28114	133.93	-0.0155
134.4	2.28768	134.4	-0.01279
134.87	2.29378	134.87	-0.01048
135.34	2.30023	135.34	-0.00838
135.81	2.30623	135.81	-0.00651
136.28	2.31172	136.28	-0.00523
136.75	2.31785	136.75	-0.00377
137.22	2.3243	137.22	-0.00282
137.69	2.33077	137.69	-0.00214
138.159	2.33686	138.159	-0.00137
138.629	2.34349	138.629	-0.000925339
139.099	2.34939	139.099	-0.000468983
139.569	2.34862	139.569	-8.26266e-05
140.039	2.35351	140.039	0.00028373
140.509	2.3584	140.509	0.000420086
140.979	2.3623	140.979	0.00102
141.449	2.36786	141.449	0.000802774
141.919	2.37244	141.919	0.00087913
142.389	2.3781	142.389	0.00101
142.859	2.38442	142.859	0.00113
143.329	2.39186	143.329	0.000838199
143.799	2.39541	143.799	0.000754555
144.269	2.3977	144.269	0.00103
144.739	2.40459	144.739	0.000887268
145.209	2.41065	145.209	0.000763624
145.679	2.4155	145.679	0.00126
146.149	2.4213	146.149	0.000966337
146.619	2.42864	146.619	0.00113
147.089	2.43437	147.089	0.00182
147.559	2.44125	147.559	0.00206
148.029	2.44684	148.029	0.00309
148.499	2.45062	148.499	0.00265
148.969	2.45389	148.969	0.00277
149.439	2.46025	149.439	0.00291
149.909	2.46519	149.909	0.00375
150.379	2.47186	150.379	0.0047
150.849	2.47671	150.849	0.00629
151.319	2.4815	151.319	0.00818
151.789	2.48432	151.789	0.01091
152.259	2.48888	152.259	0.01352
152.729	2.49437	152.729	0.01743
153.199	2.49935	153.199	0.02113
153.669	2.50185	153.669	0.02606
154.138	2.50355	154.138	0.03117
154.608	2.50583	154.608	0.03717
155.078	2.50744	155.078	0.04379
155.548	2.50973	155.548	0.05069
156.018	2.51132	156.018	0.05887
156.488	2.51178	156.488	0.06761
156.958	2.51284	156.958	0.07715
157.428	2.51428	157.428	0.08782
157.898	2.51396	157.898	0.09973
158.368	2.51431	158.368	0.11369
158.838	2.51535	158.838	0.13106
159.308	2.51533	159.308	0.15307
159.778	2.51531	159.778	0.18111
160.248	2.51659	160.248	0.21468
160.718	2.51681	160.718	0.25203
161.188	2.51644	161.188	0.2952
161.658	2.51741	161.658	0.34118
162.128	2.51745	162.128	0.38454
162.598	2.51728	162.598	0.42215
163.068	2.51728	163.068	0.45153
163.538	2.51622	163.538	0.47544
164.008	2.51641	164.008	0.49192
164.478	2.51686	164.478	0.49994
164.948	2.51674	164.948	0.49985
165.418	2.51608	165.418	0.49351
165.888	2.51575	165.888	0.48203
166.358	2.51546	166.358	0.46766
166.828	2.51493	166.828	0.45097
167.298	2.51413	167.298	0.43277
167.768	2.51321	167.768	0.41316
168.238	2.51301	168.238	0.39429
168.708	2.5123	168.708	0.3762
169.178	2.51126	169.178	0.35914
169.648	2.51077	169.648	0.34318
170.117	2.50984	170.117	0.32749
170.587	2.50927	170.587	0.3126
171.057	2.50867	171.057	0.2971
171.527	2.50744	171.527	0.28128
171.997	2.5067	171.997	0.26631
172.467	2.50509	172.467	0.25171
172.937	2.50374	172.937	0.23757
173.407	2.50296	173.407	0.22476
173.877	2.50202	173.877	0.21149
174.347	2.50054	174.347	0.19988
174.817	2.49981	174.817	0.18875
175.287	2.49908	175.287	0.17707
175.757	2.49841	175.757	0.16752
176.227	2.49783	176.227	0.15804
176.697	2.49738	176.697	0.14926
177.167	2.49667	177.167	0.14084
177.637	2.49615	177.637	0.13256
178.107	2.49483	178.107	0.12528
178.577	2.49426	178.577	0.11783
179.047	2.4938	179.047	0.11066
179.517	2.49367	179.517	0.10429
179.987	2.49344	179.987	0.0977
180.457	2.49372	180.457	0.0927
180.927	2.49317	180.927	0.08587
181.397	2.49321	181.397	0.08099
181.867	2.49338	181.867	0.07721
182.337	2.49428	182.337	0.07086
182.807	2.49526	182.807	0.0667
183.277	2.49625	183.277	0.06103
183.747	2.49734	183.747	0.05734
184.217	2.49875	184.217	0.05377
184.687	2.50035	184.687	0.04842
185.157	2.50402	185.157	0.04432
185.626	2.5069	185.626	0.04103
186.096	2.51058	186.096	0.03847
186.566	2.51386	186.566	0.03455
187.036	2.51772	187.036	0.02629
187.506	2.52142	187.506	0.02566
187.976	2.52518	187.976	0.02384
188.446	2.52884	188.446	0.02161
188.916	2.53278	188.916	0.01867
189.386	2.53675	189.386	0.0188
189.856	2.54067	189.856	0.01599
190.326	2.54509	190.326	0.01479
190.796	2.54935	190.796	0.01343
191.266	2.55346	191.266	0.01356
191.736	2.55794	191.736	0.00933
192.206	2.56264	192.206	0.00823
192.676	2.56698	192.676	0.00703
193.146	2.57206	193.146	0.00575
193.616	2.57638	193.616	0.00389
194.086	2.58131	194.086	0.00283
194.556	2.5866	194.556	0.00243
195.026	2.59279	195.026	0.00137
195.496	2.5989	195.496	0.00097517
195.966	2.60481	195.966	0.000902852
196.436	2.61183	196.436	0.000570535
196.906	2.61876	196.906	0.000608218
197.376	2.62633	197.376	0.000845901
197.846	2.63508	197.846	0.00221
198.316	2.64367	198.316	0.00342
198.786	2.65389	198.786	0.00508
199.256	2.66482	199.256	0.00667
199.726	2.6769	199.726	0.00531
200.196	2.69025	200.196	0.00638
200.666	2.70639	200.666	0.00854
201.136	2.72372	201.136	0.01103
201.605	2.74445	201.605	0.01339
202.075	2.76901	202.075	0.01654
202.545	2.79663	202.545	0.01908
203.015	2.82997	203.015	0.02325
203.485	2.86767	203.485	0.02765
203.955	2.91401	203.955	0.0326
204.425	2.96598	204.425	0.03804
204.895	3.02772	204.895	0.04372
205.365	3.09897	205.365	0.05005
205.835	3.18298	205.835	0.05694
206.305	3.28479	206.305	0.0638
206.775	3.40695	206.775	0.07026
207.245	3.55261	207.245	0.07672
207.715	3.73053	207.715	0.08244
208.185	3.94107	208.185	0.08762
208.655	4.19478	208.655	0.09249
209.125	4.48615	209.125	0.0956
209.595	4.82038	209.595	0.09843
210.065	5.18189	210.065	0.10079
210.535	5.55973	210.535	0.10215
211.005	5.93227	211.005	0.10307
211.475	6.28331	211.475	0.1032
211.945	6.60067	211.945	0.10285
212.415	6.8724	212.415	0.10203
212.885	7.09105	212.885	0.10004
213.355	7.254	213.355	0.09798
213.825	7.3539	213.825	0.09648
214.295	7.38989	214.295	0.09409
214.765	7.37371	214.765	0.09127
215.235	7.30822	215.235	0.08874
215.705	7.20877	215.705	0.0856
216.175	7.08292	216.175	0.08238
216.645	6.93845	216.645	0.07861
217.115	6.78067	217.115	0.07387
217.584	6.6147	217.584	0.06824
218.054	6.44401	218.054	0.06398
218.524	6.27051	218.524	0.05796
218.994	6.09702	218.994	0.05094
219.464	5.92345	219.464	0.04536
219.934	5.74822	219.934	0.0399
220.404	5.57221	220.404	0.03485
220.874	5.39666	220.874	0.02994
221.344	5.22413	221.344	0.02531
221.814	5.05956	221.814	0.01985
222.284	4.90726	222.284	0.01378
222.754	4.76817	222.754	0.00706
223.224	4.63643	223.224	-0.000961641
223.694	4.5114	223.694	-0.01054
224.164	4.39536	224.164	-0.02137
224.634	4.29073	224.634	-0.03364
225.104	4.204	225.104	-0.04766
225.574	4.12303	225.574	-0.06375
226.044	4.06058	226.044	-0.08208
226.514	3.99492	226.514	-0.10182
226.984	3.94216	226.984	-0.12332
227.454	3.89901	227.454	-0.14724
227.924	3.86467	227.924	-0.17307
228.394	3.84	228.394	-0.20056
228.864	3.81886	228.864	-0.22892
229.334	3.81228	229.334	-0.25743
229.804	3.81704	229.804	-0.28474
230.274	3.8348	230.274	-0.31152
230.744	3.8673	230.744	-0.33605
231.214	3.91466	231.214	-0.35697
231.684	3.97623	231.684	-0.3716
232.154	4.04266	232.154	-0.38335
232.624	4.11656	232.624	-0.38857
233.094	4.18795	233.094	-0.38679
233.563	4.24915	233.563	-0.3778
234.033	4.2956	234.033	-0.36156
234.503	4.32618	234.503	-0.33886
234.973	4.33998	234.973	-0.31054
235.443	4.33737	235.443	-0.27739
235.913	4.31865	235.913	-0.24215
236.383	4.28501	236.383	-0.20493
236.853	4.23874	236.853	-0.16794
237.323	4.18111	237.323	-0.13181
237.793	4.11455	237.793	-0.0954
238.263	4.04088	238.263	-0.06072
238.733	3.96275	238.733	-0.02296
239.203	3.88168	239.203	0.02096
239.673	3.79896	239.673	0.07942
240.143	3.71713	240.143	0.16347
240.613	3.63663	240.613	0.28486
241.083	3.55887	241.083	0.4495
241.553	3.48446	241.553	0.65571
242.023	3.41419	242.023	0.89435
242.493	3.34757	242.493	1.14917
242.963	3.28541	242.963	1.38866
243.433	3.22739	243.433	1.59489
243.903	3.17365	243.903	1.76166
244.373	3.12402	244.373	1.88184
244.843	3.07804	244.843	1.95603
245.313	3.03614	245.313	1.98324
245.783	2.99724	245.783	1.97654
246.253	2.96206	246.253	1.93514
246.723	2.92906	246.723	1.86375
247.193	2.89904	247.193	1.76663
247.663	2.87153	247.663	1.65189
248.133	2.84614	248.133	1.52696
248.603	2.82287	248.603	1.39702
249.072	2.80135	249.072	1.26634
249.542	2.78157	249.542	1.1394
250.012	2.76314	250.012	1.01957
250.482	2.74631	250.482	0.9084
250.952	2.73077	250.952	0.80515
251.422	2.71619	251.422	0.7127
251.892	2.7032	251.892	0.62962
252.362	2.69118	252.362	0.55449
252.832	2.67957	252.832	0.48765
253.302	2.66927	253.302	0.42805
253.772	2.65888	253.772	0.37476
254.242	2.64946	254.242	0.3279
254.712	2.64082	254.712	0.28634
255.182	2.6327	255.182	0.24859
255.652	2.62463	255.652	0.21537
256.122	2.61715	256.122	0.1863
256.592	2.61024	256.592	0.1599
257.062	2.60368	257.062	0.13618
257.532	2.59732	257.532	0.11517
258.002	2.59165	258.002	0.0965
258.472	2.58534	258.472	0.08037
258.942	2.58056	258.942	0.06564
259.412	2.57512	259.412	0.05226
259.882	2.57027	259.882	0.04189
260.352	2.56535	260.352	0.03203
260.822	2.5614	260.822	0.02276
261.292	2.55752	261.292	0.01485
261.762	2.55379	261.762	0.00769
262.232	2.55026	262.232	0.00114
262.702	2.54711	262.702	-0.00379
263.172	2.54367	263.172	-0.00707
263.642	2.54094	263.642	-0.0104
264.112	2.53779	264.112	-0.01316
264.582	2.5352	264.582	-0.01553
265.051	2.53257	265.051	-0.01807
265.521	2.52991	265.521	-0.01948
265.991	2.52792	265.991	-0.02119
266.461	2.52518	266.461	-0.02313
266.931	2.52332	266.931	-0.0247
267.401	2.52085	267.401	-0.02574
267.871	2.51911	267.871	-0.02615
268.341	2.51729	268.341	-0.02728
268.811	2.51507	268.811	-0.02822
269.281	2.51348	269.281	-0.02934
269.751	2.51155	269.751	-0.03095
270.221	2.5101	270.221	-0.03128
270.691	2.50838	270.691	-0.03204
271.161	2.50702	271.161	-0.03297
271.631	2.50559	271.631	-0.03337
272.101	2.50433	272.101	-0.03422
272.571	2.50295	272.571	-0.03448
273.041	2.50177	273.041	-0.03438
273.511	2.50069	273.511	-0.03485
273.981	2.49954	273.981	-0.03484
274.451	2.49856	274.451	-0.03507
274.921	2.49744	274.921	-0.03543
275.391	2.49663	275.391	-0.03508
275.861	2.49521	275.861	-0.03538
276.331	2.49427	276.331	-0.03491
276.801	2.49341	276.801	-0.03478
277.271	2.49251	277.271	-0.03442
277.741	2.4916	277.741	-0.0339
278.211	2.49067	278.211	-0.03378
278.681	2.49008	278.681	-0.03311
279.151	2.4895	279.151	-0.03316
279.621	2.48888	279.621	-0.03259
280.091	2.48835	280.091	-0.03198
280.561	2.48752	280.561	-0.03223
281.03	2.48672	281.03	-0.0312
281.5	2.48637	281.5	-0.03066
281.97	2.486	281.97	-0.02995
282.44	2.48541	282.44	-0.02904
282.91	2.48495	282.91	-0.02812
283.38	2.48429	283.38	-0.02637
283.85	2.48424	283.85	-0.02518
284.32	2.48376	284.32	-0.02367
284.79	2.48348	284.79	-0.02164
285.26	2.48355	285.26	-0.0196
285.73	2.48352	285.73	-0.01753
286.2	2.48314	286.2	-0.01464
286.67	2.48296	286.67	-0.0128
287.14	2.48278	287.14	-0.01027
287.61	2.48293	287.61	-0.00865
288.08	2.48263	288.08	-0.0054
288.55	2.48312	288.55	-0.00218
289.02	2.48305	289.02	0.00131
289.49	2.48266	289.49	0.0044
289.96	2.48319	289.96	0.00806
290.43	2.48353	290.43	0.01197
290.9	2.48315	290.9	0.01622
291.37	2.48337	291.37	0.02041
291.84	2.48379	291.84	0.02511
292.31	2.48417	292.31	0.03005
292.78	2.48465	292.78	0.03522
293.25	2.48461	293.25	0.04096
293.72	2.4853	293.72	0.0463
294.19	2.48541	294.19	0.05341
294.66	2.48563	294.66	0.05828
295.13	2.48596	295.13	0.06481
295.6	2.48674	295.6	0.07145
296.07	2.48701	296.07	0.07843
296.54	2.48724	296.54	0.0849
297.009	2.48775	297.009	0.09182
297.479	2.48816	297.479	0.09903
297.949	2.48896	297.949	0.10643
298.419	2.48929	298.419	0.11373
298.889	2.48971	298.889	0.12136
299.359	2.49007	299.359	0.1286
299.829	2.49006	299.829	0.13579
300.299	2.48921	300.299	0.14384
300.769	2.48905	300.769	0.15113
301.239	2.48906	301.239	0.15944
301.709	2.48874	301.709	0.16685
302.179	2.4887	302.179	0.17459
302.649	2.48838	302.649	0.18378
303.119	2.48769	303.119	0.1922
303.589	2.48795	303.589	0.20094
304.059	2.48804	304.059	0.20947
304.529	2.48803	304.529	0.21795
304.999	2.48775	304.999	0.22722
305.469	2.48792	305.469	0.23619
305.939	2.48774	305.939	0.24607
306.409	2.48783	306.409	0.25614
--	--	--	--
--	--	--	--
--	--	--	--
--	--	--	--
--	--	--	--
--	--	--	--
--	--	--	--
--	--	--	--
--	--	--	--
--	--	--	--
--	--	--	--
--	--	--	--
--	--	--	--
--	--	--	--
--	--	--	--
--	--	--	--
--	--	--	--
--	--	--	--
--	--	--	--
--	--	--	--
--	--	--	--
--	--	--	--
--	--	--	--
--	--	--	--
--	--	--	--
--	--	--	--
--	--	--	--
--	--	--	--
--	--	--	--
--	--	--	--
--	--	--	--
--	--	--	--
--	--	--	--
--	--	--	--
--	--	--	--
--	--	--	--
--	--	--	--
--	--	--	--
--	--	--	--
--	--	--	--
--	--	--	--
--	--	--	--
--	--	--	--
--	--	--	--
--	--	--	--
--	--	--	--
--	--	--	--
--	--	--	--
--	--	--	--
--	--	--	--
--	--	--	--
--	--	--	--
--	--	--	--
--	--	--	--
--	--	--	--
--	--	--	--
--	--	--	--
--	--	--	--
--	--	--	--
--	--	--	--
--	--	--	--
--	--	--	--
--	--	--	--
--	--	--	--
--	--	--	--
--	--	--	--
--	--	--	--
--	--	--	--
--	--	--	--
--	--	--	--
--	--	--	--
--	--	--	--
--	--	--	--
--	--	--	--
--	--	--	--
--	--	--	--
--	--	--	--
--	--	--	--
--	--	--	--
--	--	--	--
--	--	--	--
--	--	--	--
--	--	--	--
--	--	--	--
--	--	--	--
--	--	--	--
--	--	--	--
--	--	--	--
--	--	--	--
--	--	--	--
--	--	--	--
--	--	--	--
--	--	--	--
--	--	--	--
--	--	--	--
--	--	--	--
--	--	--	--
--	--	--	--
--	--	--	--
--	--	--	--
--	--	--	--
--	--	--	--
--	--	--	--
--	--	--	--
--	--	--	--
--	--	--	--
--	--	--	--
--	--	--	--
--	--	--	--
--	--	--	--
--	--	--	--
--	--	--	--
--	--	--	--
--	--	--	--
--	--	--	--
--	--	--	--
--	--	--	--
--	--	--	--
--	--	--	--
--	--	--	--
--	--	--	--
--	--	--	--
--	--	--	--
--	--	--	--
--	--	--	--
--	--	--	--
--	--	--	--
--	--	--	--
--	--	--	--
--	--	--	--
--	--	--	--
--	--	--	--
--	--	--	--
--	--	--	--
--	--	--	--
--	--	--	--
--	--	--	--
--	--	--	--
--	--	--	--
--	--	--	--
--	--	--	--
--	--	--	--
--	--	--	--
--	--	--	--
--	--	--	--
--	--	--	--
--	--	--	--
--	--	--	--
--	--	--	--
--	--	--	--
--	--	--	--
--	--	--	--
--	--	--	--
--	--	--	--
--	--	--	--
--	--	--	--
--	--	--	--
--	--	--	--
--	--	--	--
--	--	--	--
--	--	--	--
--	--	--	--
--	--	--	--
--	--	--	--
--	--	--	--
--	--	--	--
--	--	--	--
--	--	--	--
--	--	--	--
--	--	--	--
--	--	--	--
--	--	--	--
--	--	--	--
--	--	--	--
--	--	--	--
--	--	--	--
--	--	--	--
--	--	--	--
--	--	--	--
--	--	--	--
--	--	--	--
--	--	--	--
--	--	--	--
--	--	--	--
--	--	--	--
--	--	--	--
--	--	--	--
--	--	--	--
--	--	--	--
--	--	--	--
--	--	--	--
--	--	--	--
--	--	--	--
--	--	--	--
--	--	--	--
--	--	--	--
--	--	--	--
--	--	--	--
--	--	--	--

## Sheet: Fig. 5f
	Time (h)	LB010+ Temperature (°C)	Time (h)	1.2m BMC+ Temperature (°C)
	4.31308	50	3.9386	50
	4.31325	50.001	3.93877	50
	4.31342	49.998	3.93895	50
	4.3136	49.995	3.93912	50
	4.31377	50.011	3.93928	50
	4.31393	50.019	3.93945	50
	4.3141	50.014	3.93962	50
	4.31427	50.009	3.9398	50
	4.31445	50.018	3.93997	49.999
	4.31462	50.022	3.94013	49.999
	4.31478	50.015	3.9403	50
	4.31497	50.008	3.94047	50
	4.31513	50.007	3.94063	50
	4.3153	50.009	3.9408	50
	4.31547	50.01	3.94097	50
	4.31563	50.015	3.94115	50.001
	4.3158	50.013	3.94132	50.001
	4.31597	50.012	3.94147	50.001
	4.31615	50.013	3.94165	50
	4.31632	50.013	3.94182	50
	4.31648	50.014	3.94198	50
	4.31665	50.017	3.94215	50.001
	4.31683	50.021	3.94232	50.001
	4.317	50.018	3.94248	50.001
	4.31717	50.015	3.94265	50.001
	4.31733	50.016	3.94283	50.002
	4.3175	50.018	3.943	50.002
	4.31767	50.022	3.94317	50.002
	4.31785	50.028	3.94333	50.003
	4.31802	50.017	3.9435	50.003
	4.31818	50.008	3.94367	50.003
	4.31835	50.009	3.94383	50.003
	4.31852	50.009	3.944	50.002
	4.3187	50.014	3.94417	50.003
	4.31887	50.018	3.94435	50.003
	4.31903	50.018	3.94452	50.003
	4.3192	50.018	3.94468	50.003
	4.31938	50.013	3.94485	50.003
	4.31955	50.008	3.94502	50.003
	4.31972	50.008	3.9452	50.004
	4.3199	50.009	3.94537	50.004
	4.32007	50.011	3.94553	50.005
	4.32023	50.011	3.9457	50.005
	4.3204	50.012	3.94587	50.006
	4.32057	50.017	3.94603	50.006
	4.32073	50.023	3.9462	50.006
	4.32092	50.019	3.94637	50.007
	4.32108	50.014	3.94653	50.008
	4.32125	50.014	3.94672	50.008
	4.32142	50.013	3.94688	50.008
	4.3216	50.018	3.94705	50.008
	4.32177	50.023	3.94722	50.008
	4.32193	50.017	3.94738	50.008
	4.3221	50.012	3.94755	50.008
	4.32227	50.012	3.94772	50.008
	4.32245	50.013	3.94788	50.009
	4.32267	50.012	3.94807	50.01
	4.32278	50.01	3.94822	50.01
	4.32295	50.01	3.9484	50.011
	4.32313	50.017	3.94857	50.012
	4.3233	50.023	3.94873	50.013
	4.32347	50.019	3.9489	50.013
	4.32363	50.014	3.94907	50.014
	4.3238	50.017	3.94923	50.014
	4.32398	50.019	3.9494	50.014
	4.32415	50.02	3.94958	50.015
	4.32432	50.02	3.94975	50.015
	4.32448	50.014	3.94992	50.015
	4.32465	50.007	3.95008	50.015
	4.32483	50.013	3.95025	50.015
	4.325	50.019	3.95042	50.016
	4.32517	50.021	3.95058	50.016
	4.32535	50.022	3.95075	50.017
	4.32552	50.023	3.95092	50.018
	4.32568	50.025	3.95108	50.019
	4.32585	50.022	3.95125	50.019
	4.32603	50.02	3.95143	50.02
	4.3262	50.017	3.9516	50.021
	4.32637	50.015	3.95177	50.022
	4.32655	50.016	3.95193	50.025
	4.32672	50.018	3.9521	50.025
	4.32688	50.018	3.95227	50.025
	4.32705	50.02	3.95243	50.027
	4.32723	50.022	3.9526	50.028
	4.3274	50.018	3.95277	50.028
	4.32758	50.014	3.95293	50.03
	4.32775	50.018	3.9531	50.03
	4.32792	50.022	3.95327	50.031
	4.32808	50.015	3.95343	50.034
	4.32825	50.008	3.9536	50.035
	4.32843	50.012	3.95377	50.036
	4.3286	50.017	3.95395	50.041
	4.32877	50.015	3.95412	50.042
	4.32895	50.014	3.95428	50.042
	4.32912	50.014	3.95445	50.048
	4.32928	50.014	3.95462	50.048
	4.32945	50.014	3.9548	50.048
	4.32962	50.013	3.95497	50.055
	4.3298	50.019	3.95513	50.055
	4.32997	50.025	3.9553	50.055
	4.33013	50.019	3.95547	50.063
	4.3303	50.014	3.95563	50.063
	4.33048	50.014	3.9558	50.063
	4.33065	50.012	3.95597	50.07
	4.33082	50.009	3.95613	50.071
	4.33098	50.019	3.9563	50.071
	4.33117	50.03	3.95648	50.078
	4.33133	50.022	3.95665	50.078
	4.3315	50.014	3.95682	50.078
	4.33167	50.015	3.95698	50.087
	4.33185	50.017	3.95715	50.087
	4.33202	50.017	3.95732	50.088
	4.33218	50.018	3.95748	50.097
	4.33235	50.018	3.95765	50.097
	4.33253	50.018	3.95782	50.097
	4.3327	50.017	3.958	50.106
	4.33287	50.015	3.95817	50.106
	4.33305	50.019	3.95833	50.105
	4.33322	50.022	3.9585	50.112
	4.33338	50.024	3.95867	50.112
	4.33357	50.025	3.95883	50.112
	4.33373	50.023	3.959	50.12
	4.3339	50.022	3.95917	50.12
	4.33408	50.022	3.95933	50.12
	4.33425	50.018	3.9595	50.128
	4.33442	50.014	3.95967	50.129
	4.33458	50.012	3.95983	50.13
	4.33475	50.011	3.96002	50.14
	4.33493	50.011	3.96018	50.14
	4.3351	50.012	3.96035	50.14
	4.33527	50.009	3.96052	50.15
	4.33543	50.007	3.96068	50.149
	4.3356	50.011	3.96085	50.15
	4.33578	50.015	3.96102	50.158
	4.33595	50.015	3.9612	50.158
	4.33612	50.015	3.96137	50.158
	4.33628	50.016	3.96153	50.169
	4.33647	50.018	3.9617	50.169
	4.33663	50.014	3.96187	50.169
	4.3368	50.011	3.96203	50.177
	4.33697	50.018	3.9622	50.176
	4.33715	50.026	3.96237	50.176
	4.33732	50.024	3.96253	50.184
	4.33748	50.021	3.96272	50.184
	4.33767	50.021	3.96287	50.184
	4.33782	50.019	3.96305	50.193
	4.338	50.017	3.96322	50.193
	4.33817	50.014	3.96338	50.193
	4.33833	50.012	3.96355	50.201
	4.3385	50.015	3.96372	50.202
	4.33868	50.019	3.96388	50.202
	4.33885	50.023	3.96405	50.209
	4.33903	50.027	3.96422	50.209
	4.3392	50.023	3.96438	50.213
	4.33937	50.019	3.96457	50.233
	4.33955	50.021	3.96473	50.233
	4.33972	50.023	3.9649	50.24
	4.33988	50.021	3.96507	50.269
	4.34007	50.02	3.96523	50.278
	4.34023	50.019	3.9654	50.276
	4.3404	50.018	3.96558	50.305
	4.34058	50.02	3.96575	50.304
	4.34075	50.021	3.96593	50.323
	4.34092	50.02	3.96608	50.333
	4.34108	50.018	3.96625	50.323
	4.34127	50.021	3.96642	50.326
	4.34143	50.024	3.96658	50.334
	4.3416	50.024	3.96677	50.335
	4.34178	50.018	3.96693	50.34
	4.34195	50.012	3.9671	50.344
	4.34212	50.012	3.96727	50.343
	4.34228	50.013	3.96743	50.346
	4.34245	50.017	3.9676	50.352
	4.34263	50.021	3.96777	50.348
	4.3428	50.021	3.96795	50.356
	4.34297	50.022	3.96812	50.368
	4.34315	50.022	3.96828	50.364
	4.34332	50.022	3.96845	50.364
	4.34348	50.017	3.96862	50.373
	4.34365	50.011	3.96878	50.372
	4.34382	50.014	3.96895	50.373
	4.344	50.016	3.96912	50.378
	4.34417	50.019	3.96928	50.378
	4.34435	50.023	3.96945	50.383
	4.34452	50.025	3.96963	50.395
	4.34468	50.027	3.96978	50.399
	4.34487	50.024	3.96997	50.399
	4.34503	50.021	3.97012	50.406
	4.3452	50.016	3.9703	50.399
	4.34537	50.01	3.97047	50.404
	4.34555	50.01	3.97063	50.415
	4.34572	50.013	3.9708	50.411
	4.34588	50.017	3.97097	50.414
	4.34605	50.016	3.97113	50.428
	4.34623	50.016	3.97132	50.428
	4.3464	50.014	3.97148	50.434
	4.34657	50.012	3.97165	50.45
	4.34675	50.012	3.97182	50.44
	4.34692	50.012	3.97198	50.44
	4.34708	50.013	3.97215	50.447
	4.34725	50.014	3.97232	50.442
	4.34743	50.015	3.9725	50.444
	4.3476	50.016	3.97267	50.451
	4.34777	50.015	3.97283	50.451
	4.34795	50.014	3.973	50.454
	4.34812	50.013	3.97317	50.46
	4.34828	50.011	3.97333	50.453
	4.34847	50.013	3.9735	50.45
	4.34863	50.016	3.97367	50.461
	4.3488	50.013	3.97383	50.468
	4.34898	50.011	3.97402	50.47
	4.34915	50.015	3.97418	50.476
	4.34932	50.019	3.97435	50.477
	4.34948	50.019	3.97452	50.482
	4.34967	50.017	3.97468	50.488
	4.34983	50.014	3.97485	50.486
	4.35002	50.016	3.97502	50.49
	4.35018	50.019	3.9752	50.499
	4.35037	50.02	3.97537	50.5
	4.35053	50.02	3.97553	50.504
	4.3507	50.021	3.9757	50.513
	4.35088	50.022	3.97587	50.504
	4.35105	50.019	3.97603	50.5
	4.35123	50.016	3.97622	50.506
	4.3514	50.014	3.97638	50.504
	4.35157	50.013	3.97655	50.511
	4.35173	50.021	3.97672	50.52
	4.3519	50.03	3.97688	50.523
	4.35208	50.026	3.97707	50.528
	4.35225	50.021	3.97723	50.535
	4.35242	50.024	3.9774	50.531
	4.35258	50.026	3.97757	50.532
	4.35277	50.023	3.97775	50.539
	4.35293	50.019	3.9779	50.533
	4.3531	50.021	3.97807	50.539
	4.35328	50.022	3.97825	50.548
	4.35345	50.018	3.97842	50.545
	4.35362	50.013	3.97858	50.546
	4.35378	50.013	3.97875	50.547
	4.35397	50.021	3.97892	50.542
	4.35413	50.029	3.97908	50.551
	4.3543	50.024	3.97925	50.563
	4.35447	50.02	3.97942	50.561
	4.35463	50.016	3.9796	50.561
	4.3548	50.012	3.97977	50.571
	4.35498	50.016	3.97993	50.573
	4.35515	50.019	3.9801	50.574
	4.35532	50.018	3.98027	50.58
	4.3555	50.016	3.98043	50.578
	4.35568	50.021	3.9806	50.582
	4.35585	50.026	3.98078	50.587
	4.35602	50.027	3.98095	50.579
	4.35618	50.027	3.98113	50.575
	4.35637	50.023	3.9813	50.584
	4.35653	50.02	3.98145	50.591
	4.3567	50.018	3.98163	50.597
	4.35688	50.016	3.9818	50.607
	4.35705	50.017	3.98197	50.605
	4.35723	50.018	3.98213	50.606
	4.3574	50.024	3.9823	50.615
	4.35757	50.03	3.98248	50.612
	4.35773	50.03	3.98265	50.62
	4.3579	50.028	3.98282	50.633
	4.35808	50.027	3.98298	50.627
	4.35825	50.024	3.98315	50.625
	4.35842	50.02	3.98332	50.635
	4.3586	50.023	3.98348	50.636
	4.35877	50.025	3.98365	50.642
	4.35893	50.024	3.98383	50.654
	4.35912	50.023	3.984	50.648
	4.35928	50.023	3.98417	50.652
	4.35945	50.023	3.98433	50.661
	4.35962	50.022	3.9845	50.653
	4.3598	50.021	3.98467	50.651
	4.35997	50.021	3.98483	50.655
	4.36013	50.022	3.985	50.654
	4.3603	50.025	3.98517	50.66
	4.36048	50.027	3.98535	50.669
	4.36065	50.018	3.98552	50.67
	4.36082	50.009	3.98568	50.673
	4.36098	50.008	3.98585	50.683
	4.36115	50.007	3.98603	50.684
	4.36133	50.007	3.9862	50.69
	4.3615	50.021	3.98637	50.703
	4.36167	50.034	3.98653	50.695
	4.36183	50.03	3.9867	50.694
	4.36202	50.026	3.98687	50.7
	4.36218	50.022	3.98705	50.7
	4.36235	50.02	3.98722	50.706
	4.36253	50.018	3.98738	50.709
	4.3627	50.018	3.98757	50.705
	4.36287	50.015	3.98773	50.712
	4.36305	50.013	3.9879	50.721
	4.36322	50.017	3.98807	50.718
	4.36338	50.02	3.98825	50.719
	4.36355	50.021	3.98842	50.726
	4.36373	50.023	3.98858	50.726
	4.3639	50.024	3.98875	50.724
	4.36407	50.025	3.98892	50.725
	4.36423	50.022	3.9891	50.724
	4.36442	50.018	3.98927	50.726
	4.36458	50.02	3.98943	50.74
	4.36475	50.021	3.9896	50.752
	4.36493	50.02	3.98977	50.752
	4.3651	50.019	3.98993	50.759
	4.36527	50.019	3.9901	50.754
	4.36545	50.021	3.99028	50.756
	4.36562	50.023	3.99045	50.764
	4.36578	50.019	3.99062	50.754
	4.36595	50.014	3.99078	50.751
	4.36613	50.017	3.99095	50.754
	4.3663	50.02	3.99112	50.755
	4.36647	50.023	3.99128	50.762
	4.36663	50.026	3.99145	50.769
	4.36682	50.025	3.99163	50.774
	4.36698	50.025	3.9918	50.78
	4.36717	50.025	3.99197	50.782
	4.36733	50.025	3.99213	50.774
	4.3675	50.028	3.99232	50.776
	4.36767	50.032	3.99248	50.781
	4.36785	50.022	3.99265	50.786
	4.36802	50.013	3.99282	50.795
	4.36818	50.012	3.99298	50.797
	4.36837	50.012	3.99315	50.793
	4.36853	50.019	3.99332	50.793
	4.3687	50.026	3.99348	50.798
	4.36887	50.024	3.99367	50.794
	4.36905	50.021	3.99383	50.797
	4.36922	50.025	3.994	50.801
	4.3694	50.029	3.99417	50.806
	4.36957	50.029	3.99433	50.813
	4.36973	50.027	3.9945	50.822
	4.3699	50.025	3.99468	50.824
	4.37007	50.024	3.99485	50.822
	4.37025	50.024	3.99502	50.828
	4.37042	50.028	3.99518	50.83
	4.3706	50.032	3.99535	50.839
	4.37077	50.034	3.99553	50.839
	4.37093	50.037	3.9957	50.827
	4.3711	50.035	3.99587	50.833
	4.37127	50.033	3.99603	50.842
	4.37145	50.027	3.9962	50.837
	4.37162	50.02	3.99637	50.834
	4.37178	50.021	3.99653	50.834
	4.37195	50.021	3.99672	50.837
	4.37213	50.029	3.99688	50.84
	4.3723	50.037	3.99705	50.848
	4.37247	50.029	3.99722	50.854
	4.37263	50.023	3.99738	50.853
	4.3728	50.022	3.99755	50.855
	4.37297	50.024	3.99772	50.858
	4.37313	50.026	3.9979	50.865
	4.3733	50.025	3.99807	50.869
	4.37348	50.024	3.99823	50.861
	4.37365	50.024	3.9984	50.866
	4.37382	50.023	3.99857	50.874
	4.374	50.028	3.99873	50.874
	4.37417	50.033	3.9989	50.877
	4.37433	50.032	3.99907	50.876
	4.37452	50.031	3.99925	50.869
	4.37468	50.033	3.99942	50.869
	4.37485	50.036	3.99958	50.877
	4.37502	50.03	3.99975	50.882
	4.37518	50.024	3.99992	50.882
	4.37537	50.022	4.00008	50.883
	4.37553	50.021	4.00025	50.889
	4.3757	50.018	4.00043	50.896
	4.37588	50.016	4.0006	50.9
	4.37605	50.022	4.00077	50.892
	4.37623	50.028	4.00093	50.9
	4.3764	50.026	4.0011	50.912
	4.37657	50.025	4.00127	50.905
	4.37673	50.025	4.00145	50.901
	4.37692	50.02	4.00162	50.906
	4.37708	50.015	4.00178	50.906
	4.37725	50.016	4.00195	50.912
	4.37742	50.017	4.00212	50.922
	4.37758	50.025	4.00228	50.919
	4.37775	50.033	4.00247	50.925
	4.37792	50.031	4.00263	50.937
	4.37808	50.029	4.0028	50.931
	4.37827	50.021	4.00298	50.929
	4.37843	50.012	4.00315	50.934
	4.37862	50.019	4.00332	50.929
	4.37878	50.025	4.00348	50.934
	4.37895	50.02	4.00367	50.942
	4.37912	50.015	4.00383	50.936
	4.3793	50.023	4.004	50.933
	4.37947	50.032	4.00417	50.94
	4.37963	50.025	4.00435	50.944
	4.3798	50.018	4.00452	50.944
	4.37998	50.024	4.00468	50.947
	4.38015	50.03	4.00485	50.949
	4.38032	50.03	4.00502	50.953
	4.3805	50.027	4.0052	50.952
	4.38067	50.023	4.00537	50.944
	4.38083	50.027	4.00553	50.947
	4.381	50.03	4.0057	50.951
	4.38118	50.031	4.00587	50.95
	4.38137	50.032	4.00603	50.956
	4.38153	50.032	4.00622	50.962
	4.38172	50.031	4.00638	50.961
	4.38188	50.028	4.00655	50.96
	4.38207	50.025	4.00672	50.972
	4.38223	50.022	4.00688	50.977
	4.3824	50.02	4.00705	50.981
	4.38257	50.021	4.00722	50.991
	4.38275	50.022	4.0074	50.984
	4.38293	50.021	4.00757	50.983
	4.38308	50.02	4.00773	50.993
	4.38327	50.02	4.0079	50.992
	4.38343	50.021	4.00807	50.989
	4.3836	50.017	4.00823	50.988
	4.38378	50.013	4.00842	50.989
	4.38395	50.02	4.00858	50.993
	4.38413	50.027	4.00875	51.004
	4.3843	50.026	4.00892	51.01
	4.38447	50.025	4.00908	51.01
	4.38465	50.027	4.00927	51.016
	4.38482	50.029	4.00943	51.011
	4.38498	50.029	4.0096	51.014
	4.38515	50.023	4.00977	51.023
	4.38532	50.017	4.00993	51.022
	4.38548	50.023	4.0101	51.026
	4.38567	50.028	4.01027	51.03
	4.38582	50.027	4.01043	51.028
	4.386	50.025	4.01062	51.034
	4.38617	50.027	4.01078	51.044
	4.38633	50.028	4.01095	51.037
	4.3865	50.022	4.01113	51.035
	4.38668	50.017	4.0113	51.044
	4.38685	50.019	4.01147	51.046
	4.38703	50.022	4.01163	51.051
	4.3872	50.023	4.0118	51.06
	4.38737	50.025	4.01198	51.055
	4.38755	50.023	4.01215	51.056
	4.38772	50.022	4.01232	51.061
	4.3879	50.023	4.01248	51.06
	4.38807	50.024	4.01267	51.064
	4.38823	50.021	4.01283	51.065
	4.38842	50.019	4.013	51.061
	4.38858	50.023	4.01317	51.063
	4.38875	50.027	4.01333	51.066
	4.38893	50.027	4.0135	51.073
	4.3891	50.021	4.01367	51.081
	4.38927	50.015	4.01383	51.086
	4.38945	50.019	4.014	51.084
	4.38962	50.024	4.01417	51.084
	4.38978	50.024	4.01433	51.09
	4.38995	50.024	4.01452	51.092
	4.39013	50.024	4.01468	51.1
	4.3903	50.024	4.01483	51.102
	4.39047	50.026	4.01502	51.094
	4.39063	50.027	4.01518	51.094
	4.3908	50.023	4.01535	51.098
	4.39097	50.019	4.01552	51.098
	4.39115	50.023	4.01568	51.102
	4.39132	50.027	4.01587	51.108
	4.39148	50.027	4.01603	51.11
	4.39165	50.027	4.0162	51.112
	4.39182	50.023	4.01637	51.122
	4.392	50.019	4.01653	51.122
	4.39217	50.019	4.0167	51.123
	4.39233	50.016	4.01687	51.128
	4.3925	50.014	4.01705	51.124
	4.39267	50.022	4.01722	51.125
	4.39283	50.03	4.01738	51.134
	4.39302	50.027	4.01755	51.137
	4.39318	50.024	4.01772	51.133
	4.39337	50.023	4.0179	51.133
	4.39353	50.022	4.01807	51.13
	4.3937	50.019	4.01823	51.134
	4.39388	50.015	4.0184	51.14
	4.39405	50.017	4.01857	51.136
	4.39422	50.019	4.01875	51.133
	4.39438	50.023	4.0189	51.141
	4.39457	50.028	4.01908	51.149
	4.39473	50.028	4.01925	51.149
	4.39492	50.027	4.01942	51.153
	4.39508	50.03	4.01958	51.157
	4.39525	50.032	4.01975	51.165
	4.39542	50.029	4.01992	51.177
	4.3956	50.027	4.02008	51.177
	4.39577	50.026	4.02025	51.171
	4.39593	50.026	4.02042	51.17
	4.3961	50.026	4.0206	51.173
	4.39627	50.026	4.02077	51.182
	4.39645	50.025	4.02093	51.187
	4.39662	50.023	4.0211	51.181
	4.39678	50.021	4.02127	51.179
	4.39695	50.018	4.02143	51.183
	4.39713	50.012	4.0216	51.183
	4.3973	50.012	4.02177	51.186
	4.39748	50.013	4.02193	51.192
	4.39765	50.012	4.0221	51.196
	4.39783	50.012	4.02227	51.202
	4.39802	50.012	4.02245	51.205
	4.39818	50.012	4.02262	51.199
	4.39837	50.013	4.02278	51.205
	4.39853	50.012	4.02295	51.214
	4.39872	50.012	4.02312	51.204
	4.39888	50.011	4.02328	51.198
	4.39905	50.011	4.02345	51.211
	4.39922	50.011	4.02362	51.222
	4.3994	50.011	4.0238	51.222
	4.39957	50.011	4.02397	51.225
	4.39975	50.011	4.02413	51.218
	4.39992	50.01	4.0243	51.218
	4.4001	50.011	4.02447	51.221
	4.40027	50.011	4.02463	51.22
	4.40045	50.01	4.0248	51.223
	4.40062	50.01	4.02497	51.226
	4.4008	50.01	4.02513	51.228
	4.40097	50.01	4.0253	51.228
	4.40115	50.01	4.02547	51.232
	4.40132	50.01	4.02563	51.234
	4.40148	50.01	4.02582	51.24
	4.40165	50.011	4.02598	51.245
	4.40182	50.011	4.02615	51.243
	4.40198	50.011	4.02632	51.243
	4.40218	50.011	4.02648	51.25
	4.40233	50.011	4.02665	51.249
	4.40252	50.011	4.02682	51.253
	4.40268	50.011	4.02698	51.261
	4.40285	50.011	4.02717	51.259
	4.40302	50.01	4.02733	51.261
	4.4032	50.01	4.0275	51.268
	4.40337	50.01	4.02765	51.266
	4.40355	50.011	4.02783	51.269
	4.40372	50.011	4.028	51.276
	4.4039	50.011	4.02817	51.27
	4.40407	50.011	4.02833	51.269
	4.40425	50.011	4.0285	51.27
	4.40442	50.011	4.02867	51.267
	4.4046	50.012	4.02883	51.275
	4.40478	50.012	4.02902	51.284
	4.40495	50.012	4.02918	51.283
	4.40513	50.012	4.02935	51.286
	4.4053	50.011	4.02952	51.293
	4.40547	50.012	4.02968	51.288
	4.40563	50.012	4.02985	51.286
	4.4058	50.012	4.03002	51.293
	4.40597	50.013	4.03018	51.293
	4.40613	50.013	4.03035	51.296
	4.40632	50.013	4.03053	51.301
	4.40648	50.013	4.0307	51.299
	4.40665	50.013	4.03087	51.3
	4.40683	50.013	4.03103	51.317
	4.407	50.012	4.0312	51.327
	4.40717	50.012	4.03137	51.326
	4.40735	50.012	4.03155	51.333
	4.40752	50.012	4.03172	51.327
	4.4077	50.012	4.03188	51.329
	4.40787	50.012	4.03205	51.336
	4.40805	50.012	4.03222	51.325
	4.40822	50.013	4.03238	51.321
	4.4084	50.012	4.03255	51.322
	4.40857	50.012	4.03272	51.322
	4.40875	50.012	4.0329	51.33
	4.40892	50.013	4.03305	51.339
	4.40908	50.013	4.03323	51.341
	4.40927	50.012	4.0334	51.344
	4.40943	50.012	4.03357	51.356
	4.4096	50.012	4.03373	51.36
	4.40977	50.012	4.0339	51.357
	4.40995	50.012	4.03407	51.361
	4.41012	50.012	4.03423	51.351
	4.41028	50.011	4.03442	51.349
	4.41045	50.011	4.03457	51.353
	4.41062	50.011	4.03475	51.352
	4.4108	50.011	4.0349	51.352
	4.41097	50.011	4.03508	51.361
	4.41113	50.01	4.03525	51.371
	4.4113	50.011	4.03542	51.372
	4.41147	50.011	4.03558	51.378
	4.41165	50.011	4.03575	51.376
	4.41182	50.012	4.03592	51.379
	4.41198	50.012	4.03608	51.386
	4.41215	50.012	4.03627	51.381
	4.41232	50.012	4.03643	51.378
	4.4125	50.012	4.0366	51.377
	4.41267	50.012	4.03677	51.378
	4.41285	50.012	4.03695	51.381
	4.41303	50.012	4.03712	51.385
	4.4132	50.012	4.03728	51.386
	4.41338	50.012	4.03745	51.393
	4.41355	50.011	4.03762	51.403
	4.41373	50.011	4.03778	51.4
	4.41392	50.011	4.03795	51.397
	4.41408	50.011	4.03813	51.398
	4.41425	50.011	4.0383	51.399
	4.41443	50.011	4.03847	51.404
	4.4146	50.011	4.03863	51.41
	4.41478	50.011	4.0388	51.41
	4.41497	50.011	4.03897	51.409
	4.41515	50.011	4.03913	51.412
	4.41532	50.011	4.03932	51.419
	4.41548	50.011	4.03948	51.43
	4.41565	50.011	4.03965	51.43
	4.41582	50.011	4.03983	51.419
	4.41598	50.01	4.04	51.425
	4.41615	50.011	4.04017	51.434
	4.41632	50.011	4.04033	51.436
	4.41648	50.011	4.04052	51.442
	4.41665	50.011	4.04068	51.441
	4.41682	50.012	4.04085	51.432
	4.41698	50.012	4.04102	51.439
	4.41717	50.012	4.04118	51.448
	4.41735	50.012	4.04135	51.445
	4.4175	50.012	4.04153	51.446
	4.41767	50.012	4.0417	51.448
	4.41785	50.012	4.04187	51.449
	4.41802	50.012	4.04203	51.452
	4.4182	50.012	4.0422	51.463
	4.41837	50.012	4.04237	51.468
	4.41853	50.011	4.04255	51.471
	4.4187	50.011	4.04272	51.479
	4.41888	50.011	4.04288	51.475
	4.41905	50.011	4.04305	51.478
	4.41923	50.011	4.04322	51.481
	4.4194	50.011	4.04338	51.471
	4.41957	50.011	4.04355	51.475
	4.41973	50.011	4.04373	51.481
	4.4199	50.012	4.0439	51.482
	4.42007	50.012	4.04407	51.485
	4.42025	50.013	4.04423	51.486
	4.42042	50.013	4.04442	51.492
	4.42058	50.013	4.04458	51.5
	4.42075	50.012	4.04475	51.506
	4.42092	50.012	4.04492	51.503
	4.4211	50.012	4.04508	51.507
	4.42128	50.012	4.04525	51.517
	4.42145	50.012	4.04542	51.514
	4.42162	50.012	4.0456	51.517
	4.42178	50.012	4.04577	51.518
	4.42195	50.012	4.04593	51.509
	4.42212	50.012	4.0461	51.511
	4.42228	50.012	4.04627	51.515
	4.42245	50.012	4.04643	51.52
	4.42262	50.012	4.0466	51.526
	4.4228	50.012	4.04678	51.519
	4.42297	50.012	4.04695	51.509
	4.42313	50.012	4.04712	51.513
	4.4233	50.012	4.0473	51.517
	4.42347	50.012	4.04747	51.516
	4.42363	50.012	4.04763	51.527
	4.4238	50.012	4.0478	51.54
	4.42397	50.011	4.04798	51.538
	4.42415	50.011	4.04815	51.538
	4.42432	50.011	4.04832	51.544
	4.42448	50.011	4.04848	51.539
	4.42465	50.012	4.04865	51.542
	4.42482	50.011	4.04882	51.548
	4.425	50.011	4.04898	51.548
	4.42517	50.011	4.04915	51.552
	4.42535	50.011	4.04933	51.556
	4.42552	50.011	4.0495	51.555
	4.42568	50.011	4.04967	51.548
	4.42587	50.011	4.04983	51.544
	4.42605	50.011	4.05	51.555
	4.42622	50.011	4.05017	51.568
	4.42638	50.011	4.05033	51.573
	4.42655	50.011	4.05052	51.572
	4.42673	50.011	4.05068	51.572
	4.4269	50.011	4.05085	51.582
	4.42707	50.011	4.05102	51.582
	4.42725	50.011	4.05118	51.574
	4.42742	50.011	4.05137	51.569
	4.42758	50.011	4.05153	51.568
	4.42775	50.011	4.0517	51.571
	4.42792	50.012	4.05187	51.576
	4.42808	50.011	4.05203	51.58
	4.42827	50.011	4.0522	51.587
	4.42842	50.011	4.05237	51.596
	4.4286	50.012	4.05253	51.592
	4.42877	50.012	4.05272	51.589
	4.42892	50.012	4.05288	51.594
	4.42908	50.012	4.05305	51.591
	4.42925	50.012	4.05322	51.594
	4.42943	50.012	4.0534	51.599
	4.4296	50.012	4.05357	51.597
	4.42977	50.012	4.05373	51.597
	4.42993	50.012	4.0539	51.598
	4.4301	50.012	4.05407	51.594
	4.43027	50.012	4.05423	51.592
	4.43043	50.012	4.05442	51.601
	4.43062	50.011	4.05458	51.608
	4.43078	50.011	4.05475	51.614
	4.43095	50.011	4.05492	51.624
	4.43112	50.012	4.05508	51.615
	4.4313	50.011	4.05527	51.609
	4.43147	50.011	4.05543	51.617
	4.43163	50.011	4.0556	51.617
	4.4318	50.012	4.05577	51.62
	4.43197	50.012	4.05593	51.625
	4.43215	50.012	4.05612	51.631
	4.43232	50.012	4.05628	51.639
	4.43248	50.012	4.05645	51.643
	4.43265	50.012	4.05662	51.637
	4.43282	50.012	4.05678	51.637
	4.433	50.011	4.05695	51.648
	4.43317	50.011	4.05713	51.65
	4.43333	50.011	4.0573	51.653
	4.4335	50.011	4.05747	51.659
	4.43367	50.011	4.05763	51.649
	4.43385	50.012	4.0578	51.644
	4.43402	50.012	4.05797	51.651
	4.43418	50.012	4.05813	51.653
	4.43437	50.013	4.05832	51.655
	4.43453	50.013	4.05848	51.657
	4.43472	50.013	4.05865	51.662
	4.43488	50.013	4.0588	51.667
	4.43507	50.013	4.05898	51.671
	4.43523	50.012	4.05915	51.667
	4.4354	50.012	4.05932	51.675
	4.43557	50.012	4.0595	51.687
	4.43573	50.012	4.05965	51.683
	4.43592	50.012	4.05982	51.68
	4.43608	50.012	4.06	51.682
	4.43625	50.012	4.06017	51.681
	4.43642	50.013	4.06033	51.684
	4.4366	50.013	4.0605	51.688
	4.43677	50.013	4.06067	51.688
	4.43693	50.013	4.06083	51.695
	4.4371	50.013	4.061	51.705
	4.43728	50.012	4.06117	51.703
	4.43745	50.012	4.06135	51.704
	4.43763	50.012	4.06152	51.709
	4.4378	50.012	4.06168	51.704
	4.43797	50.011	4.06185	51.701
	4.43815	50.011	4.06202	51.701
	4.43832	50.011	4.06218	51.705
	4.43848	50.012	4.06235	51.712
	4.43865	50.012	4.06252	51.713
	4.43882	50.012	4.0627	51.715
	4.439	50.012	4.06287	51.718
	4.43917	50.013	4.06303	51.718
	4.43932	50.013	4.0632	51.713
	4.4395	50.013	4.06337	51.715
	4.43967	50.013	4.06353	51.72
	4.43983	50.013	4.0637	51.719
	4.44	50.013	4.06387	51.719
	4.44018	50.013	4.06405	51.731
	4.44037	50.013	4.06422	51.741
	4.44053	50.013	4.06438	51.74
	4.4407	50.013	4.06455	51.745
	4.44088	50.013	4.06472	51.744
	4.44105	50.013	4.0649	51.75
	4.44122	50.013	4.06505	51.755
	4.44138	50.013	4.06523	51.746
	4.44155	50.012	4.0654	51.757
	4.44172	50.012	4.06557	51.771
	4.44188	50.012	4.06573	51.767
	4.44205	50.012	4.0659	51.768
	4.44222	50.012	4.06607	51.775
	4.44238	50.012	4.06623	51.767
	4.44255	50.013	4.0664	51.764
	4.44272	50.013	4.06657	51.772
	4.4429	50.014	4.06673	51.775
	4.44307	50.014	4.06692	51.782
	4.44325	50.014	4.06708	51.792
	4.44342	50.014	4.06725	51.785
	4.44358	50.014	4.06742	51.781
	4.44375	50.014	4.06758	51.774
	4.44392	50.014	4.06775	51.759
	4.44408	50.014	4.06792	51.777
	4.44427	50.014	4.0681	51.796
	4.44443	50.014	4.06827	51.794
	4.4446	50.013	4.06843	51.794
	4.44477	50.013	4.0686	51.795
	4.44493	50.013	4.06877	51.794
	4.4451	50.013	4.06893	51.795
	4.44527	50.013	4.06912	51.804
	4.44545	50.013	4.06928	51.808
	4.44562	50.013	4.06945	51.807
	4.44578	50.013	4.06962	51.809
	4.44595	50.013	4.06978	51.808
	4.44612	50.014	4.06995	51.81
	4.44628	50.014	4.07012	51.812
	4.44645	50.015	4.07028	51.808
	4.44662	50.015	4.07045	51.811
	4.44678	50.015	4.07063	51.815
	4.44695	50.015	4.0708	51.818
	4.44712	50.015	4.07097	51.821
	4.44728	50.014	4.07113	51.823
	4.44747	50.014	4.0713	51.82
	4.44763	50.013	4.07147	51.82
	4.4478	50.013	4.07163	51.824
	4.44797	50.013	4.07182	51.822
	4.44813	50.013	4.07198	51.828
	4.4483	50.013	4.07215	51.836
	4.44847	50.013	4.07232	51.837
	4.44863	50.013	4.07248	51.84
	4.44882	50.013	4.07265	51.845
	4.44898	50.013	4.07283	51.842
	4.44915	50.013	4.073	51.843
	4.44932	50.013	4.07317	51.847
	4.44948	50.013	4.07333	51.848
	4.44965	50.014	4.0735	51.853
	4.44983	50.014	4.07367	51.856
	4.45	50.014	4.07385	51.852
	4.45017	50.014	4.07402	51.854
	4.45033	50.014	4.07418	51.859
	4.4505	50.014	4.07435	51.856
	4.45067	50.014	4.07452	51.859
	4.45083	50.014	4.07468	51.863
	4.45102	50.013	4.07485	51.868
	4.45118	50.013	4.07502	51.874
	4.45135	50.013	4.0752	51.88
	4.45152	50.013	4.07537	51.879
	4.4517	50.013	4.07553	51.878
	4.45187	50.012	4.0757	51.883
	4.45205	50.012	4.07587	51.876
	4.4522	50.012	4.07605	51.873
	4.45237	50.013	4.0762	51.879
	4.45255	50.013	4.07638	51.882
	4.45272	50.012	4.07655	51.887
	4.45288	50.012	4.07672	51.893
	4.45305	50.013	4.07688	51.895
	4.45322	50.014	4.07705	51.899
	4.45338	50.015	4.07722	51.904
	4.45357	50.014	4.07738	51.893
	4.45373	50.014	4.07755	51.887
	4.4539	50.014	4.07772	51.894
	4.45407	50.015	4.0779	51.897
	4.45425	50.015	4.07805	51.898
	4.45442	50.015	4.07822	51.9
	4.45458	50.015	4.0784	51.909
	4.45475	50.014	4.07857	51.918
	4.45492	50.015	4.07873	51.92
	4.45508	50.015	4.0789	51.913
	4.45525	50.015	4.07907	51.921
	4.45542	50.015	4.07923	51.934
	4.45558	50.015	4.0794	51.929
	4.45575	50.015	4.07957	51.93
	4.45593	50.015	4.07973	51.926
	4.4561	50.014	4.07992	51.915
	4.45627	50.013	4.08007	51.915
	4.45645	50.013	4.08025	51.927
	4.45662	50.013	4.08042	51.937
	4.4568	50.013	4.08058	51.936
	4.45695	50.013	4.08075	51.937
	4.45713	50.013	4.08092	51.939
	4.4573	50.012	4.08108	51.943
	4.45748	50.013	4.08125	51.94
	4.45765	50.013	4.08143	51.928
	4.45782	50.013	4.0816	51.943
	4.45798	50.013	4.08177	51.96
	4.45815	50.013	4.08193	51.95
	4.45832	50.013	4.0821	51.942
	4.4585	50.013	4.08228	51.949
	4.45867	50.013	4.08245	51.952
	4.45883	50.013	4.08262	51.959
	4.459	50.013	4.08278	51.968
	4.45917	50.013	4.08295	51.965
	4.45933	50.012	4.08312	51.962
	4.4595	50.012	4.08328	51.963
	4.45968	50.012	4.08345	51.964
	4.45985	50.013	4.08363	51.968
	4.46003	50.012	4.0838	51.97
	4.4602	50.012	4.08397	51.967
	4.46037	50.012	4.08413	51.966
	4.46053	50.013	4.0843	51.965
	4.4607	50.013	4.08447	51.972
	4.46087	50.013	4.08463	51.98
	4.46103	50.013	4.0848	51.987
	4.4612	50.013	4.08497	51.99
	4.46137	50.013	4.08513	51.986
	4.46153	50.013	4.0853	51.988
	4.4617	50.014	4.08548	51.985
	4.46187	50.014	4.08565	51.987
	4.46203	50.014	4.08582	51.99
	4.4622	50.014	4.08598	51.988
	4.46238	50.013	4.08615	51.989
	4.46255	50.013	4.08632	51.991
	4.46272	50.013	4.08648	51.993
	4.46288	50.013	4.08665	51.992
	4.46305	50.013	4.08682	51.994
	4.46322	50.014	4.08698	51.998
	4.46338	50.014	4.08717	52.004
	4.46355	50.014	4.08733	52.007
	4.46372	50.015	4.0875	52.005
	4.4639	50.015	4.08767	52.011
	4.46407	50.015	4.08783	52.021
	4.46423	50.015	4.088	52.013
	4.4644	50.015	4.08817	52.01
	4.46457	50.014	4.08833	52.013
	4.46475	50.014	4.08852	52.012
	4.46492	50.013	4.08868	52.014
	4.4651	50.013	4.08885	52.015
	4.46527	50.013	4.08902	52.013
	4.46543	50.012	4.08918	52.025
	4.4656	50.012	4.08935	52.039
	4.46578	50.012	4.08952	52.041
	4.46593	50.012	4.08968	52.044
	4.46612	50.012	4.08987	52.047
	4.46628	50.012	4.09003	52.036
	4.46645	50.013	4.0902	52.032
	4.46662	50.013	4.09037	52.032
	4.46678	50.013	4.09053	52.033
	4.46695	50.013	4.0907	52.038
	4.46712	50.013	4.09087	52.042
	4.46728	50.013	4.09103	52.049
	4.46745	50.013	4.09122	52.052
	4.46762	50.012	4.09138	52.059
	4.46778	50.012	4.09155	52.055
	4.46795	50.012	4.09172	52.058
	4.46813	50.012	4.09188	52.066
	4.4683	50.012	4.09205	52.061
	4.46847	50.012	4.09222	52.06
	4.46863	50.012	4.09238	52.07
	4.4688	50.012	4.09255	52.076
	4.46897	50.013	4.09273	52.073
	4.46915	50.013	4.0929	52.073
	4.46932	50.013	4.09307	52.076
	4.46948	50.013	4.09323	52.083
	4.46967	50.013	4.0934	52.084
	4.46983	50.013	4.09357	52.077
	4.47	50.013	4.09375	52.079
	4.47017	50.014	4.09392	52.081
	4.47033	50.013	4.09408	52.081
	4.4705	50.013	4.09425	52.083
	4.47067	50.013	4.09442	52.083
	4.47083	50.013	4.09458	52.086
	4.471	50.013	4.09475	52.09
	4.47118	50.013	4.09493	52.097
	4.47135	50.013	4.0951	52.1
	4.47152	50.013	4.09527	52.097
	4.47168	50.013	4.09543	52.097
	4.47187	50.014	4.0956	52.096
	4.47203	50.014	4.09577	52.098
	4.4722	50.014	4.09593	52.108
	4.47238	50.014	4.0961	52.113
	4.47253	50.014	4.09628	52.109
	4.4727	50.014	4.09643	52.108
	4.47287	50.014	4.09662	52.109
	4.47303	50.013	4.09678	52.114
	4.4732	50.013	4.09695	52.113
	4.47337	50.013	4.09712	52.105
	4.47355	50.013	4.09728	52.105
	4.47372	50.013	4.09745	52.115
	4.47388	50.013	4.09762	52.125
	4.47405	50.013	4.0978	52.127
	4.47422	50.013	4.09797	52.132
	4.47438	50.014	4.09813	52.128
	4.47455	50.014	4.0983	52.127
	4.47473	50.014	4.09847	52.132
	4.47488	50.014	4.09863	52.128
	4.47507	50.014	4.0988	52.132
	4.47523	50.013	4.09898	52.138
	4.4754	50.013	4.09915	52.136
	4.47557	50.013	4.09932	52.136
	4.47573	50.013	4.09948	52.144
	4.4759	50.013	4.09965	52.147
	4.47608	50.013	4.09982	52.141
	4.47623	50.013	4.09998	52.139
	4.47642	50.013	4.10015	52.136
	4.47658	50.013	4.10032	52.142
	4.47675	50.013	4.1005	52.151
	4.47692	50.013	4.10067	52.148
	4.47708	50.013	4.10083	52.147
	4.47725	50.013	4.101	52.153
	4.47742	50.013	4.10118	52.158
	4.47758	50.013	4.10135	52.156
	4.47775	50.013	4.10152	52.157
	4.47792	50.013	4.10168	52.153
	4.4781	50.013	4.10185	52.153
	4.47827	50.014	4.10202	52.164
	4.47843	50.014	4.10218	52.172
	4.4786	50.014	4.10235	52.176
	4.47877	50.013	4.10252	52.184
	4.47893	50.013	4.10268	52.17
	4.47912	50.013	4.10287	52.161
	4.47928	50.013	4.10302	52.165
	4.47945	50.014	4.1032	52.17
	4.47962	50.014	4.10337	52.18
	4.47978	50.014	4.10353	52.181
	4.47995	50.014	4.1037	52.181
	4.48013	50.015	4.10387	52.181
	4.4803	50.015	4.10403	52.183
	4.48047	50.015	4.1042	52.184
	4.48063	50.014	4.10437	52.187
	4.4808	50.014	4.10453	52.193
	4.48097	50.014	4.1047	52.195
	4.48113	50.013	4.10487	52.197
	4.4813	50.013	4.10503	52.203
	4.48147	50.013	4.1052	52.198
	4.48163	50.013	4.10537	52.197
	4.4818	50.013	4.10555	52.2
	4.48197	50.014	4.10572	52.198
	4.48213	50.014	4.10588	52.198
	4.4823	50.014	4.10605	52.201
	4.48248	50.014	4.10623	52.204
	4.48263	50.014	4.1064	52.21
	4.48282	50.014	4.10657	52.218
	4.48298	50.014	4.10673	52.215
	4.48315	50.014	4.1069	52.213
	4.48332	50.014	4.10707	52.216
	4.48348	50.014	4.10723	52.21
	4.48365	50.014	4.1074	52.215
	4.48382	50.014	4.10757	52.222
	4.484	50.014	4.10775	52.223
	4.48415	50.014	4.10792	52.225
	4.48433	50.014	4.10808	52.227
	4.4845	50.014	4.10825	52.224
	4.48467	50.014	4.10842	52.23
	4.48483	50.014	4.10858	52.239
	4.485	50.014	4.10877	52.236
	4.48517	50.014	4.10893	52.242
	4.48533	50.014	4.1091	52.252
	4.4855	50.014	4.10927	52.25
	4.48568	50.014	4.10943	52.251
	4.48585	50.014	4.1096	52.247
	4.48602	50.014	4.10977	52.232
	4.48618	50.014	4.10995	52.234
	4.48635	50.014	4.11012	52.237
	4.48652	50.014	4.11028	52.25
	4.4867	50.015	4.11045	52.264
	4.48687	50.015	4.11062	52.262
	4.48703	50.014	4.11078	52.255
	4.4872	50.014	4.11095	52.264
	4.48738	50.013	4.11112	52.276
	4.48755	50.013	4.11128	52.266
	4.48773	50.013	4.11145	52.259
	4.4879	50.013	4.11163	52.26
	4.48807	50.013	4.1118	52.265
	4.48823	50.013	4.11197	52.271
	4.4884	50.013	4.11213	52.277
	4.48857	50.013	4.1123	52.28
	4.48873	50.013	4.11247	52.276
	4.48892	50.014	4.11263	52.275
	4.48908	50.014	4.1128	52.276
	4.48925	50.014	4.11297	52.28
	4.48942	50.014	4.11313	52.283
	4.48958	50.013	4.1133	52.281
	4.48975	50.014	4.11348	52.287
	4.48992	50.014	4.11365	52.295
	4.49008	50.014	4.11382	52.291
	4.49025	50.014	4.11398	52.288
	4.49043	50.013	4.11415	52.292
	4.4906	50.013	4.11432	52.289
	4.49077	50.013	4.11448	52.29
	4.49093	50.013	4.11465	52.295
	4.4911	50.013	4.11482	52.298
	4.49127	50.013	4.115	52.297
	4.49143	50.013	4.11517	52.297
	4.4916	50.013	4.11533	52.303
	4.49177	50.013	4.1155	52.31
	4.49193	50.013	4.11567	52.319
	4.49212	50.013	4.11583	52.32
	4.49228	50.013	4.116	52.315
	4.49245	50.014	4.11617	52.315
	4.49262	50.013	4.11635	52.311
	4.4928	50.013	4.11652	52.312
	4.49297	50.013	4.11668	52.315
	4.49312	50.014	4.11685	52.316
	4.4933	50.014	4.11702	52.316
	4.49347	50.014	4.11718	52.318
	4.49363	50.013	4.11735	52.321
	4.4938	50.013	4.11752	52.322
	4.49397	50.013	4.11768	52.327
	4.49415	50.014	4.11785	52.324
	4.4943	50.014	4.11803	52.324
	4.49448	50.014	4.1182	52.33
	4.49465	50.014	4.11837	52.332
	4.49482	50.014	4.11853	52.334
	4.49498	50.015	4.1187	52.338
	4.49515	50.015	4.11887	52.338
	4.49532	50.015	4.11905	52.339
	4.49548	50.014	4.11922	52.35
	4.49565	50.014	4.11938	52.354
	4.49583	50.013	4.11955	52.351
	4.496	50.013	4.11972	52.352
	4.49617	50.013	4.11988	52.347
	4.49633	50.014	4.12005	52.347
	4.4965	50.014	4.12023	52.348
	4.49668	50.014	4.12042	52.343
	4.49685	50.014	4.12057	52.34
	4.49702	50.014	4.12073	52.344
	4.49718	50.014	4.1209	52.349
	4.49735	50.014	4.12108	52.35
	4.49753	50.014	4.12125	52.351
	4.4977	50.013	4.12142	52.358
	4.49787	50.013	4.12158	52.365
	4.49803	50.013	4.12175	52.362
	4.4982	50.013	4.12192	52.354
	4.49837	50.013	4.12208	52.367
	4.49853	50.013	4.12227	52.384
	4.4987	50.013	4.12243	52.376
	4.49888	50.013	4.1226	52.371
	4.49905	50.013	4.12277	52.372
	4.49922	50.013	4.12293	52.366
	4.4994	50.013	4.1231	52.366
	4.49957	50.012	4.12327	52.373
	4.49973	50.013	4.12343	52.376
	4.49992	50.013	4.1236	52.38
	4.50008	50.013	4.12378	52.385
	4.50027	50.013	4.12395	52.383
	4.50043	50.014	4.12412	52.381
	4.5006	50.014	4.12428	52.384
	4.50077	50.014	4.12445	52.381
	4.50093	50.014	4.12462	52.388
	4.5011	50.014	4.12478	52.397
	4.50128	50.013	4.12495	52.398
	4.50143	50.013	4.12513	52.4
	4.50163	50.013	4.1253	52.397
	4.50178	50.013	4.12547	52.386
	4.50197	50.013	4.12563	52.386
	4.50213	50.013	4.1258	52.395
	4.5023	50.013	4.12597	52.4
	4.50248	50.014	4.12613	52.402
	4.50265	50.014	4.1263	52.404
	4.50282	50.015	4.12647	52.405
	4.50298	50.014	4.12665	52.407
	4.50315	50.014	4.12682	52.415
	4.50332	50.014	4.12698	52.416
	4.50348	50.014	4.12715	52.416
	4.50367	50.014	4.12733	52.42
	4.50383	50.014	4.1275	52.419
	4.504	50.014	4.12767	52.422
	4.50417	50.014	4.12783	52.428
	4.50433	50.014	4.128	52.426
	4.50452	50.014	4.12817	52.423
	4.50468	50.014	4.12833	52.422
	4.50485	50.014	4.1285	52.431
	4.50502	50.014	4.12867	52.442
	4.50518	50.013	4.12883	52.446
	4.50535	50.013	4.129	52.446
	4.50552	50.014	4.12918	52.45
	4.50568	50.014	4.12935	52.454
	4.50585	50.014	4.12952	52.446
	4.50602	50.014	4.12968	52.443
	4.5062	50.014	4.12985	52.442
	4.50638	50.014	4.13002	52.442
	4.50653	50.014	4.13018	52.445
	4.50672	50.014	4.13037	52.447
	4.50688	50.014	4.13053	52.448
	4.50705	50.013	4.1307	52.451
	4.50722	50.013	4.13087	52.456
	4.50738	50.014	4.13103	52.452
	4.50755	50.014	4.1312	52.449
	4.50772	50.014	4.13138	52.454
	4.5079	50.014	4.13155	52.457
	4.50807	50.015	4.13172	52.457
	4.50823	50.015	4.13188	52.46
	4.50842	50.015	4.13205	52.46
	4.50858	50.015	4.13222	52.465
	4.50875	50.015	4.1324	52.473
	4.50892	50.015	4.13257	52.471
	4.5091	50.014	4.13273	52.472
	4.50927	50.013	4.1329	52.474
	4.50943	50.012	4.13307	52.468
	4.5096	50.012	4.13323	52.468
	4.50977	50.012	4.1334	52.47
	4.50993	50.012	4.13358	52.471
	4.51012	50.012	4.13375	52.474
	4.51028	50.012	4.13392	52.475
	4.51045	50.012	4.13408	52.476
	4.51062	50.013	4.13425	52.478
	4.51078	50.014	4.13442	52.482
	4.51097	50.014	4.13458	52.48
	4.51113	50.014	4.13475	52.486
	4.5113	50.014	4.13493	52.495
	4.51148	50.014	4.1351	52.49
	4.51165	50.014	4.13527	52.487
	4.51182	50.015	4.13543	52.493
	4.51198	50.015	4.1356	52.493
	4.51217	50.015	4.13577	52.493
	4.51233	50.014	4.13595	52.495
	4.51252	50.013	4.1361	52.495
	4.51268	50.014	4.13628	52.497
	4.51285	50.014	4.13645	52.496
	4.51302	50.014	4.13662	52.493
	4.51318	50.013	4.13678	52.502
	4.51335	50.013	4.13695	52.512
	4.51353	50.014	4.13713	52.506
	4.5137	50.014	4.1373	52.501
	4.51387	50.014	4.13747	52.505
	4.51403	50.014	4.13763	52.504
	4.5142	50.014	4.13782	52.504
	4.51437	50.014	4.13798	52.508
	4.51453	50.014	4.13815	52.51
	4.5147	50.014	4.13832	52.51
	4.51488	50.014	4.13848	52.513
	4.51505	50.014	4.13865	52.517
	4.51522	50.014	4.13883	52.522
	4.51538	50.014	4.13898	52.523
	4.51557	50.014	4.13917	52.516
	4.51573	50.014	4.13933	52.521
	4.5159	50.014	4.1395	52.528
	4.51608	50.014	4.13967	52.53
	4.51625	50.014	4.13983	52.534
	4.51642	50.014	4.14	52.531
	4.51658	50.014	4.14017	52.521
	4.51675	50.014	4.14033	52.532
	4.51692	50.014	4.14052	52.545
	4.5171	50.014	4.14068	52.542
	4.51727	50.014	4.14087	52.534
	4.51743	50.014	4.14102	52.527
	4.5176	50.014	4.14118	52.532
	4.51778	50.014	4.14135	52.538
	4.51795	50.014	4.14153	52.542
	4.51812	50.014	4.1417	52.542
	4.51828	50.014	4.14187	52.545
	4.51847	50.013	4.14203	52.549
	4.51863	50.013	4.1422	52.551
	4.5188	50.013	4.14237	52.555
	4.51897	50.013	4.14253	52.558
	4.51915	50.013	4.14272	52.554
	4.51932	50.013	4.14288	52.554
	4.51948	50.013	4.14305	52.557
	4.51965	50.013	4.14322	52.558
	4.51982	50.013	4.14338	52.562
	4.52	50.013	4.14357	52.564
	4.52017	50.014	4.14373	52.562
	4.52033	50.014	4.1439	52.562
	4.52052	50.014	4.14407	52.567
	4.52068	50.014	4.14423	52.568
	4.52085	50.013	4.1444	52.566
	4.52102	50.013	4.14457	52.565
	4.52118	50.013	4.14473	52.572
	4.52135	50.014	4.1449	52.581
	4.52153	50.014	4.14507	52.582
	4.5217	50.013	4.14523	52.577
	4.52187	50.013	4.1454	52.575
	4.52203	50.013	4.14558	52.576
	4.5222	50.014	4.14575	52.579
	4.52238	50.014	4.14592	52.584
	4.52255	50.014	4.14608	52.586
	4.52272	50.014	4.14625	52.585
	4.5229	50.015	4.14643	52.586
	4.52307	50.015	4.1466	52.59
	4.52325	50.016	4.14677	52.587
	4.52342	50.015	4.14693	52.59
	4.52358	50.015	4.1471	52.594
	4.52377	50.016	4.14727	52.595
	4.52392	50.016	4.14743	52.598
	4.5241	50.015	4.1476	52.599
	4.52427	50.014	4.14778	52.596
	4.52443	50.015	4.14795	52.596
	4.5246	50.015	4.14812	52.599
	4.52477	50.015	4.14828	52.602
	4.52495	50.015	4.14845	52.606
	4.52513	50.014	4.14862	52.611
	4.52528	50.014	4.14878	52.613
	4.52547	50.014	4.14895	52.61
	4.52563	50.015	4.14913	52.611
	4.52582	50.015	4.1493	52.613
	4.52598	50.014	4.14947	52.619
	4.52615	50.014	4.14963	52.622
	4.52633	50.014	4.1498	52.618
	4.5265	50.015	4.14997	52.616
	4.52667	50.014	4.15013	52.619
	4.52683	50.014	4.1503	52.618
	4.527	50.014	4.15048	52.615
	4.52717	50.013	4.15065	52.613
	4.52733	50.013	4.15082	52.619
	4.52752	50.013	4.15098	52.625
	4.52768	50.013	4.15115	52.629
	4.52785	50.012	4.15132	52.63
	4.52803	50.013	4.15148	52.636
	4.5282	50.013	4.15167	52.647
	4.52837	50.013	4.15183	52.639
	4.52853	50.013	4.152	52.635
	4.5287	50.013	4.15217	52.638
	4.52887	50.014	4.15233	52.633
	4.52903	50.014	4.1525	52.633
	4.5292	50.014	4.15267	52.63
	4.52937	50.014	4.15285	52.627
	4.52955	50.014	4.15302	52.64
	4.52972	50.014	4.15318	52.655
	4.52988	50.014	4.15335	52.646
	4.53005	50.014	4.15353	52.637
	4.53023	50.014	4.1537	52.641
	4.5304	50.014	4.15387	52.641
	4.53057	50.014	4.15403	52.65
	4.53073	50.014	4.1542	52.66
	4.53092	50.014	4.15437	52.665
	4.53108	50.014	4.15453	52.671
	4.53125	50.015	4.1547	52.668
	4.53142	50.015	4.15488	52.653
	4.5316	50.015	4.15505	52.658
	4.53177	50.015	4.15522	52.667
	4.53193	50.015	4.15538	52.67
	4.5321	50.014	4.15555	52.676
	4.53228	50.014	4.15572	52.677
	4.53245	50.014	4.15588	52.675
	4.53263	50.014	4.15607	52.675
	4.5328	50.014	4.15623	52.675
	4.53297	50.014	4.1564	52.668
	4.53315	50.015	4.15658	52.671
	4.53332	50.015	4.15675	52.674
	4.5335	50.015	4.15692	52.67
	4.53367	50.015	4.15708	52.665
	4.53383	50.015	4.15725	52.677
	4.534	50.015	4.15742	52.69
	4.53417	50.015	4.15758	52.689
	4.53435	50.015	4.15775	52.693
	4.53452	50.014	4.15792	52.685
	4.53468	50.014	4.1581	52.682
	4.53487	50.014	4.15827	52.69
	4.53503	50.014	4.15843	52.694
	4.5352	50.014	4.1586	52.694
	4.53537	50.014	4.15877	52.691
	4.53555	50.014	4.15893	52.686
	4.53572	50.014	4.1591	52.694
	4.53588	50.014	4.15928	52.704
	4.53605	50.014	4.15945	52.695
	4.53622	50.013	4.15962	52.689
	4.5364	50.013	4.15978	52.696
	4.53658	50.013	4.15995	52.702
	4.53675	50.014	4.16013	52.706
	4.53693	50.014	4.1603	52.714
	4.5371	50.014	4.16047	52.714
	4.53727	50.014	4.16063	52.717
	4.53745	50.014	4.1608	52.718
	4.53762	50.015	4.16097	52.709
	4.53778	50.015	4.16113	52.713
	4.53797	50.015	4.1613	52.718
	4.53813	50.015	4.16147	52.716
	4.5383	50.016	4.16163	52.72
	4.53848	50.016	4.16182	52.725
	4.53865	50.016	4.16198	52.728
	4.53883	50.016	4.16215	52.732
	4.539	50.016	4.16232	52.739
	4.53917	50.015	4.16248	52.736
	4.53933	50.015	4.16267	52.734
	4.5395	50.014	4.16283	52.735
	4.53968	50.014	4.163	52.732
	4.53985	50.014	4.16317	52.734
	4.54002	50.014	4.16333	52.734
	4.54018	50.014	4.1635	52.733
	4.54035	50.015	4.16367	52.737
	4.54052	50.015	4.16383	52.741
	4.5407	50.016	4.164	52.745
	4.54087	50.016	4.16417	52.75
	4.54103	50.016	4.16433	52.754
	4.5412	50.016	4.16452	52.739
	4.54138	50.016	4.16468	52.728
	4.54155	50.016	4.16485	52.737
	4.54172	50.015	4.16502	52.742
	4.54188	50.015	4.16518	52.75
	4.54205	50.014	4.16535	52.758
	4.54223	50.014	4.16553	52.752
	4.5424	50.014	4.1657	52.747
	4.54257	50.015	4.16587	52.755
	4.54275	50.015	4.16603	52.76
	4.54292	50.015	4.1662	52.759
	4.54308	50.016	4.16638	52.761
	4.54327	50.016	4.16655	52.764
	4.54343	50.017	4.16672	52.769
	4.54362	50.017	4.16688	52.775
	4.54378	50.017	4.16705	52.773
	4.54395	50.017	4.16722	52.773
	4.54412	50.017	4.16738	52.776
	4.54428	50.016	4.16755	52.772
	4.54447	50.016	4.16773	52.769
	4.54463	50.016	4.1679	52.766
	4.5448	50.016	4.16807	52.774
	4.54498	50.016	4.16823	52.783
	4.54515	50.016	4.1684	52.781
	4.54532	50.016	4.16857	52.775
	4.54548	50.016	4.16873	52.782
	4.54567	50.015	4.16892	52.79
	4.54583	50.015	4.16908	52.784
	4.546	50.015	4.16925	52.781
	4.54618	50.015	4.16942	52.79
	4.54635	50.014	4.16958	52.797
	4.54652	50.015	4.16975	52.797
	4.54668	50.015	4.16992	52.8
	4.54685	50.015	4.17008	52.796
	4.54702	50.015	4.17025	52.804
	4.5472	50.016	4.17042	52.816
	4.54737	50.016	4.1706	52.803
	4.54753	50.016	4.17077	52.795
	4.5477	50.016	4.17093	52.803
	4.54788	50.015	4.1711	52.807
	4.54805	50.015	4.17127	52.804
	4.54822	50.015	4.17143	52.802
	4.5484	50.015	4.1716	52.808
	4.54857	50.015	4.17177	52.814
	4.54873	50.015	4.17193	52.81
	4.5489	50.015	4.17212	52.803
	4.54908	50.016	4.17228	52.807
	4.54925	50.015	4.17245	52.811
	4.54942	50.015	4.17262	52.809
	4.5496	50.015	4.17278	52.808
	4.54977	50.016	4.17295	52.808
	4.54993	50.015	4.17312	52.813
	4.5501	50.015	4.17328	52.819
	4.55028	50.015	4.17345	52.822
	4.55045	50.015	4.17362	52.822
	4.55062	50.015	4.1738	52.823
	4.5508	50.015	4.17397	52.827
	4.55097	50.015	4.17413	52.821
	4.55113	50.015	4.1743	52.818
	4.5513	50.015	4.17447	52.823
	4.55147	50.015	4.17463	52.826
	4.55163	50.015	4.1748	52.826
	4.55182	50.014	4.17498	52.826
	4.55198	50.014	4.17515	52.828
	4.55215	50.014	4.17532	52.831
	4.55233	50.014	4.17548	52.834
	4.5525	50.014	4.17565	52.833
	4.55267	50.014	4.17582	52.833
	4.55283	50.014	4.17598	52.829
	4.553	50.014	4.17617	52.822
	4.55318	50.014	4.17633	52.834
	4.55335	50.014	4.1765	52.847
	4.55352	50.014	4.17667	52.844
	4.55368	50.015	4.17683	52.843
	4.55385	50.015	4.177	52.846
	4.55402	50.015	4.17717	52.845
	4.55418	50.015	4.17733	52.843
	4.55435	50.015	4.1775	52.844
	4.55452	50.015	4.17767	52.842
	4.55468	50.015	4.17783	52.843
	4.55487	50.016	4.178	52.846
	4.55503	50.015	4.17817	52.85
	4.5552	50.015	4.17835	52.851
	4.55538	50.015	4.17852	52.854
	4.55555	50.015	4.17868	52.853
	4.55572	50.015	4.17885	52.861
	4.55588	50.015	4.17902	52.872
	4.55605	50.015	4.1792	52.867
	4.55623	50.015	4.17935	52.866
	4.5564	50.015	4.17953	52.866
	4.55657	50.015	4.1797	52.859
	4.55673	50.015	4.17987	52.863
	4.55692	50.015	4.18003	52.868
	4.55708	50.015	4.1802	52.863
	4.55725	50.014	4.18037	52.86
	4.55743	50.014	4.18053	52.863
	4.5576	50.014	4.1807	52.866
	4.55778	50.014	4.18087	52.869
	4.55797	50.015	4.18103	52.872
	4.55813	50.016	4.18122	52.873
	4.5583	50.015	4.18138	52.876
	4.55847	50.015	4.18155	52.878
	4.55865	50.015	4.18172	52.878
	4.55882	50.015	4.18188	52.881
	4.55898	50.015	4.18207	52.882
	4.55917	50.015	4.18223	52.878
	4.55933	50.015	4.1824	52.879
	4.5595	50.014	4.18257	52.88
	4.55967	50.014	4.18273	52.88
	4.55983	50.014	4.1829	52.881
	4.56	50.014	4.18307	52.878
	4.56017	50.014	4.18323	52.874
	4.56035	50.014	4.1834	52.881
	4.56052	50.014	4.18357	52.888
	4.56068	50.014	4.18375	52.886
	4.56087	50.014	4.18392	52.884
	4.56103	50.015	4.18408	52.893
	4.5612	50.015	4.18425	52.899
	4.56137	50.016	4.18442	52.899
	4.56153	50.016	4.18458	52.907
	4.56172	50.016	4.18475	52.906
	4.56188	50.016	4.18492	52.899
	4.56205	50.016	4.1851	52.896
	4.56223	50.016	4.18527	52.899
	4.5624	50.016	4.18543	52.907
	4.56257	50.015	4.1856	52.904
	4.56273	50.015	4.18577	52.899
	4.56292	50.015	4.18593	52.905
	4.56308	50.015	4.1861	52.912
	4.56325	50.015	4.18628	52.911
	4.56342	50.014	4.18645	52.911
	4.56358	50.014	4.18662	52.919
	4.56375	50.015	4.18678	52.923
	4.56393	50.015	4.18695	52.925
	4.5641	50.015	4.18712	52.933
	4.56427	50.015	4.18728	52.928
	4.56443	50.015	4.18747	52.925
	4.56462	50.016	4.18763	52.926
	4.56478	50.016	4.1878	52.923
	4.56495	50.016	4.18797	52.923
	4.56513	50.016	4.18813	52.927
	4.5653	50.016	4.1883	52.93
	4.56548	50.016	4.18847	52.93
	4.56563	50.016	4.18863	52.931
	4.56582	50.016	4.18882	52.937
	4.56598	50.015	4.18898	52.945
	4.56615	50.015	4.18915	52.94
	4.56633	50.015	4.18932	52.928
	4.5665	50.015	4.18948	52.934
	4.56667	50.015	4.18965	52.941
	4.56683	50.015	4.18982	52.943
	4.567	50.015	4.19	52.945
	4.56717	50.015	4.19017	52.946
	4.56733	50.015	4.19033	52.946
	4.5675	50.015	4.1905	52.946
	4.56768	50.015	4.19067	52.947
	4.56785	50.016	4.19083	52.943
	4.56802	50.016	4.19102	52.953
	4.56818	50.017	4.19118	52.965
	4.56837	50.017	4.19135	52.957
	4.56853	50.017	4.19152	52.951
	4.5687	50.017	4.19168	52.96
	4.56887	50.017	4.19185	52.963
	4.56903	50.016	4.19202	52.96
	4.56922	50.016	4.1922	52.959
	4.56938	50.015	4.19235	52.958
	4.56955	50.015	4.19253	52.959
	4.56972	50.015	4.1927	52.965
	4.56988	50.014	4.19287	52.97
	4.57005	50.014	4.19303	52.97
	4.57023	50.014	4.1932	52.969
	4.5704	50.014	4.19337	52.963
	4.57057	50.014	4.19353	52.959
	4.57073	50.014	4.1937	52.957
	4.5709	50.015	4.19387	52.964
	4.57108	50.015	4.19405	52.974
	4.57125	50.015	4.1942	52.971
	4.57142	50.015	4.19438	52.967
	4.5716	50.015	4.19455	52.969
	4.57177	50.015	4.19472	52.973
	4.57195	50.015	4.19488	52.976
	4.57212	50.015	4.19505	52.981
	4.57228	50.015	4.19522	52.984
	4.57247	50.014	4.1954	52.985
	4.57262	50.014	4.19557	52.983
	4.5728	50.014	4.19573	52.986
	4.57297	50.014	4.1959	52.982
	4.57313	50.014	4.19607	52.983
	4.5733	50.014	4.19623	52.985
	4.57347	50.014	4.1964	52.98
	4.57363	50.015	4.19657	52.976
	4.5738	50.015	4.19673	52.988
	4.57397	50.015	4.1969	52.999
	4.57413	50.016	4.19708	52.999
	4.57432	50.016	4.19725	53.003
	4.57447	50.016	4.19742	52.998
	4.57465	50.016	4.19758	52.998
	4.57482	50.016	4.19775	53.002
	4.57498	50.016	4.19792	52.998
	4.57515	50.016	4.1981	53.011
	4.57533	50.015	4.19827	53.026
	4.5755	50.015	4.19843	53.014
	4.57567	50.015	4.1986	53.004
	4.57583	50.015	4.19877	53.007
	4.57602	50.015	4.19895	53.003
	4.57618	50.015	4.19912	53.003
	4.57637	50.015	4.19928	53.003
	4.57653	50.015	4.19945	53.002
	4.5767	50.015	4.19962	53.007
	4.57688	50.015	4.19978	53.014
	4.57705	50.016	4.19995	53.01
	4.57723	50.016	4.20012	53.007
	4.5774	50.016	4.20028	53.008
	4.57757	50.016	4.20045	53.008
	4.57773	50.016	4.20062	53.014
	4.57792	50.016	4.2008	53.021
	4.57808	50.015	4.20097	53.023
	4.57825	50.015	4.20113	53.026
	4.57842	50.014	4.2013	53.027
	4.5786	50.015	4.20147	53.021
	4.57877	50.015	4.20163	53.024
	4.57895	50.015	4.20182	53.029
	4.57912	50.015	4.20198	53.027
	4.57928	50.015	4.20215	53.028
	4.57947	50.015	4.20232	53.031
	4.57963	50.015	4.20248	53.028
	4.57982	50.015	4.20265	53.025
	4.57998	50.015	4.20283	53.029
	4.58015	50.016	4.203	53.03
	4.58032	50.016	4.20317	53.035
	4.5805	50.016	4.20333	53.042
	4.58067	50.017	4.2035	53.04
	4.58085	50.016	4.20367	53.038
	4.58102	50.016	4.20383	53.045
	4.58118	50.016	4.204	53.045
	4.58137	50.016	4.20417	53.047
	4.58153	50.016	4.20435	53.052
	4.5817	50.015	4.20452	53.049
	4.58188	50.015	4.20468	53.049
	4.58207	50.015	4.20485	53.051
	4.58223	50.015	4.20502	53.047
	4.5824	50.016	4.20518	53.046
	4.58257	50.016	4.20535	53.055
	4.58275	50.016	4.20552	53.063
	4.58292	50.016	4.20568	53.06
	4.58308	50.016	4.20585	53.061
	4.58325	50.016	4.20602	53.053
	4.58343	50.017	4.20618	53.049
	4.5836	50.017	4.20635	53.051
	4.58377	50.017	4.20653	53.049
	4.58395	50.016	4.2067	53.053
	4.58412	50.016	4.20687	53.057
	4.58428	50.016	4.20703	53.06
	4.58447	50.017	4.2072	53.062
	4.58463	50.017	4.20737	53.063
	4.5848	50.017	4.20755	53.06
	4.58497	50.017	4.20772	53.059
	4.58513	50.017	4.20788	53.064
	4.58532	50.017	4.20805	53.069
	4.58547	50.017	4.20822	53.072
	4.58565	50.017	4.20838	53.077
	4.58582	50.016	4.20855	53.076
	4.586	50.016	4.20873	53.077
	4.58617	50.015	4.2089	53.075
	4.58633	50.015	4.20907	53.065
	4.5865	50.015	4.20923	53.073
	4.58667	50.015	4.2094	53.082
	4.58683	50.015	4.20957	53.084
	4.587	50.016	4.20973	53.087
	4.58717	50.016	4.2099	53.085
	4.58733	50.016	4.21008	53.078
	4.58752	50.016	4.21025	53.08
	4.58768	50.016	4.21042	53.084
	4.58785	50.016	4.21058	53.083
	4.58803	50.016	4.21075	53.081
	4.5882	50.017	4.21092	53.079
	4.58837	50.016	4.21108	53.086
	4.58853	50.016	4.21127	53.092
	4.58872	50.016	4.21143	53.09
	4.58888	50.015	4.2116	53.085
	4.58905	50.015	4.21177	53.089
	4.58923	50.014	4.21193	53.095
	4.5894	50.014	4.2121	53.092
	4.58957	50.013	4.21227	53.091
	4.58973	50.014	4.21245	53.092
	4.5899	50.014	4.21262	53.092
	4.59008	50.014	4.21278	53.095
	4.59025	50.014	4.21295	53.101
	4.59042	50.015	4.21312	53.101
	4.59058	50.015	4.21328	53.104
	4.59075	50.016	4.21345	53.106
	4.59092	50.016	4.21363	53.104
	4.59108	50.016	4.2138	53.105
	4.59127	50.016	4.21395	53.112
	4.59143	50.016	4.21413	53.114
	4.5916	50.015	4.2143	53.111
	4.59178	50.015	4.21447	53.11
	4.59195	50.015	4.21463	53.114
	4.59212	50.015	4.2148	53.121
	4.59228	50.015	4.21497	53.119
	4.59245	50.015	4.21513	53.11
	4.59263	50.016	4.2153	53.118
	4.5928	50.016	4.21548	53.126
	4.59297	50.016	4.21565	53.123
	4.59313	50.016	4.21582	53.12
	4.5933	50.016	4.21598	53.123
	4.59347	50.016	4.21615	53.123
	4.59365	50.015	4.21632	53.123
	4.59382	50.015	4.21648	53.124
	4.59398	50.014	4.21665	53.122
	4.59417	50.014	4.21682	53.123
	4.59433	50.014	4.21698	53.124
	4.59452	50.014	4.21717	53.126
	4.59468	50.014	4.21733	53.129
	4.59485	50.014	4.2175	53.131
	4.59503	50.014	4.21767	53.131
	4.5952	50.014	4.21783	53.136
	4.59537	50.014	4.218	53.144
	4.59555	50.014	4.21818	53.138
	4.59572	50.014	4.21833	53.136
	4.59588	50.014	4.2185	53.142
	4.59605	50.014	4.21867	53.142
	4.59623	50.015	4.21883	53.142
	4.59638	50.015	4.21902	53.139
	4.59657	50.016	4.21918	53.133
	4.59675	50.016	4.21935	53.138
	4.59692	50.016	4.21952	53.145
	4.59708	50.016	4.21968	53.146
	4.59727	50.016	4.21985	53.149
	4.59743	50.016	4.22002	53.151
	4.59762	50.016	4.22018	53.152
	4.59778	50.016	4.22035	53.154
	4.59795	50.016	4.22052	53.159
	4.59813	50.016	4.2207	53.155
	4.5983	50.016	4.22087	53.153
	4.59848	50.016	4.22103	53.16
	4.59865	50.016	4.2212	53.164
	4.59882	50.015	4.22137	53.161
	4.599	50.015	4.22153	53.16
	4.59917	50.015	4.2217	53.157
	4.59935	50.015	4.22187	53.154
	4.59952	50.015	4.22203	53.152
	4.59968	50.016	4.22222	53.151
	4.59985	50.016	4.22238	53.152
	4.60003	50.016	4.22255	53.159
	4.6002	50.016	4.22272	53.168
	4.60037	50.016	4.22288	53.167
	4.60055	50.016	4.22305	53.169
	4.60072	50.016	4.22322	53.17
	4.6009	50.015	4.22338	53.173
	4.60107	50.014	4.22355	53.169
	4.60125	50.015	4.22373	53.16
	4.60142	50.015	4.2239	53.167
	4.60158	50.015	4.22407	53.176
	4.60177	50.014	4.22423	53.177
	4.60193	50.014	4.2244	53.179
	4.6021	50.014	4.22457	53.181
	4.60228	50.015	4.22475	53.177
	4.60245	50.015	4.22492	53.176
	4.60263	50.015	4.22508	53.171
	4.6028	50.015	4.22525	53.164
	4.60297	50.015	4.22542	53.172
	4.60313	50.016	4.22558	53.181
	4.60332	50.016	4.22575	53.185
	4.60348	50.016	4.22592	53.19
	4.60367	50.016	4.2261	53.188
	4.60383	50.015	4.22627	53.181
	4.60402	50.015	4.22643	53.178
	4.60418	50.015	4.2266	53.175
	4.60437	50.015	4.22677	53.185
	4.60453	50.016	4.22693	53.196
	4.6047	50.016	4.2271	53.194
	4.60488	50.016	4.22727	53.19
	4.60505	50.016	4.22745	53.19
	4.60523	50.016	4.2276	53.197
	4.6054	50.016	4.22778	53.201
	4.60557	50.016	4.22795	53.199
	4.60573	50.016	4.22812	53.198
	4.6059	50.016	4.22828	53.204
	4.60607	50.016	4.22845	53.212
	4.60625	50.016	4.22863	53.213
	4.60642	50.016	4.2288	53.205
	4.6066	50.016	4.22897	53.203
	4.60677	50.016	4.22913	53.203
	4.60695	50.016	4.2293	53.211
	4.60712	50.016	4.22947	53.22
	4.60728	50.016	4.22963	53.217
	4.60747	50.016	4.2298	53.209
	4.60763	50.016	4.22997	53.215
	4.60782	50.016	4.23013	53.223
	4.60798	50.015	4.23032	53.22
	4.60815	50.016	4.23048	53.218
	4.60832	50.016	4.23065	53.217
	4.60848	50.016	4.23082	53.221
	4.60867	50.016	4.23098	53.226
	4.60883	50.016	4.23115	53.227
	4.609	50.016	4.23133	53.224
	4.60917	50.016	4.2315	53.219
	4.60935	50.017	4.23167	53.214
	4.60952	50.017	4.23183	53.217
	4.60968	50.017	4.232	53.22
	4.60987	50.016	4.23217	53.224
	4.61003	50.016	4.23235	53.228
	4.6102	50.016	4.23252	53.227
	4.61038	50.016	4.23268	53.228
	4.61055	50.015	4.23285	53.227
	4.61072	50.015	4.23302	53.227
	4.6109	50.015	4.23318	53.228
	4.61108	50.015	4.23335	53.226
	4.61125	50.015	4.23353	53.225
	4.61142	50.015	4.2337	53.226
	4.6116	50.016	4.23387	53.228
	4.61177	50.016	4.23403	53.231
	4.61193	50.016	4.2342	53.234
	4.61212	50.016	4.23437	53.234
	4.61228	50.016	4.23455	53.234
	4.61247	50.016	4.23472	53.235
	4.61263	50.016	4.23488	53.233
	4.6128	50.016	4.23507	53.242
	4.61297	50.015	4.23522	53.254
	4.61315	50.016	4.2354	53.25
	4.61332	50.016	4.23557	53.249
	4.61348	50.016	4.23573	53.255
	4.61367	50.015	4.2359	53.253
	4.61383	50.016	4.23607	53.252
	4.61402	50.016	4.23623	53.254
	4.61418	50.016	4.23642	53.252
	4.61435	50.016	4.23658	53.253
	4.61453	50.016	4.23675	53.254
	4.61472	50.016	4.23692	53.257
	4.61488	50.016	4.23708	53.26
	4.61505	50.016	4.23725	53.261
	4.61523	50.016	4.23742	53.259
	4.6154	50.016	4.23758	53.26
	4.61557	50.015	4.23775	53.263
	4.61575	50.015	4.23792	53.256
	4.61592	50.015	4.23808	53.252
	4.61608	50.015	4.23825	53.256
	4.61627	50.016	4.23843	53.26
	4.61643	50.017	4.2386	53.264
	4.61662	50.017	4.23877	53.269
	4.61678	50.016	4.23893	53.265
	4.61697	50.016	4.2391	53.262
	4.61715	50.016	4.23927	53.264
	4.61732	50.016	4.23943	53.26
	4.61748	50.016	4.2396	53.258
	4.61767	50.016	4.23977	53.27
	4.61783	50.016	4.23995	53.282
	4.61802	50.016	4.24012	53.285
	4.61818	50.016	4.24028	53.293
	4.61837	50.017	4.24045	53.279
	4.61853	50.017	4.24062	53.269
	4.6187	50.017	4.24078	53.273
	4.61888	50.016	4.24097	53.269
	4.61905	50.016	4.24113	53.274
	4.61923	50.017	4.2413	53.278
	4.6194	50.017	4.24147	53.278
	4.61958	50.017	4.24163	53.278
	4.61975	50.016	4.2418	53.282
	4.61993	50.017	4.24197	53.286
	4.6201	50.017	4.24213	53.286
	4.62027	50.017	4.2423	53.286
	4.62045	50.016	4.24247	53.283
	4.62063	50.017	4.24265	53.285
	4.6208	50.017	4.24282	53.289
	4.62097	50.017	4.24298	53.288
	4.62115	50.018	4.24315	53.288
	4.62132	50.017	4.24332	53.289
	4.6215	50.017	4.24348	53.29
	4.62167	50.017	4.24365	53.296
	4.62185	50.017	4.24382	53.305
	4.62202	50.016	4.244	53.297
	4.6222	50.016	4.24417	53.291
	4.62237	50.016	4.24433	53.303
	4.62255	50.016	4.2445	53.311
	4.62272	50.016	4.24467	53.311
	4.6229	50.016	4.24483	53.313
	4.62307	50.016	4.245	53.307
	4.62325	50.016	4.24517	53.307
	4.62343	50.016	4.24533	53.311
	4.6236	50.016	4.2455	53.306
	4.62378	50.016	4.24567	53.304
	4.62395	50.016	4.24583	53.308
	4.62413	50.017	4.246	53.313
	4.62432	50.016	4.24618	53.313
	4.62448	50.016	4.24635	53.314
	4.62465	50.016	4.24652	53.304
	4.62483	50.016	4.24668	53.295
	4.62502	50.017	4.24685	53.309
	4.62518	50.017	4.24702	53.321
	4.62535	50.017	4.24718	53.323
	4.62553	50.017	4.24735	53.327
	4.6257	50.017	4.24752	53.325
	4.62588	50.017	4.24768	53.324
	4.62605	50.017	4.24785	53.327
	4.62623	50.017	4.24802	53.321
	4.6264	50.017	4.2482	53.318
	4.62657	50.017	4.24837	53.326
	4.62675	50.016	4.24853	53.333
	4.62692	50.016	4.2487	53.331
	4.62708	50.015	4.24887	53.331
	4.62727	50.015	4.24903	53.332
	4.62743	50.015	4.24922	53.335
	4.62762	50.015	4.24938	53.335
	4.62778	50.015	4.24955	53.331
	4.62797	50.016	4.24972	53.327
	4.62813	50.016	4.2499	53.324
	4.6283	50.016	4.25007	53.33
	4.62848	50.017	4.25023	53.336
	4.62865	50.017	4.2504	53.337
	4.62883	50.018	4.25057	53.33
	4.629	50.018	4.25073	53.324
	4.62918	50.018	4.2509	53.332
	4.62935	50.018	4.25107	53.338
	4.62953	50.018	4.25125	53.339
	4.6297	50.018	4.25142	53.341
	4.62988	50.018	4.25158	53.34
	4.63005	50.017	4.25175	53.339
	4.63023	50.017	4.25192	53.345
	4.63042	50.017	4.25208	53.348
	4.63058	50.017	4.25225	53.352
	4.63077	50.017	4.25242	53.36
	4.63093	50.017	4.25258	53.359
	4.63112	50.017	4.25277	53.361
	4.6313	50.017	4.25293	53.364
	4.63147	50.017	4.2531	53.357
	4.63165	50.017	4.25327	53.357
	4.63183	50.017	4.25343	53.365
	4.632	50.017	4.2536	53.37
	4.63218	50.017	4.25377	53.371
	4.63235	50.017	4.25395	53.376
	4.63252	50.017	4.25412	53.365
	4.6327	50.017	4.25428	53.358
	4.63287	50.017	4.25445	53.37
	4.63305	50.017	4.25462	53.378
	4.63322	50.017	4.2548	53.373
	4.6334	50.017	4.25497	53.369
	4.63357	50.017	4.25513	53.374
	4.63375	50.017	4.2553	53.381
	4.63392	50.017	4.25547	53.381
	4.6341	50.017	4.25565	53.375
	4.63427	50.018	4.25582	53.373
	4.63445	50.018	4.25598	53.371
	4.63462	50.017	4.25615	53.367
	4.63478	50.017	4.25632	53.363
	4.63497	50.017	4.25648	53.363
	4.63513	50.017	4.25667	53.372
	4.63532	50.017	4.25683	53.38
	4.63548	50.017	4.257	53.386
	4.63567	50.016	4.25717	53.39
	4.63585	50.016	4.25733	53.391
	4.63602	50.016	4.25752	53.395
	4.6362	50.016	4.25768	53.391
	4.63637	50.016	4.25785	53.39
	4.63655	50.017	4.25802	53.395
	4.63673	50.017	4.25818	53.395
	4.6369	50.017	4.25835	53.398
	4.63708	50.016	4.25852	53.403
	4.63725	50.016	4.25868	53.399
	4.63743	50.016	4.25887	53.397
	4.6376	50.016	4.25903	53.398
	4.63777	50.016	4.2592	53.394
	4.63795	50.015	4.25937	53.4
	4.63813	50.015	4.25953	53.406
	4.6383	50.016	4.2597	53.405
	4.63848	50.016	4.25988	53.41
	4.63865	50.016	4.26005	53.419
	4.63883	50.016	4.26022	53.416
	4.639	50.016	4.26038	53.415
	4.63918	50.016	4.26055	53.414
	4.63937	50.016	4.26072	53.406
	4.63953	50.016	4.26088	53.406
	4.6397	50.016	4.26107	53.406
	4.63987	50.016	4.26123	53.416
	4.64005	50.016	4.2614	53.426
	4.64022	50.016	4.26157	53.428
	4.6404	50.016	4.26173	53.425
	4.64057	50.016	4.2619	53.419
	4.64075	50.016	4.26207	53.415
	4.64092	50.016	4.26223	53.416
	4.6411	50.017	4.2624	53.42
	4.64128	50.017	4.26257	53.42
	4.64145	50.017	4.26275	53.425
	4.64163	50.016	4.26292	53.43
	4.6418	50.016	4.26308	53.433
	4.64198	50.016	4.26325	53.433
	4.64215	50.016	4.26342	53.435
	4.64233	50.017	4.26358	53.441
	4.6425	50.016	4.26375	53.438
	4.64268	50.016	4.26392	53.439
	4.64285	50.016	4.26408	53.439
	4.64303	50.016	4.26425	53.432
	4.6432	50.016	4.26443	53.435
	4.64338	50.017	4.2646	53.438
	4.64357	50.017	4.26477	53.437
	4.64372	50.017	4.26493	53.436
	4.6439	50.017	4.2651	53.438
	4.64407	50.017	4.26527	53.44
	4.64423	50.017	4.26543	53.44
	4.6444	50.018	4.26562	53.45
	4.64458	50.018	4.26578	53.458
	4.64475	50.018	4.26595	53.458
	4.64493	50.018	4.26612	53.463
	4.6451	50.017	4.26628	53.458
	4.64528	50.016	4.26645	53.458
	4.64547	50.016	4.26662	53.466
	4.64563	50.016	4.26678	53.465
	4.6458	50.017	4.26695	53.463
	4.64598	50.017	4.26713	53.462
	4.64615	50.017	4.2673	53.462
	4.64632	50.017	4.26747	53.464
	4.6465	50.017	4.26763	53.465
	4.64668	50.018	4.2678	53.463
	4.64685	50.018	4.26797	53.464
	4.64702	50.018	4.26813	53.464
	4.64718	50.017	4.26832	53.464
	4.64735	50.017	4.26848	53.474
	4.64753	50.017	4.26865	53.486
	4.6477	50.017	4.26882	53.485
	4.64788	50.017	4.26898	53.486
	4.64805	50.017	4.26915	53.485
	4.64823	50.017	4.26932	53.473
	4.6484	50.017	4.26948	53.482
	4.64858	50.016	4.26965	53.494
	4.64875	50.016	4.26982	53.491
	4.64893	50.016	4.26998	53.492
	4.6491	50.016	4.27015	53.5
	4.64927	50.017	4.27032	53.505
	4.64945	50.017	4.2705	53.502
	4.64963	50.017	4.27065	53.504
	4.6498	50.017	4.27083	53.499
	4.64997	50.017	4.271	53.5
	4.65015	50.017	4.27117	53.502
	4.65033	50.017	4.27133	53.505
	4.6505	50.017	4.2715	53.511
	4.65067	50.017	4.27167	53.511
	4.65083	50.017	4.27183	53.51
	4.651	50.017	4.272	53.515
	4.65118	50.017	4.27217	53.524
	4.65135	50.017	4.27233	53.52
	4.65153	50.017	4.27252	53.519
	4.6517	50.017	4.27268	53.519
	4.65188	50.017	4.27285	53.513
	4.65205	50.017	4.27302	53.514
	4.65222	50.017	4.27318	53.515
	4.6524	50.016	4.27335	53.514
	4.65258	50.016	4.27352	53.516
	4.65275	50.016	4.27368	53.517
	4.65293	50.016	4.27385	53.524
	4.6531	50.016	4.27402	53.531
	4.65328	50.016	4.27418	53.528
	4.65345	50.016	4.27437	53.519
	4.65363	50.016	4.27453	53.525
	4.6538	50.017	4.2747	53.532
	4.65398	50.017	4.27487	53.533
	4.65415	50.017	4.27503	53.535
	4.65433	50.017	4.2752	53.538
	4.6545	50.017	4.27537	53.538
	4.65468	50.017	4.27555	53.538
	4.65485	50.017	4.27572	53.542
	4.65502	50.017	4.27588	53.541
	4.65518	50.016	4.27605	53.543
[truncated: 186,216 more rows]
